# Supplementary material for: Crystal structure and Hirshfeld surface analyses, inter­molecular inter­action energies and energy frameworks of methyl 6-amino-5-cyano-2-(2-meth­oxy-2-oxoeth­yl)-4-(4-nitro­phen­yl)-4H-pyran-3-carboxyl­ate
Source: Acta Crystallogr E Crystallogr Commun. 2025 Mar 11;81(Pt 4):296–302. doi: 10.1107/S2056989025001276 (PMC11974329; doi:10.1107/S2056989025001276)
Supplement: Supplementary file 1 [file e-81-00296-sup1.cif]

##############################################################################
#                                                                            #
# This CIF contains the data in a paper accepted for publication in          #
# Acta Crystallographica Section E. It conforms to the requirements of       #
# Notes for Authors for Acta Crystallographica Section E, and has been       #
# peer reviewed under the auspices of the IUCr Commission on Journals.       #
#                                                                            #
# Full details of the Crystallographic Information File format               #
# are given in the paper "The Crystallographic Information File (CIF):       #
# a New Standard Archive File for Crystallography" by S. R. Hall, F. H.      #
# Allen and I. D. Brown [Acta Cryst. (1991), A47, 655-685].                  #
#                                                                            #
# The current version of the core CIF dictionary is obtainable from          #
# ftp://ftp.iucr.org/pub/cif_core.dic.                                       #
#                                                                            #
# Software is freely available for graphical display of the structure(s)     #
# in this CIF. For information consult the CIF software page                 #
# http://www.iucr.org/resources/cif/software.                                #
#                                                                            #
# This file may be used for bona fide research purposes within the           #
# scientific community so long as proper attribution is given to the journal # 
# article from which it was obtained.                                        #
#                                                                            #
##############################################################################
data_I
_audit_creation_method     SHELXL-2013
_journal_date_recd_electronic     2025-01-13
_journal_date_accepted     2025-02-11
_journal_name_full     'Acta Crystallographica, Section E'
_journal_year     2025
_journal_volume     81
_journal_issue      1
_journal_page_first     0
_journal_page_last     0
_journal_paper_category     GO
_journal_paper_doi     10.1107/S2056989025001276
_journal_coeditor_code     DX2064
_publ_contact_author_name     'Alebel Nibret Belay'
_publ_contact_author_address
;
Department of Chemistry,
Bahir Dar University,
PO Box 79
Bahir Dar
Ethiopia
;
_publ_contact_author_email     'alebel.nibret@bdu.edu.et'
_publ_contact_author_fax     ?
_publ_contact_author_phone     ?
_publ_section_title
;\
Crystal structure and Hirshfeld surface analyses, intermolecular interaction
energies and energy frameworks of methyl
6-amino-5-cyano-2-(2-methoxy-2-oxoethyl)-4-(4-nitrophenyl)-4<i>H</i>-pyran-3-\
carboxylate
;
loop_
    _publ_author_name
    _publ_author_footnote
    _publ_author_address
    'Naghiyev, Farid N.' .
;
Department of Chemistry,
Baku State University,
Z. Khalilov Str. 23,
Az 1148 Baku,
Azerbaijan
;
    'H\"okelek, Tuncer' .
;
Hacettepe University,
Department of Physics,
06800 Beytepe-Ankara,
T\"urkiye
;
    'Khrustalev, Victor N.' .
;
Peoples' Friendship University of Russia (RUDN University),
Miklukho-Maklay St. 6,
Moscow 117198,
Russian Federation
N. D. Zelinsky Institute of Organic Chemistry RAS,
Leninsky Prosp. 47,
Moscow 119991,
Russian Federation
;
    'Mamedov, Huseyn M.' .
;
Faculty of Physics,
Baku State University,
Z. Khalilov Str. 23,
Az 1148 Baku,
Azerbaijan
;
    'Belay, Alebel N.' .
;
Department of Chemistry,
Bahir Dar University,
PO Box 79,
Bahir Dar,
Ethiopia
;
    'Ashurov, Jamshid' .
;
Institute of Bioorganic Chemistry,
Academy of Sciences of Uzbekistan,
M. Ulugbek St. 83,
Tashkent,
100125
Uzbehistan
;
    'Mamedov, Ibrahim G.' .
;
Department of Chemistry,
Baku State University,
Z. Khalilov Str. 23,
Az 1148 Baku,
Azerbaijan
;
_publ_section_synopsis
;
The title compound contains pyran and phenyl rings, with pyran ring in a
flattened-boat conformation. In the crystal, intermolecular N---H...N hydrogen
bonds link the molecules into centrosymmetric dimers, enclosing
<i>R</i>^2^~2~(12) ring motifs, which are linked by N---H...O hydrogen bonds
into a three-dimensional architecture. In addition to van der Waals
interactions and N---H...N and N---H...O hydrogen bonds, halogen bonds, tetrel
bonds and pnictogen bonds also play an important role in the cohesion of the
crystal structure.
;
_chemical_name_systematic
;\
Methyl 6-amino-5-cyano-2-(2-methoxy-2-oxoethyl)-4-(4-nitrophenyl)-\
4<i>H</i>-pyran-3-carboxylate
;
_chemical_name_common     ?
_chemical_formula_moiety     'C17 H15 N3 O7'
_chemical_formula_sum     'C17 H15 N3 O7'
_chemical_formula_iupac     'C17 H15 N3 O7'
_chemical_formula_weight     373.32
_chemical_melting_point     ?
_space_group_crystal_system     monoclinic
_space_group_name_H-M_alt     'P 21/c'
_space_group_name_Hall     '-P 2ybc'
loop_
    _space_group_symop_operation_xyz
    'x, y, z'
    '-x, y+1/2, -z+1/2'
    '-x, -y, -z'
    'x, -y-1/2, z-1/2'
_cell_length_a     10.27958(5)
_cell_length_b     11.18770(6)
_cell_length_c     15.09983(8)
_cell_angle_alpha     90
_cell_angle_beta     105.6759(5)
_cell_angle_gamma     90
_cell_volume     1671.964(15)
_cell_formula_units_Z     4
_cell_measurement_reflns_used     36303
_cell_measurement_theta_min     3.959
_cell_measurement_theta_max     77.653
_cell_measurement_temperature     100(2)
_exptl_crystal_description     prism
_exptl_crystal_colour     colourless
_exptl_crystal_size_max     0.21
_exptl_crystal_size_mid     0.15
_exptl_crystal_size_min     0.13
_exptl_crystal_density_diffrn     1.483
_exptl_crystal_density_meas     ?
_exptl_crystal_density_method     ?
_exptl_crystal_F_000     776
loop_
    _exptl_crystal_face_index_h
    _exptl_crystal_face_index_k
    _exptl_crystal_face_index_l
    _exptl_crystal_face_perp_dist
    2 2 -1 0.0805
    -2 -2 1 0.0505
    2 -2 -1 0.0978
    -2 2 1 0.0477
    0 0 -1 0.0590
    1 0 2 0.1294
    -3 2 9 0.1131
    3 6 -6 0.0779
    5 -4 -6 0.0722
_exptl_absorpt_coefficient_mu     1.001
_exptl_absorpt_correction_type     gaussian
_exptl_absorpt_process_details
;
(CrysAlisPro; Rigaku OD, 2022)
;
_exptl_absorpt_correction_T_min     0.399
_exptl_absorpt_correction_T_max     1.000
_exptl_special_details     ?
_diffrn_ambient_temperature     100(2)
_diffrn_source     'micro-focus sealed X-ray tube'
_diffrn_radiation_type     CuK\a
_diffrn_radiation_wavelength     1.54184
_diffrn_measurement_device_type     'XtaLAB Synergy-i CCD diffractometer'
_diffrn_measurement_method     '\f and \w scans'
_diffrn_detector_area_resol_mean     ?
_diffrn_reflns_number     43458
_diffrn_reflns_av_R_equivalents     0.0244
_diffrn_reflns_av_unetI/netI     0.0100
_diffrn_reflns_theta_min     4.467
_diffrn_reflns_theta_max     77.800
_diffrn_reflns_theta_full     67.684
_diffrn_measured_fraction_theta_max     0.997
_diffrn_measured_fraction_theta_full     1.000
_diffrn_reflns_limit_h_min     -13
_diffrn_reflns_limit_h_max     13
_diffrn_reflns_limit_k_min     -14
_diffrn_reflns_limit_k_max     14
_diffrn_reflns_limit_l_min     -19
_diffrn_reflns_limit_l_max     18
_refine_special_details     ?
_reflns_number_total     3550
_reflns_number_gt     3505
_reflns_threshold_expression     'I > 2\s(I)'
_refine_ls_structure_factor_coef     Fsqd
_refine_ls_matrix_type     full
_refine_ls_R_factor_all     0.0316
_refine_ls_R_factor_gt     0.0314
_refine_ls_wR_factor_gt     0.0818
_refine_ls_wR_factor_ref     0.0821
_refine_ls_goodness_of_fit_ref     1.051
_refine_ls_restrained_S_all     1.051
_refine_ls_number_reflns     3550
_refine_ls_number_parameters     254
_refine_ls_number_restraints     0
_refine_ls_hydrogen_treatment     mixed
_refine_ls_weighting_scheme     calc
_refine_ls_weighting_details
                'w=1/[\s^2^(Fo^2^)+(0.0426P)^2^+0.66P] where P=(Fo^2^+2Fc^2^)/3'
_atom_sites_solution_hydrogens     mixed
_atom_sites_solution_primary     difmap
_atom_sites_solution_secondary     difmap
_refine_ls_shift/su_max     0.001
_refine_ls_shift/su_mean     0.000
_refine_diff_density_max     0.252
_refine_diff_density_min     -0.263
_refine_ls_extinction_method     none
_refine_ls_extinction_coef     .
loop_
    _atom_type_symbol
    _atom_type_description
    _atom_type_scat_dispersion_real
    _atom_type_scat_dispersion_imag
    _atom_type_scat_source
    'C' 'C' 0.0181 0.0091
                         'International Tables Vol C Tables 4.2.6.8 and 6.1.1.4'
    'H' 'H' 0.0000 0.0000
                         'International Tables Vol C Tables 4.2.6.8 and 6.1.1.4'
    'N' 'N' 0.0311 0.0180
                         'International Tables Vol C Tables 4.2.6.8 and 6.1.1.4'
    'O' 'O' 0.0492 0.0322
                         'International Tables Vol C Tables 4.2.6.8 and 6.1.1.4'
_computing_data_collection
;
CrysAlisPro 1.171.42.72a (Rigaku OD, 2022)
;
_computing_cell_refinement
;
CrysAlisPro 1.171.42.72a (Rigaku OD, 2022)
;
_computing_data_reduction
;
CrysAlisPro 1.171.42.72a (Rigaku OD, 2022)
;
_computing_structure_solution
;
<i>SHELXT2014/5</i> (Sheldrick, 2015a)
;
_computing_structure_refinement
;
<i>SHELXL2018/3</i> (Sheldrick, 2015b)
;
_computing_molecular_graphics
;
SHELXTL (Sheldrick, 2008)
;
_computing_publication_material
;
SHELXTL (Sheldrick, 2008)
;
loop_
    _atom_site_type_symbol
    _atom_site_label
    _atom_site_fract_x
    _atom_site_fract_y
    _atom_site_fract_z
    _atom_site_U_iso_or_equiv
    _atom_site_adp_type
    _atom_site_calc_flag
    _atom_site_occupancy
    _atom_site_disorder_assembly
    _atom_site_disorder_group
    O O1 0.77251(7) 0.28311(6) 0.73783(5) 0.01923(16) Uani d 1 . .
    O O2 0.60222(8) 1.02372(7) 0.72626(6) 0.02412(17) Uani d 1 . .
    O O3 0.41912(8) 0.92231(7) 0.66787(6) 0.02586(18) Uani d 1 . .
    O O4 0.72560(8) 0.39316(7) 0.45860(5) 0.02369(17) Uani d 1 . .
    O O5 0.85282(7) 0.55117(7) 0.51861(5) 0.01883(16) Uani d 1 . .
    O O6 0.47708(8) 0.31475(7) 0.61457(6) 0.02503(18) Uani d 1 . .
    O O7 0.45768(8) 0.13799(7) 0.54080(5) 0.02177(17) Uani d 1 . .
    N N1 0.86641(9) 0.29814(9) 0.88857(7) 0.02135(19) Uani d 1 . .
    H H1A 0.8151(15) 0.2350(14) 0.8908(10) 0.028(4) Uiso d 1 . .
    H H1B 0.9009(16) 0.3401(14) 0.9398(11) 0.033(4) Uiso d 1 . .
    N N2 1.03545(10) 0.58976(9) 0.92255(7) 0.0275(2) Uani d 1 . .
    N N3 0.54251(9) 0.93095(8) 0.69545(6) 0.01857(18) Uani d 1 . .
    C C2 0.84714(10) 0.35325(9) 0.80715(7) 0.0170(2) Uani d 1 . .
    C C3 0.89769(10) 0.46004(9) 0.78966(7) 0.0160(2) Uani d 1 . .
    C C4 0.86693(9) 0.51344(9) 0.69395(6) 0.01460(19) Uani d 1 . .
    H H4 0.9540 0.5385 0.6820 0.018 Uiso calc 1 . .
    C C5 0.80138(9) 0.42006(9) 0.62345(7) 0.0156(2) Uani d 1 . .
    C C6 0.75493(10) 0.31621(9) 0.64726(7) 0.0170(2) Uani d 1 . .
    C C7 0.97348(10) 0.52994(10) 0.86393(7) 0.0189(2) Uani d 1 . .
    C C8 0.77799(9) 0.62376(9) 0.68853(6) 0.01387(19) Uani d 1 . .
    C C9 0.63820(10) 0.61374(9) 0.67295(7) 0.0169(2) Uani d 1 . .
    H H9 0.5963 0.5375 0.6612 0.020 Uiso calc 1 . .
    C C10 0.56015(10) 0.71444(9) 0.67456(7) 0.0175(2) Uani d 1 . .
    H H10 0.4650 0.7082 0.6641 0.021 Uiso calc 1 . .
    C C11 0.62397(10) 0.82428(9) 0.69179(6) 0.01549(19) Uani d 1 . .
    C C12 0.76225(10) 0.83757(9) 0.70665(7) 0.0172(2) Uani d 1 . .
    H H12 0.8035 0.9141 0.7179 0.021 Uiso calc 1 . .
    C C13 0.83852(10) 0.73601(9) 0.70462(7) 0.0169(2) Uani d 1 . .
    H H13 0.9335 0.7430 0.7143 0.020 Uiso calc 1 . .
    C C14 0.78635(10) 0.45024(9) 0.52536(7) 0.0164(2) Uani d 1 . .
    C C15 0.84512(11) 0.58914(11) 0.42552(7) 0.0219(2) Uani d 1 . .
    H H15A 0.8778 0.5248 0.3931 0.033 Uiso calc 1 . .
    H H15B 0.9012 0.6604 0.4274 0.033 Uiso calc 1 . .
    H H15C 0.7511 0.6079 0.3932 0.033 Uiso calc 1 . .
    C C16 0.67455(11) 0.22033(9) 0.58768(7) 0.0198(2) Uani d 1 . .
    H H16A 0.7080 0.1409 0.6126 0.024 Uiso calc 1 . .
    H H16B 0.6859 0.2267 0.5248 0.024 Uiso calc 1 . .
    C C17 0.52626(10) 0.23216(9) 0.58392(7) 0.0182(2) Uani d 1 . .
    C C18 0.31474(11) 0.13772(11) 0.53517(8) 0.0258(2) Uani d 1 . .
    H H18A 0.2708 0.2054 0.4976 0.039 Uiso calc 1 . .
    H H18B 0.3025 0.1447 0.5971 0.039 Uiso calc 1 . .
    H H18C 0.2742 0.0629 0.5070 0.039 Uiso calc 1 . .
loop_
    _atom_site_aniso_label
    _atom_site_aniso_U_11
    _atom_site_aniso_U_22
    _atom_site_aniso_U_33
    _atom_site_aniso_U_12
    _atom_site_aniso_U_13
    _atom_site_aniso_U_23
    O1 0.0228(4) 0.0168(3) 0.0193(4) -0.0020(3) 0.0077(3) 0.0004(3)
    O2 0.0298(4) 0.0153(4) 0.0275(4) 0.0010(3) 0.0082(3) -0.0020(3)
    O3 0.0180(4) 0.0233(4) 0.0373(5) 0.0047(3) 0.0092(3) 0.0058(3)
    O4 0.0295(4) 0.0212(4) 0.0180(4) 0.0001(3) 0.0025(3) -0.0042(3)
    O5 0.0197(4) 0.0225(4) 0.0147(3) -0.0020(3) 0.0053(3) 0.0017(3)
    O6 0.0215(4) 0.0221(4) 0.0314(4) 0.0010(3) 0.0070(3) -0.0063(3)
    O7 0.0218(4) 0.0199(4) 0.0220(4) -0.0033(3) 0.0032(3) -0.0035(3)
    N1 0.0228(4) 0.0213(5) 0.0201(5) -0.0002(4) 0.0062(4) 0.0054(4)
    N2 0.0292(5) 0.0317(5) 0.0189(4) -0.0087(4) 0.0016(4) 0.0029(4)
    N3 0.0213(4) 0.0167(4) 0.0188(4) 0.0024(3) 0.0074(3) 0.0033(3)
    C2 0.0141(4) 0.0191(5) 0.0185(5) 0.0036(4) 0.0056(4) 0.0012(4)
    C3 0.0141(4) 0.0176(5) 0.0160(5) 0.0025(4) 0.0036(4) 0.0014(4)
    C4 0.0136(4) 0.0154(5) 0.0151(4) -0.0001(3) 0.0046(3) 0.0002(3)
    C5 0.0145(4) 0.0158(5) 0.0170(5) 0.0023(3) 0.0052(4) -0.0016(4)
    C6 0.0167(4) 0.0172(5) 0.0185(5) 0.0026(4) 0.0072(4) -0.0009(4)
    C7 0.0173(5) 0.0225(5) 0.0169(5) 0.0005(4) 0.0044(4) 0.0056(4)
    C8 0.0155(4) 0.0157(5) 0.0105(4) 0.0002(3) 0.0036(3) 0.0008(3)
    C9 0.0161(5) 0.0155(5) 0.0189(5) -0.0020(4) 0.0041(4) 0.0002(4)
    C10 0.0141(4) 0.0189(5) 0.0191(5) -0.0004(4) 0.0037(4) 0.0017(4)
    C11 0.0183(5) 0.0151(5) 0.0133(4) 0.0026(4) 0.0047(3) 0.0016(3)
    C12 0.0194(5) 0.0151(5) 0.0171(5) -0.0034(4) 0.0047(4) -0.0012(4)
    C13 0.0141(4) 0.0188(5) 0.0175(5) -0.0022(4) 0.0041(4) -0.0006(4)
    C14 0.0154(4) 0.0163(5) 0.0179(5) 0.0040(4) 0.0055(4) -0.0009(4)
    C15 0.0216(5) 0.0294(6) 0.0159(5) 0.0037(4) 0.0068(4) 0.0058(4)
    C16 0.0218(5) 0.0159(5) 0.0240(5) -0.0021(4) 0.0098(4) -0.0038(4)
    C17 0.0218(5) 0.0166(5) 0.0156(5) -0.0010(4) 0.0042(4) 0.0007(4)
    C18 0.0197(5) 0.0261(6) 0.0274(6) -0.0027(4) -0.0006(4) -0.0002(4)
_geom_special_details
;
 All esds (except the esd in the dihedral angle between two l.s. planes)
 are estimated using the full covariance matrix.  The cell esds are taken
 into account individually in the estimation of esds in distances, angles
 and torsion angles; correlations between esds in cell parameters are only
 used when they are defined by crystal symmetry.  An approximate (isotropic)
 treatment of cell esds is used for estimating esds involving l.s. planes.
;
loop_
    _geom_bond_atom_site_label_1
    _geom_bond_atom_site_label_2
    _geom_bond_site_symmetry_2
    _geom_bond_distance
    _geom_bond_publ_flag
    O1 C2 . 1.3661(13) ?
    O1 C6 . 1.3807(12) ?
    O2 N3 . 1.2313(12) ?
    O3 N3 . 1.2273(12) ?
    O4 C14 . 1.2139(13) ?
    O5 C14 . 1.3378(13) ?
    O5 C15 . 1.4501(12) ?
    O6 C17 . 1.2042(13) ?
    O7 C17 . 1.3353(12) ?
    O7 C18 . 1.4487(13) ?
    N1 C2 . 1.3413(14) ?
    N1 H1A . 0.887(16) ?
    N1 H1B . 0.892(17) ?
    N2 C7 . 1.1543(15) ?
    N3 C11 . 1.4674(13) ?
    C2 C3 . 1.3570(14) ?
    C3 C7 . 1.4156(14) ?
    C3 C4 . 1.5162(13) ?
    C4 C5 . 1.5137(13) ?
    C4 C8 . 1.5250(13) ?
    C4 H4 . 1.0000 ?
    C5 C6 . 1.3416(14) ?
    C5 C14 . 1.4860(14) ?
    C6 C16 . 1.4970(14) ?
    C8 C13 . 1.3934(14) ?
    C8 C9 . 1.3965(13) ?
    C9 C10 . 1.3870(14) ?
    C9 H9 . 0.9500 ?
    C10 C11 . 1.3842(14) ?
    C10 H10 . 0.9500 ?
    C11 C12 . 1.3858(14) ?
    C12 C13 . 1.3855(14) ?
    C12 H12 . 0.9500 ?
    C13 H13 . 0.9500 ?
    C15 H15A . 0.9800 ?
    C15 H15B . 0.9800 ?
    C15 H15C . 0.9800 ?
    C16 C17 . 1.5157(14) ?
    C16 H16A . 0.9900 ?
    C16 H16B . 0.9900 ?
    C18 H18A . 0.9800 ?
    C18 H18B . 0.9800 ?
    C18 H18C . 0.9800 ?
loop_
    _geom_contact_atom_site_label_1
    _geom_contact_atom_site_label_2
    _geom_contact_distance
    _geom_contact_site_symmetry_1
    _geom_contact_site_symmetry_2
    _geom_contact_publ_flag
    C17 O2 3.1242(13) . 1_545 yes
    C18 O3 3.1325(15) . 1_545 yes
    O4 C16 2.8924(13) . . yes
    N1 O4 2.9361(13) . 4_566 yes
    O5 C8 2.9834(12) . . yes
    O2 H12 2.44 . . yes
    H16A O2 2.62 . 1_545 yes
    O3 H10 2.4456 . . yes
    H10 O4 2.57 . 3_666 yes
    O4 H16B 2.20 . . yes
    H1A O4 2.112(16) . 4_566 yes
    O4 H15A 2.54 . . yes
    O4 H15C 2.64 . . yes
    O5 H4 2.41 . . yes
    H15C O6 2.47 . 3_666 yes
    O6 H18A 2.66 . . yes
    O6 H18B 2.58 . . yes
    N2 N1 3.0282(14) . 3_767 yes
    H1B N2 2.152(16) . 3_767 yes
    C7 C13 3.3501(15) . . yes
    C5 H9 2.67 . . yes
    C7 H1B 2.616(16) . . yes
    C14 H16B 2.70 . . yes
    H4 H13 2.36 . . yes
loop_
    _geom_angle_atom_site_label_1
    _geom_angle_atom_site_label_2
    _geom_angle_atom_site_label_3
    _geom_angle_site_symmetry_1
    _geom_angle_site_symmetry_3
    _geom_angle
    _geom_angle_publ_flag
    C2 O1 C6 . . 120.07(8) ?
    C14 O5 C15 . . 115.20(8) ?
    C17 O7 C18 . . 115.07(8) ?
    C2 N1 H1A . . 117.3(10) ?
    C2 N1 H1B . . 118.5(10) ?
    H1A N1 H1B . . 119.2(14) ?
    O3 N3 O2 . . 123.95(9) ?
    O3 N3 C11 . . 118.11(9) ?
    O2 N3 C11 . . 117.94(8) ?
    N1 C2 C3 . . 127.86(10) ?
    N1 C2 O1 . . 110.58(9) ?
    C3 C2 O1 . . 121.46(9) ?
    C2 C3 C7 . . 119.33(9) ?
    C2 C3 C4 . . 122.70(9) ?
    C7 C3 C4 . . 117.77(9) ?
    C5 C4 C3 . . 109.69(8) ?
    C5 C4 C8 . . 111.99(8) ?
    C3 C4 C8 . . 109.73(8) ?
    C5 C4 H4 . . 108.5 ?
    C3 C4 H4 . . 108.5 ?
    C8 C4 H4 . . 108.5 ?
    C6 C5 C14 . . 121.02(9) ?
    C6 C5 C4 . . 122.16(9) ?
    C14 C5 C4 . . 116.79(9) ?
    C5 C6 O1 . . 122.47(9) ?
    C5 C6 C16 . . 129.65(9) ?
    O1 C6 C16 . . 107.84(8) ?
    N2 C7 C3 . . 177.84(11) ?
    C13 C8 C9 . . 119.51(9) ?
    C13 C8 C4 . . 119.14(8) ?
    C9 C8 C4 . . 121.25(9) ?
    C10 C9 C8 . . 120.37(9) ?
    C10 C9 H9 . . 119.8 ?
    C8 C9 H9 . . 119.8 ?
    C11 C10 C9 . . 118.51(9) ?
    C11 C10 H10 . . 120.7 ?
    C9 C10 H10 . . 120.7 ?
    C10 C11 C12 . . 122.61(9) ?
    C10 C11 N3 . . 118.87(9) ?
    C12 C11 N3 . . 118.52(9) ?
    C13 C12 C11 . . 118.05(9) ?
    C13 C12 H12 . . 121.0 ?
    C11 C12 H12 . . 121.0 ?
    C12 C13 C8 . . 120.94(9) ?
    C12 C13 H13 . . 119.5 ?
    C8 C13 H13 . . 119.5 ?
    O4 C14 O5 . . 122.65(9) ?
    O4 C14 C5 . . 126.85(10) ?
    O5 C14 C5 . . 110.49(8) ?
    O5 C15 H15A . . 109.5 ?
    O5 C15 H15B . . 109.5 ?
    H15A C15 H15B . . 109.5 ?
    O5 C15 H15C . . 109.5 ?
    H15A C15 H15C . . 109.5 ?
    H15B C15 H15C . . 109.5 ?
    C6 C16 C17 . . 110.25(8) ?
    C6 C16 H16A . . 109.6 ?
    C17 C16 H16A . . 109.6 ?
    C6 C16 H16B . . 109.6 ?
    C17 C16 H16B . . 109.6 ?
    H16A C16 H16B . . 108.1 ?
    O6 C17 O7 . . 124.87(10) ?
    O6 C17 C16 . . 125.10(9) ?
    O7 C17 C16 . . 110.03(8) ?
    O7 C18 H18A . . 109.5 ?
    O7 C18 H18B . . 109.5 ?
    H18A C18 H18B . . 109.5 ?
    O7 C18 H18C . . 109.5 ?
    H18A C18 H18C . . 109.5 ?
    H18B C18 H18C . . 109.5 ?
loop_
    _geom_torsion_atom_site_label_1
    _geom_torsion_atom_site_label_2
    _geom_torsion_atom_site_label_3
    _geom_torsion_atom_site_label_4
    _geom_torsion_site_symmetry_1
    _geom_torsion_site_symmetry_2
    _geom_torsion_site_symmetry_3
    _geom_torsion_site_symmetry_4
    _geom_torsion
    _geom_torsion_publ_flag
    C6 O1 C2 N1 . . . . -172.01(8) ?
    C6 O1 C2 C3 . . . . 4.55(14) ?
    N1 C2 C3 C7 . . . . -4.60(16) ?
    O1 C2 C3 C7 . . . . 179.47(9) ?
    N1 C2 C3 C4 . . . . -179.38(9) ?
    O1 C2 C3 C4 . . . . 4.70(14) ?
    C2 C3 C4 C5 . . . . -12.33(13) ?
    C7 C3 C4 C5 . . . . 172.82(8) ?
    C2 C3 C4 C8 . . . . 111.09(10) ?
    C7 C3 C4 C8 . . . . -63.76(11) ?
    C3 C4 C5 C6 . . . . 12.41(13) ?
    C8 C4 C5 C6 . . . . -109.67(10) ?
    C3 C4 C5 C14 . . . . -169.57(8) ?
    C8 C4 C5 C14 . . . . 68.34(10) ?
    C14 C5 C6 O1 . . . . 177.07(8) ?
    C4 C5 C6 O1 . . . . -5.00(15) ?
    C14 C5 C6 C16 . . . . -5.52(16) ?
    C4 C5 C6 C16 . . . . 172.42(9) ?
    C2 O1 C6 C5 . . . . -4.43(14) ?
    C2 O1 C6 C16 . . . . 177.66(8) ?
    C5 C4 C8 C13 . . . . -144.02(9) ?
    C3 C4 C8 C13 . . . . 93.92(10) ?
    C5 C4 C8 C9 . . . . 39.64(12) ?
    C3 C4 C8 C9 . . . . -82.42(11) ?
    C13 C8 C9 C10 . . . . -0.79(15) ?
    C4 C8 C9 C10 . . . . 175.54(9) ?
    C8 C9 C10 C11 . . . . 0.07(15) ?
    C9 C10 C11 C12 . . . . 0.57(15) ?
    C9 C10 C11 N3 . . . . -178.79(9) ?
    O3 N3 C11 C10 . . . . -12.19(14) ?
    O2 N3 C11 C10 . . . . 167.63(9) ?
    O3 N3 C11 C12 . . . . 168.42(9) ?
    O2 N3 C11 C12 . . . . -11.75(13) ?
    C10 C11 C12 C13 . . . . -0.46(15) ?
    N3 C11 C12 C13 . . . . 178.90(9) ?
    C11 C12 C13 C8 . . . . -0.29(15) ?
    C9 C8 C13 C12 . . . . 0.91(15) ?
    C4 C8 C13 C12 . . . . -175.50(9) ?
    C15 O5 C14 O4 . . . . 1.14(13) ?
    C15 O5 C14 C5 . . . . 179.93(8) ?
    C6 C5 C14 O4 . . . . 5.60(16) ?
    C4 C5 C14 O4 . . . . -172.44(9) ?
    C6 C5 C14 O5 . . . . -173.13(9) ?
    C4 C5 C14 O5 . . . . 8.83(12) ?
    C5 C6 C16 C17 . . . . -99.61(12) ?
    O1 C6 C16 C17 . . . . 78.09(10) ?
    C18 O7 C17 O6 . . . . -2.19(15) ?
    C18 O7 C17 C16 . . . . 178.38(8) ?
    C6 C16 C17 O6 . . . . 8.59(15) ?
    C6 C16 C17 O7 . . . . -171.99(8) ?
loop_
    _geom_hbond_atom_site_label_D
    _geom_hbond_atom_site_label_H
    _geom_hbond_atom_site_label_A
    _geom_hbond_site_symmetry_A
    _geom_hbond_distance_DH
    _geom_hbond_distance_HA
    _geom_hbond_distance_DA
    _geom_hbond_angle_DHA
    N1 H1A O4 4_566 0.887(16) 2.112(16) 2.9362(12) 154.1(13)
    N1 H1B N2 3_767 0.892(17) 2.152(17) 3.0283(14) 167.2(14)
_shelx_space_group_comment
;
The symmetry employed for this shelxl refinement is uniquely defined
by the following loop, which should always be used as a source of
symmetry information in preference to the above space-group names.
They are only intended as comments.
;
_shelx_estimated_absorpt_T_min     0.817
_shelx_estimated_absorpt_T_max     0.881
_shelx_hkl_file
;
   0   0  -1    0.30    0.10
   0   0  -1    0.22    0.09
   0   0  -2 1488.40   26.77
   0   0  -2 1491.10   26.79
   0   0  -3    0.20    0.25
   0   0  -3    0.10    0.23
   0   0  -3    0.39    0.24
   0   0  -4    0.97    0.40
   0   0  -4    0.47    0.32
   0   0  -4    0.47    0.29
   0   0  -5    0.54    0.40
   0   0   5    0.43    0.17
   0   0   5    0.24    0.15
   0   0  -5    0.26    0.31
   0   0  -6  251.34    7.26
   0   0   6  237.30    5.18
   0   0   6  237.76    5.07
   0   0  -6  254.81    7.32
   0   0  -6  243.95    7.06
   0   0  -7    0.41    0.23
   0   0  -7    0.56    0.49
   0   0  -7    0.38    0.44
   0   0  -7    0.55    0.45
   0   0  -7    0.17    0.21
   0   0  -8 1104.06   20.12
   0   0  -8 1109.56   24.16
   0   0  -8 1110.71   24.11
   0   0  -8 1054.22   20.03
   0   0  -8 1069.38   23.68
   0   0  -9   -0.20    0.49
   0   0  -9    0.25    0.29
   0   0  -9    0.05    0.27
   0   0  -9   -0.40    0.57
   0   0  -9   -0.18    0.45
   0   0 -10  612.32   16.55
   0   0 -10  595.04   11.94
   0   0 -10  586.82   11.70
   0   0 -10  581.75   11.62
   0   0 -10  609.80   11.84
   0   0 -10  579.38   11.88
   0   0 -10  618.85   12.23
   0   0 -10  602.36   12.06
   0   0 -10  597.71   11.88
   0   0 -10  593.32   12.04
   0   0 -10  582.18   11.82
   0   0 -10  584.77   11.79
   0   0 -10  608.45   16.86
   0   0 -10  597.18   11.80
   0   0 -10  595.63   12.13
   0   0 -10  611.61   16.89
   0   0 -11    0.30    0.28
   0   0 -11   -0.27    0.66
   0   0 -11   -0.12    0.31
   0   0 -11    0.36    0.29
   0   0 -11   -0.07    0.36
   0   0 -11    0.06    0.34
   0   0 -11    1.12    0.39
   0   0 -11    0.73    0.76
   0   0 -11    0.14    0.27
   0   0 -11    1.56    0.39
   0   0 -11    0.26    0.32
   0   0 -11    0.12    0.32
   0   0 -11    0.27    0.26
   0   0 -11    0.05    0.26
   0   0 -11    0.45    0.36
   0   0 -11   -0.26    0.65
   0   0 -12  270.28    6.35
   0   0 -12  272.70    6.70
   0   0 -12  275.64    6.85
   0   0 -12  252.93   10.43
   0   0 -12  272.83    6.65
   0   0 -12  283.40    6.61
   0   0 -12  273.75    6.25
   0   0 -12  274.43    6.37
   0   0 -12  268.78    6.80
   0   0 -12  268.65    6.67
   0   0 -12  277.56    6.51
   0   0 -12  272.72    6.50
   0   0 -12  265.55    6.77
   0   0 -12  254.40   10.83
   0   0 -13    0.06    0.31
   0   0 -13   -0.07    0.36
   0   0 -13   -0.28    0.69
   0   0 -13    0.37    0.34
   0   0 -13    0.26    0.32
   0   0 -13   -0.07    0.40
   0   0 -13    0.16    0.30
   0   0 -13    0.37    0.35
   0   0 -13    0.19    0.36
   0   0 -13    2.26    0.59
   0   0 -13    0.31    0.76
   0   0 -13   -0.15    0.39
   0   0 -13    0.37    0.50
   0   0 -14  133.55    3.91
   0   0 -14  117.36    6.82
   0   0 -14  123.72    3.85
   0   0 -14  123.65    3.75
   0   0 -14  124.23    3.50
   0   0 -14  127.28    4.02
   0   0 -14  133.71    3.83
   0   0 -14  127.23    3.96
   0   0 -14  125.65    3.81
   0   0 -14  132.14    3.94
   0   0 -14  122.46    4.03
   0   0 -14  126.51    4.05
   0   0 -15    0.16    0.32
   0   0 -15    0.11    0.34
   0   0 -15    0.26    0.32
   0   0 -15    1.38    0.36
   0   0 -15   -0.06    0.37
   0   0 -15    0.35    0.34
   0   0 -15    0.24    0.39
   0   0 -15    0.16    0.34
   0   0 -15    0.51    0.37
   0   0 -15   -0.07    0.38
   0   0 -15    0.26    0.37
   0   0 -16    1.36    0.42
   0   0 -16    0.82    0.37
   0   0 -16    1.89    0.43
   0   0 -16    1.40    0.44
   0   0 -16    1.97    0.47
   0   0 -16    2.06    0.44
   0   0 -16    1.42    0.44
   0   0 -16    1.38    0.38
   0   0 -16    1.64    0.37
   0   0 -17    0.04    0.25
   0   0 -17    0.04    0.29
   0   0 -17    0.03    0.22
   0   0 -17    0.10    0.22
   0   0 -17    0.04    0.25
   0   0 -17    0.19    0.23
   0   0 -17   -0.04    0.26
   0   0 -18  289.67    5.77
   0   0 -18  298.96    5.82
   0   1   0    1.15    0.20
   0  -1   0   -0.02    0.08
   0  -1  -1  166.27    3.41
   0   1  -1  166.59    3.42
   0  -1  -1  165.82    3.71
   0   1   1  173.40    3.60
   0   1  -1  178.59    3.39
   0  -1  -1  173.44    3.37
   0  -1  -1  157.52    3.40
   0   1  -1  172.72    3.69
   0   1  -1  161.48    3.41
   0   1  -2    0.16    0.16
   0   1  -2    0.76    0.22
   0  -1  -2    0.23    0.17
   0   1   2    0.30    0.14
   0   1  -2    0.49    0.19
   0  -1  -2    0.16    0.16
   0   1  -3 1353.76   24.32
   0  -1  -3 1311.64   24.25
   0   1  -3 1367.72   24.29
   0  -1  -3 1338.12   24.25
   0   1  -4 9812.06  169.07
   0   1  -4 9999.00  169.14
   0  -1  -4 9224.87  168.99
   0  -1  -4 9555.51  168.94
   0  -1  -4 9700.68  169.02
   0   1  -4 9820.02  169.08
   0  -1  -5  159.00    5.05
   0   1  -5  168.18    5.14
   0   1  -5  148.99    4.80
   0  -1  -5  154.00    4.86
   0  -1  -5  153.30    4.87
   0   1  -5  151.19    4.93
   0  -1  -5  160.63    5.02
   0   1  -6 1645.36   31.62
   0  -1  -6 1585.85   31.51
   0   1  -6 1702.35   31.68
   0  -1  -6 1628.24   31.52
   0   1  -6 1641.09   28.66
   0  -1  -6 1621.19   31.33
   0  -1  -6 1593.18   31.16
   0  -1  -7 1019.06   21.50
   0  -1   7  967.97   18.92
   0   1  -7 1024.67   22.00
   0   1  -7 1010.74   18.66
   0  -1  -7 1030.42   18.68
   0  -1  -7 1033.19   21.97
   0   1  -7 1049.94   18.73
   0  -1  -7 1011.65   18.70
   0  -1  -7 1025.84   21.83
   0   1  -7 1033.53   22.10
   0  -1  -7  964.80   21.85
   0   1  -8   59.86    2.04
   0  -1  -8   60.69    2.06
   0  -1  -8   58.23    3.68
   0   1  -8   58.50    3.65
   0   1  -8   59.36    2.06
   0  -1  -8   60.84    2.08
   0  -1  -8   61.85    3.66
   0   1  -8   60.57    3.80
   0  -1  -8   63.51    3.87
   0   1  -9   31.18    2.92
   0  -1  -9   34.64    1.59
   0   1  -9   35.70    1.60
   0  -1  -9   34.11    3.00
   0  -1  -9   39.24    3.27
   0   1  -9   37.39    3.19
   0  -1  -9   36.06    3.00
   0   1  -9   34.94    1.61
   0  -1  -9   36.56    1.64
   0   1 -10  195.57    4.94
   0  -1 -10  218.49    8.53
   0   1 -10  189.79    8.04
   0  -1 -10  215.76    5.13
   0   1 -10  211.47    5.23
   0   1 -10  210.23    5.17
   0   1 -10  209.83    4.92
   0   1 -10  198.07    4.87
   0  -1 -10  209.71    4.98
   0   1 -10  202.06    5.02
   0  -1 -10  214.31    5.26
   0  -1 -10  214.50    5.33
   0  -1 -10  218.90    8.77
   0   1 -10  206.46    8.63
   0   1 -10  214.48    5.33
   0  -1 -10  205.21    5.22
   0   1 -10  208.34    5.00
   0  -1 -10  213.83    5.23
   0   1 -10  214.73    5.26
   0  -1 -10  209.79    4.98
   0   1 -10  224.04    5.24
   0   1 -10  215.17    5.32
   0   1 -10  220.48    5.24
   0   1 -10  223.60    8.93
   0  -1 -10  207.60    4.91
   0   1 -10  220.86    5.21
   0  -1 -10  215.25    8.88
   0  -1 -10  216.13    5.39
   0   1 -10  219.36    5.39
   0   1 -11   59.22    4.43
   0  -1 -11   55.53    2.32
   0  -1 -11   54.64    4.22
   0   1 -11   61.00    2.33
   0   1 -11   58.49    2.33
   0  -1 -11   56.29    2.19
   0   1 -11   58.54    2.04
   0  -1 -11   59.37    2.23
   0   1 -11   57.81    2.26
   0  -1 -11   57.06    2.10
   0   1 -11   54.30    2.03
   0   1 -11   53.73    2.13
   0  -1 -11   60.58    2.35
   0   1 -11   60.19    2.42
   0  -1 -11   59.52    2.42
   0   1 -11   63.77    4.74
   0  -1 -11   62.61    4.69
   0  -1 -11   59.12    2.36
   0   1 -11   58.36    2.36
   0   1 -11   56.61    2.14
   0  -1 -11   60.38    2.33
   0   1 -11   54.06    2.20
   0  -1 -11   59.68    2.27
   0   1 -11   57.26    2.35
   0   1 -11   55.39    2.24
   0   1 -11   60.43    4.71
   0  -1 -11   55.37    4.56
   0  -1 -11   57.79    2.10
   0   1 -11   55.39    2.22
   0  -1 -11   56.73    2.39
   0   1 -11   58.63    2.43
   0   1 -12  603.69   12.05
   0  -1 -12  565.46   11.74
   0   1 -12  598.84   12.14
   0  -1 -12  607.21   12.14
   0   1 -12  574.84   12.12
   0   1 -12  600.33   12.40
   0   1 -12  583.37   12.12
   0  -1 -12  528.68   12.09
   0   1 -12  600.04   12.50
   0   1 -12  578.40   17.89
   0  -1 -12  596.01   17.95
   0  -1 -12  596.56   12.48
   0  -1 -12  596.45   12.36
   0  -1 -12  596.11   12.23
   0   1 -12  591.31   17.47
   0  -1 -12  604.23   17.58
   0  -1 -12  593.59   12.37
   0   1 -12  596.86   12.22
   0  -1 -12  606.26   12.05
   0   1 -12  581.93   11.63
   0   1 -12  593.23   12.29
   0  -1 -12  599.17   12.08
   0   1 -12  588.41   12.10
   0  -1 -12  583.02   11.77
   0  -1 -12  596.41   12.25
   0   1 -12  589.83   11.98
   0   1 -12  605.81   12.49
   0   1 -12  606.66   12.54
   0  -1 -12  566.81   12.43
   0   1 -13   38.17    1.77
   0   1 -13   37.90    1.83
   0  -1 -13   37.54    1.93
   0  -1 -13   36.85    1.86
   0  -1 -13   39.69    1.94
   0  -1 -13   39.67    4.00
   0  -1 -13   35.56    1.94
   0   1 -13   34.63    1.94
   0   1 -13   36.70    3.90
   0   1 -13   36.27    3.68
   0   1 -13   36.38    1.85
   0  -1 -13   42.73    3.95
   0  -1 -13   37.13    1.83
   0  -1 -13   37.97    1.96
   0  -1 -13   37.85    1.80
   0  -1 -13   41.99    1.83
   0   1 -13   35.53    1.54
   0   1 -13   36.01    1.87
   0   1 -13   38.10    1.80
   0  -1 -13   35.54    1.62
   0   1 -13   36.25    1.73
   0   1 -13   38.29    2.00
   0  -1 -13   37.94    1.84
   0  -1 -13   34.91    1.88
   0   1 -13   38.65    1.99
   0   1 -13   40.03    2.07
   0  -1 -13   37.50    2.01
   0  -1 -14  352.68    7.71
   0  -1 -14  342.78    7.96
   0  -1 -14  305.84   11.93
   0   1 -14  349.33    7.81
   0   1 -14  306.67   11.93
   0   1 -14  345.67    7.86
   0  -1 -14  337.30    7.45
   0  -1 -14  338.22    7.56
   0  -1 -14  325.20    7.19
   0   1 -14  346.47    7.58
   0   1 -14  354.17    8.09
   0   1 -14  342.38    7.99
   0  -1 -14  340.94    7.69
   0  -1 -14  306.93    7.76
   0   1 -14  362.68    7.97
   0  -1 -14  343.22    7.81
   0  -1 -14  345.83   12.83
   0   1 -14  350.11    8.14
   0  -1 -14  351.65    8.12
   0   1 -14  324.25   12.57
   0  -1 -14  342.00    8.11
   0   1 -14  348.14    8.13
   0  -1 -14  350.44    7.92
   0   1 -14  345.19    7.55
   0   1 -14  342.11    7.67
   0  -1 -15   15.40    1.02
   0  -1 -15   15.99    1.17
   0   1 -15   18.94    1.24
   0   1 -15   15.21    1.07
   0   1 -15   16.83    1.16
   0   1 -15   14.84    0.96
   0   1 -15   16.06    1.19
   0  -1 -15   15.80    1.07
   0   1 -15   16.11    1.16
   0   1 -15   14.57    1.16
   0  -1 -15   13.58    1.10
   0   1 -15   16.10    1.17
   0  -1 -15   16.98    1.15
   0   1 -15   16.25    1.22
   0  -1 -15   13.98    1.14
   0  -1 -15   17.21    1.26
   0   1 -15   15.10    1.20
   0  -1 -15   15.96    1.14
   0   1 -16    1.55    0.38
   0  -1 -16    1.20    0.40
   0  -1 -16    1.30    0.32
   0   1 -16    1.29    0.38
   0   1 -16    1.04    0.35
   0  -1 -16    1.38    0.42
   0   1 -16    1.13    0.28
   0   1 -16    1.13    0.40
   0  -1 -16    1.23    0.45
   0   1 -16    1.92    0.44
   0  -1 -16    0.99    0.33
   0  -1 -16    0.68    0.36
   0   1 -16    0.85    0.37
   0   1 -16    1.61    0.40
   0  -1 -16    0.98    0.35
   0   1 -16    1.15    0.39
   0   1 -16    1.55    0.43
   0  -1 -16    1.58    0.38
   0   1 -17   34.05    1.42
   0  -1 -17   31.38    1.37
   0   1 -17   30.17    1.29
   0   1 -17   31.57    1.37
   0  -1 -17   32.25    1.37
   0   1 -17   32.91    1.23
   0   1 -17   30.82    1.25
   0  -1 -17   26.98    0.98
   0   1 -17   31.94    1.29
   0   1 -17   31.86    1.35
   0  -1 -17   31.54    1.30
   0  -1 -17   31.89    1.33
   0   1 -17   27.98    1.26
   0  -1 -18    4.35    0.35
   0  -1 -18    5.02    0.41
   0   1 -18    4.61    0.38
   0  -1 -18    4.96    0.40
   0   2   0    0.72    0.28
   0   2   0    0.77    0.28
   0  -2   0    0.97    0.27
   0  -2  -1 1322.63   23.83
   0   2  -1 1335.81   23.67
   0  -2  -1 1357.62   23.63
   0   2  -1 1379.46   23.67
   0   2  -1 1348.13   23.62
   0  -2  -1 1394.71   23.62
   0   2   1 1393.61   24.70
   0   2   1 1435.52   24.67
   0  -2  -1 1390.16   24.85
   0  -2   1 1371.95   24.49
   0   2  -2   69.91    2.36
   0   2  -2   70.65    2.44
   0   2  -2   70.13    2.10
   0  -2  -2   64.34    2.04
   0  -2  -2   67.18    2.05
   0   2  -2   66.20    2.05
   0  -2  -2   71.93    2.05
   0   2  -2   74.40    2.08
   0  -2   2   70.33    2.21
   0   2   2   69.84    2.30
   0   2  -3 1043.90   19.54
   0   2  -3 1080.94   19.38
   0  -2  -3 1023.01   19.31
   0  -2  -3 1031.66   19.28
   0   2  -3  995.76   19.21
   0   2  -3  970.05   19.11
   0  -2  -3 1009.99   19.17
   0   2   3  997.31   19.03
   0   2  -4  908.43   17.47
   0  -2  -4  891.10   17.41
   0   2  -4  917.43   17.49
   0  -2  -4  885.56   17.29
   0   2  -4  862.19   17.26
   0  -2  -4  795.32   17.48
   0  -2  -4  879.08   17.47
   0   2  -4  836.63   17.33
   0  -2  -5 1928.98   36.10
   0   2  -5 1955.44   36.12
   0   2  -5 1936.66   35.91
   0  -2  -5 1890.57   35.84
   0  -2  -5 1917.67   36.28
   0   2  -5 1862.66   36.29
   0  -2  -5 1893.84   36.11
   0   2  -5 1896.42   36.10
   0   2  -6  886.54   18.52
   0   2  -6  903.05   18.45
   0  -2  -6  855.45   18.28
   0   2  -6  886.96   18.36
   0  -2  -6  852.87   18.20
   0   2  -6  837.92   15.41
   0  -2  -6  811.59   15.40
   0  -2  -6  819.17   15.43
   0   2  -6  832.54   15.45
   0  -2  -6  851.90   18.23
   0   2  -6  863.02   18.02
   0  -2  -6  842.42   17.93
   0   2  -7 1162.85   24.40
   0  -2  -7 1149.19   24.36
   0  -2  -7 1154.67   24.26
   0   2  -7 1131.58   20.84
   0   2  -7 1169.29   24.32
   0  -2  -7 1147.66   20.85
   0   2  -7 1125.95   20.88
   0  -2  -7 1131.59   20.87
   0  -2  -7 1170.61   24.22
   0  -2  -7 1139.08   24.02
   0   2  -7 1153.82   24.06
   0   2  -8   16.17    1.95
   0  -2  -8   20.31    2.16
   0  -2  -8   18.51    1.07
   0   2  -8   18.57    1.06
   0   2  -8   21.50    2.18
   0   2  -8   19.17    1.06
   0  -2  -8   19.05    2.09
   0  -2  -8   18.47    1.04
   0   2  -8   17.84    1.96
   0  -2  -8   22.39    2.18
   0  -2  -8   17.95    2.00
   0   2  -9  253.66    5.84
   0   2  -9  283.00    6.17
   0   2  -9  270.86    6.19
   0  -2  -9  267.87    9.43
   0   2  -9  261.58    9.42
   0  -2  -9  267.01    6.10
   0   2  -9  256.01    6.06
   0   2  -9  275.02    9.26
   0  -2  -9  279.16    9.33
   0   2  -9  268.64    6.11
   0   2  -9  262.37    9.36
   0  -2  -9  258.63    9.42
   0  -2  -9  260.79    6.11
   0  -2  -9  268.50    6.21
   0  -2  -9  265.71    6.14
   0   2  -9  264.04    6.15
   0   2 -10   14.15    2.14
   0  -2 -10   15.57    2.24
   0  -2 -10   13.44    1.04
   0   2 -10   13.72    1.02
   0  -2 -10   16.43    1.13
   0   2 -10   16.79    1.14
   0  -2 -10   15.60    1.02
   0   2 -10   16.20    1.15
   0  -2 -10   15.32    1.11
   0   2 -10   17.21    2.34
   0   2 -10   14.55    1.07
   0  -2 -10   14.59    2.14
   0   2 -10   13.04    0.95
   0  -2 -10   16.06    1.09
   0  -2 -10   17.31    1.08
   0  -2 -10   15.33    1.00
   0   2 -10   15.58    1.03
   0   2 -10   17.58    2.30
   0   2 -10   14.99    1.09
   0  -2 -10   12.02    1.87
   0  -2 -10   14.17    0.90
   0  -2 -10   15.23    0.97
   0   2 -10   15.40    0.95
   0   2 -10   15.53    1.00
   0  -2 -10   16.04    1.14
   0   2 -10   13.92    0.94
   0  -2 -10   15.70    1.15
   0  -2 -10   15.41    1.12
   0   2 -10   14.42    1.09
   0   2 -11   66.80    2.26
   0   2 -11   66.78    2.51
   0  -2 -11   67.34    2.55
   0   2 -11   65.13    2.48
   0  -2 -11   61.13    2.44
   0  -2 -11   61.24    2.30
   0   2 -11   66.61    2.50
   0   2 -11   64.54    2.55
   0  -2 -11   64.05    2.53
   0   2 -11   63.13    4.76
   0   2 -11   65.11    2.54
   0  -2 -11   68.09    4.87
   0  -2 -11   64.00    2.43
   0   2 -11   67.00    2.40
   0  -2 -11   62.39    2.24
   0   2 -11   60.71    4.50
   0  -2 -11   60.30    4.49
   0  -2 -11   63.85    2.34
   0  -2 -11   64.30    2.55
   0  -2 -11   62.14    2.13
   0  -2 -11   61.84    2.27
   0   2 -11   64.56    2.52
   0   2 -11   66.87    2.51
   0   2 -11   59.44    2.15
   0   2 -11   60.39    2.22
   0  -2 -11   63.01    2.50
   0   2 -11   56.99    2.16
   0  -2 -11   64.12    2.56
   0  -2 -11   68.98    2.63
   0   2 -11   66.55    2.59
   0   2 -12   59.96    2.17
   0   2 -12   53.69    2.31
   0  -2 -12   59.65    2.46
   0   2 -12   60.58    2.54
   0  -2 -12   57.23    2.25
   0   2 -12   57.33    2.39
   0  -2 -12   57.40    2.46
   0   2 -12   55.11    4.60
   0  -2 -12   51.13    4.45
   0   2 -12   61.69    2.54
   0  -2 -12   58.49    2.37
   0  -2 -12   57.29    2.47
   0  -2 -12   58.80    2.15
   0   2 -12   61.75    4.67
   0  -2 -12   56.57    4.45
   0  -2 -12   59.05    2.27
   0   2 -12   56.16    2.26
   0  -2 -12   57.73    2.19
   0   2 -12   60.13    2.49
   0  -2 -12   58.42    2.34
   0   2 -12   56.03    2.08
   0   2 -12   57.24    2.38
   0   2 -12   55.04    2.11
   0   2 -12   59.16    2.50
   0  -2 -12   58.68    2.51
   0   2 -12   58.18    2.50
   0  -2 -12   59.43    2.50
   0   2 -13   97.95    3.32
   0  -2 -13  103.16    3.53
   0   2 -13  101.68    3.03
   0  -2 -13  100.47    3.42
   0   2 -13   94.97    3.32
   0  -2 -13  101.49    3.23
   0   2 -13  102.44    3.51
   0   2 -13  112.59    6.77
   0  -2 -13  104.33    3.53
   0   2 -13  107.32    3.57
   0  -2 -13   92.10    6.20
   0  -2 -13  101.55    3.33
   0  -2 -13   98.67    2.95
   0  -2 -13  104.06    3.20
   0  -2 -13   97.22    6.06
   0   2 -13  103.20    3.27
   0   2 -13  106.58    6.32
   0   2 -13   98.37    3.41
   0  -2 -13  105.36    3.33
   0  -2 -13  104.64    3.14
   0   2 -13  112.34    3.45
   0   2 -13  101.26    3.05
   0  -2 -13  107.10    3.60
   0   2 -13  104.09    3.52
   0  -2 -13  111.04    3.63
   0   2 -13  105.39    3.57
   0  -2 -14   61.43    2.23
   0  -2 -14   62.66    2.42
   0  -2 -14   61.75    2.47
   0   2 -14   61.06    2.30
   0   2 -14   60.22    2.48
   0  -2 -14   63.61    2.35
   0   2 -14   60.59    2.33
   0   2 -14   66.46    2.61
   0  -2 -14   64.30    2.61
   0  -2 -14   64.07    2.58
   0   2 -14   61.02    2.41
   0   2 -14   64.19    2.61
   0  -2 -14   62.65    2.57
   0  -2 -14   60.77    2.29
   0   2 -14   59.45    2.53
   0   2 -14   62.39    2.59
   0  -2 -14   65.92    2.64
   0  -2 -15    0.12    0.25
   0  -2 -15    0.23    0.39
   0   2 -15    1.07    0.44
   0   2 -15    0.40    0.37
   0   2 -15    0.05    0.26
   0   2 -15   -0.06    0.28
   0  -2 -15   -0.06    0.32
   0  -2 -15    0.40    0.33
   0   2 -15    0.61    0.36
   0  -2 -15    0.73    0.36
   0   2 -15    0.12    0.31
   0  -2 -15    1.05    0.41
   0  -2 -15    0.28    0.28
   0   2 -15    0.24    0.35
   0   2 -15    0.11    0.37
   0   2 -15    0.06    0.35
   0  -2 -15    0.06    0.29
   0  -2 -16    0.24    0.22
   0   2 -16   -0.05    0.29
   0   2 -16    0.23    0.32
   0  -2 -16    0.09    0.27
   0   2 -16    0.22    0.30
   0   2 -16    0.19    0.23
   0   2 -16    0.15    0.28
   0  -2 -16    0.10    0.29
   0  -2 -16    0.34    0.34
   0   2 -16   -0.09    0.28
   0  -2 -16    0.36    0.32
   0  -2 -16    0.10    0.27
   0   2 -16    0.05    0.28
   0  -2 -16   -0.08    0.28
   0   2 -16    0.37    0.32
   0   2 -16    0.10    0.30
   0   2 -16    1.49    0.41
   0   2 -17   48.21    1.70
   0   2 -17   49.78    1.67
   0   2 -17   45.63    1.66
   0  -2 -17   48.34    1.68
   0   2 -17   48.73    1.61
   0  -2 -17   45.93    1.64
   0  -2 -17   47.76    1.66
   0   2 -17   47.95    1.68
   0   2 -17   51.00    1.66
   0  -2 -17   47.77    1.62
   0  -2 -17   47.94    1.59
   0   2 -17   46.58    1.59
   0  -2 -18    7.97    0.46
   0   2 -18    8.69    0.51
   0  -2 -18    7.44    0.42
   0   2 -18    7.26    0.42
   0   3   0    0.07    0.23
   0  -3   0    0.13    0.23
   0   3   0    0.13    0.29
   0  -3  -1  625.35   11.29
   0   3  -1  557.24   10.58
   0  -3  -1  580.79   10.49
   0   3  -1  612.12   10.55
   0  -3  -1  629.71   12.71
   0   3  -1  622.16   12.69
   0   3   1  625.09   12.52
   0  -3   1  631.52   12.40
   0   3   1  651.33   12.66
   0  -3   2   48.72    2.12
   0   3   2   49.75    2.24
   0  -3  -2   54.46    2.42
   0   3  -2   48.63    2.19
   0  -3  -2   49.19    1.64
   0   3  -2   51.44    1.70
   0   3  -2   50.41    2.29
   0  -3  -2   49.31    1.68
   0   3  -2   51.41    1.70
   0  -3  -2   52.76    1.64
   0   3  -2   50.18    1.63
   0  -3   3 1809.54   33.42
   0   3   3 1823.95   33.70
   0   3  -3 1872.65   33.98
   0  -3  -3 1813.23   33.07
   0   3  -3 1846.74   33.16
   0   3  -3 1727.75   33.16
   0   3  -3 1808.87   34.18
   0  -3  -3 1873.55   33.20
   0  -3  -3 1743.31   32.90
   0   3  -3 1893.77   33.04
   0  -3   4 1367.37   25.57
   0   3   4 1338.74   25.75
   0   3  -4 1397.34   26.47
   0  -3  -4 1349.00   25.89
   0   3  -4 1335.25   25.82
   0   3  -4 1350.68   25.90
   0  -3  -4 1355.89   25.88
   0  -3  -4 1371.16   25.71
   0   3  -4 1375.23   25.73
   0  -3   5   92.28    3.18
   0  -3  -5   82.55    3.86
   0   3  -5   91.17    3.79
   0  -3  -5   91.42    3.56
   0   3  -5   90.06    3.53
   0  -3  -5  105.16    3.88
   0   3  -5   90.59    3.67
   0  -3  -5  104.20    3.83
   0   3  -5   91.09    3.64
   0  -3  -6  629.00   14.39
   0   3  -6  670.84   14.59
   0   3  -6  661.95   15.08
   0  -3  -6  638.19   14.79
   0  -3   6  614.48   12.79
   0   3  -6  615.12   11.56
   0  -3  -6  588.65   11.53
   0   3  -6  639.28   14.05
   0  -3  -6  620.00   13.98
   0  -3  -6  603.90   11.52
   0   3  -6  600.90   11.51
   0   3  -6  610.31   14.16
   0  -3  -6  617.23   14.17
   0   3  -7   90.67    4.61
   0   3  -7   86.66    4.26
   0  -3  -7   85.91    4.27
   0  -3   7   86.02    3.13
   0  -3  -7   87.32    4.46
   0  -3  -7   85.09    2.49
   0   3  -7   90.20    2.53
   0   3  -7   86.17    4.12
   0  -3  -7   87.12    4.15
   0   3  -7   93.24    2.53
   0  -3  -7   92.72    4.36
   0  -3  -7   85.70    2.48
   0   3  -7   86.85    4.22
   0   3  -8   64.69    3.91
   0  -3  -8   57.82    3.73
   0   3  -8   60.05    2.98
   0  -3  -8   65.30    4.00
   0   3  -8   61.88    3.82
   0  -3  -8   58.40    3.74
   0   3  -8   60.45    2.09
   0  -3  -8   62.03    2.10
   0  -3  -8   61.31    2.14
   0   3  -8   65.66    2.17
   0  -3  -8   64.68    3.76
   0   3  -8   59.49    3.63
   0  -3  -9   10.91    0.86
   0   3  -9   12.33    0.88
   0  -3  -9   10.99    0.85
   0   3  -9   11.35    0.93
   0   3  -9   10.96    0.92
   0   3  -9   10.56    0.84
   0   3  -9   10.62    0.87
   0  -3  -9   11.82    0.92
   0   3  -9   11.89    1.82
   0  -3  -9   10.59    1.70
   0  -3  -9   10.80    0.86
   0   3  -9   12.17    0.91
   0  -3  -9   10.95    1.72
   0   3  -9   12.06    1.75
   0  -3  -9   12.45    0.92
   0   3  -9   14.09    1.98
   0  -3  -9   11.22    1.76
   0  -3  -9   10.59    0.89
   0   3  -9   10.53    0.89
   0   3  -9   11.37    0.94
   0   3  -9    9.28    1.30
   0  -3  -9    9.51    1.61
   0   3 -10   93.40    5.51
   0   3 -10   92.46    2.97
   0  -3 -10   97.08    3.03
   0  -3 -10   92.90    2.98
   0   3 -10   97.62    3.14
   0  -3 -10   88.17    2.78
   0   3 -10   96.58    3.19
   0   3 -10   98.73    3.12
   0  -3 -10   89.07    5.35
   0  -3 -10   96.28    3.08
   0   3 -10  102.87    5.78
   0  -3 -10   91.32    2.79
   0   3 -10   91.04    2.72
   0   3 -10   91.26    2.89
   0  -3 -10   90.68    2.86
   0  -3 -10   93.96    2.81
   0   3 -10   88.89    5.18
   0  -3 -10   90.21    5.20
   0  -3 -10   96.55    3.16
   0   3 -10   99.04    2.86
   0   3 -10   88.50    2.85
   0  -3 -10   94.58    2.98
   0  -3 -10   99.92    3.19
   0  -3 -10   95.14    3.08
   0   3 -10   98.27    3.11
   0   3 -11  237.71    5.93
   0  -3 -11  235.18    5.56
   0   3 -11  241.82    6.07
   0  -3 -11  237.44    5.90
   0  -3 -11  240.21    9.71
   0   3 -11  232.00    5.86
   0   3 -11  234.64    9.63
   0  -3 -11  225.15    5.68
   0   3 -11  230.67    5.51
   0  -3 -11  245.47    5.72
   0  -3 -11  233.80    9.30
   0  -3 -11  228.04    5.46
   0  -3 -11  243.61    6.01
   0   3 -11  219.43    9.09
   0  -3 -11  224.11    5.39
   0   3 -11  234.17    5.93
   0   3 -11  228.95    5.56
   0   3 -11  227.56    5.36
   0  -3 -11  223.23    5.46
   0  -3 -11  241.71    6.02
   0   3 -11  242.73    5.95
   0  -3 -11  239.24    5.94
   0  -3 -12   92.90    2.87
   0  -3 -12   91.20    3.06
   0  -3 -12   89.14    3.22
   0   3 -12   92.91    3.22
   0  -3 -12   93.87    2.99
   0  -3 -12   93.17    5.68
   0   3 -12   92.52    2.91
   0   3 -12   91.61    5.69
   0  -3 -12   96.23    3.31
   0   3 -12   93.84    3.30
   0  -3 -12   95.60    2.80
   0   3 -12   88.30    2.73
   0   3 -12   99.85    3.32
   0   3 -12   93.04    2.92
   0  -3 -12   91.30    3.28
   0  -3 -12   96.15    6.02
   0   3 -12   91.87    3.22
   0   3 -12   87.65    5.79
   0  -3 -12   94.43    3.23
   0   3 -12   89.32    3.18
   0   3 -12   93.24    3.33
   0  -3 -12   88.18    2.91
   0   3 -12   95.50    3.27
   0  -3 -12   95.02    3.25
   0  -3 -13  292.31    6.66
   0  -3 -13  294.89    7.03
   0  -3 -13  299.70    7.32
   0   3 -13  302.01    7.25
   0   3 -13  299.71    6.77
   0  -3 -13  296.38   11.12
   0   3 -13  298.40   11.15
   0  -3 -13  301.64    6.79
   0  -3 -13  303.82    7.38
   0   3 -13  298.80    7.30
   0  -3 -13  312.59    7.22
   0   3 -13  313.18    7.27
   0   3 -13  312.17    7.31
   0  -3 -13  297.66    7.35
   0   3 -13  306.73   11.71
   0  -3 -13  288.97   11.37
   0  -3 -13  310.23    7.28
   0   3 -13  310.63    7.33
   0  -3 -13  297.19    6.85
   0   3 -13  302.28    7.22
   0   3 -13  314.98    7.45
   0   3 -13  313.08    7.35
   0  -3 -13  314.89    7.34
   0  -3 -14   35.39    1.51
   0  -3 -14   37.78    1.78
   0  -3 -14   40.90    1.95
   0  -3 -14   35.13    1.86
   0   3 -14   38.97    1.84
   0  -3 -14   40.94    1.99
   0   3 -14   38.62    1.86
   0  -3 -14   36.52    1.89
   0   3 -14   37.78    1.86
   0   3 -14   38.08    1.90
   0  -3 -14   41.99    1.86
   0  -3 -14   42.90    1.97
   0   3 -14   35.76    1.84
   0   3 -14   40.97    1.95
   0  -3 -14   39.22    1.91
   0   3 -14   39.47    1.90
   0   3 -14   38.50    1.95
   0  -3 -15    6.83    0.78
   0  -3 -15    7.01    0.69
   0   3 -15    7.31    0.75
   0  -3 -15    7.43    0.75
   0   3 -15    6.26    0.75
   0   3 -15    8.22    0.75
   0  -3 -15    6.24    0.76
   0   3 -15    8.12    0.78
   0  -3 -15    8.84    0.86
   0   3 -15    7.25    0.77
   0   3 -15    8.50    0.82
   0  -3 -15    6.85    0.74
   0   3 -15    6.91    0.78
   0   3 -15    6.45    0.75
   0  -3 -15    6.17    0.72
   0   3 -16    3.96    0.57
   0  -3 -16    5.25    0.60
   0   3 -16    3.79    0.49
   0  -3 -16    3.84    0.49
   0   3 -16    5.22    0.60
   0   3 -16    4.76    0.49
   0   3 -16    3.71    0.50
   0  -3 -16    4.50    0.55
   0  -3 -16    4.03    0.56
   0   3 -16    4.55    0.58
   0   3 -16    4.61    0.57
   0  -3 -16    3.74    0.50
   0   3 -16    5.08    0.61
   0  -3 -16    5.17    0.60
   0   3 -17   96.78    2.51
   0   3 -17   92.83    2.51
   0   3 -17   95.14    2.45
   0  -3 -17   90.61    2.49
   0  -3 -17   89.11    2.30
   0  -3 -17   95.00    2.47
   0  -3 -17   95.19    2.52
   0   3 -17   93.75    2.46
   0   3 -18    8.88    0.46
   0  -3 -18    8.56    0.44
   0   4   0  110.69    4.15
   0  -4   0  109.94    4.05
   0   4   0  106.98    4.02
   0  -4  -1  437.68    8.88
   0  -4  -1  464.45   10.76
   0  -4   1  435.73   10.31
   0   4   1  443.29   10.53
   0   4  -1  442.34   10.79
   0   4   1  438.15   10.48
   0   4  -2 1399.10   25.15
   0  -4  -2 1350.87   24.97
   0   4  -2 1458.96   27.36
   0   4  -2 1538.40   27.63
   0  -4  -2 1395.10   24.97
   0   4  -2 1413.26   25.04
   0   4   2 1488.79   27.67
   0  -4  -2 1512.91   27.89
   0  -4   2 1529.35   27.48
   0   4  -3    1.83    0.36
   0  -4  -3    2.09    0.37
   0   4  -3    2.57    0.40
   0  -4  -3    2.13    0.36
   0   4  -3    2.94    0.73
   0  -4   3    2.41    0.57
   0   4   3    3.16    0.65
   0  -4  -3    2.39    0.70
   0   4  -3    1.62    0.50
   0   4  -3    1.45    0.51
   0   4  -4   35.23    2.31
   0   4  -4   35.92    1.89
   0  -4  -4   33.69    1.29
   0  -4  -4   33.50    1.82
   0  -4   4   35.41    2.03
   0   4   4   33.92    2.12
   0  -4  -4   33.22    1.75
   0   4  -4   32.56    1.74
   0   4  -4   38.03    1.97
   0   4  -4   34.89    2.43
   0  -4  -4   34.50    1.85
   0   4  -5   23.41    1.95
   0  -4  -5   17.78    0.96
   0  -4  -5   16.18    1.42
   0   4  -5   20.59    1.61
   0   4  -5   19.13    1.57
   0  -4  -5   17.51    1.49
   0   4  -5   19.68    1.51
   0  -4  -5   20.20    1.52
   0  -4   5   20.99    1.54
   0  -4  -6  352.26    9.23
   0   4  -6  373.58    9.43
   0  -4  -6  333.02    6.81
   0   4  -6  344.26    6.86
   0  -4  -6  344.70    9.27
   0   4  -6  347.78    9.26
   0   4  -6  361.24    9.12
   0  -4  -6  354.98    9.05
   0  -4  -6  341.97   10.17
   0   4  -6  343.01    9.40
   0  -4   6  337.11    8.38
   0   4  -6  338.34    6.85
   0  -4  -6  332.12    6.84
   0   4  -7  341.92    9.85
   0  -4  -7  332.08    7.05
   0   4  -7  345.10    7.11
   0  -4  -7  371.44   10.03
   0   4  -7  359.67   10.23
   0  -4  -7  357.07   10.77
   0   4  -7  330.22    9.46
   0   4  -7  346.57    7.13
   0  -4  -7  345.97    7.12
   0   4  -7  341.68    9.89
   0  -4  -7  360.28    9.98
   0   4  -7  350.35   10.87
   0   4  -7  331.45    9.52
   0  -4  -7  356.48    9.70
   0   4  -8  799.54   18.95
   0  -4  -8  840.46   19.13
   0   4  -8  812.95   15.19
   0  -4  -8  797.81   15.15
   0  -4  -8  819.80   19.08
   0   4  -8  769.32   18.90
   0  -4  -8  790.33   15.20
   0   4  -8  769.91   15.07
   0  -4  -8  796.57   15.19
   0   4  -8  808.67   15.22
   0  -4  -8  808.18   15.40
   0   4  -8  791.96   18.66
   0  -4  -8  792.22   18.54
   0   4  -8  819.33   15.42
   0   4  -8  794.31   15.49
   0   4  -8  817.02   15.55
   0   4  -8  782.68   15.39
   0   4  -8  799.87   18.73
   0  -4  -8  811.11   19.85
   0   4  -8  791.43   17.91
   0  -4  -8  765.42   15.29
   0  -4  -8  798.79   15.36
   0  -4  -9  218.17    8.68
   0   4  -9  202.91    7.42
   0  -4  -9  211.74    5.06
   0   4  -9  212.43    5.37
   0   4  -9  211.87    5.39
   0   4  -9  218.85    5.08
   0   4  -9  219.27    5.18
   0  -4  -9  217.05    5.17
   0  -4  -9  211.11    5.10
   0  -4  -9  221.01    8.25
   0   4  -9  220.71    5.17
   0   4  -9  200.92    8.01
   0  -4  -9  210.84    5.12
   0   4  -9  198.85    4.97
   0  -4  -9  213.47    5.29
   0  -4  -9  210.51    5.29
   0   4  -9  208.35    7.87
   0  -4  -9  207.28    7.82
   0  -4  -9  212.94    5.06
   0   4  -9  210.72    5.30
   0   4  -9  211.51    5.15
   0   4  -9  220.40    5.41
   0  -4  -9  207.38    4.88
   0   4  -9  207.49    5.03
   0  -4  -9  204.96    5.10
   0  -4  -9  210.12    5.19
   0  -4  -9  215.20    5.29
   0  -4 -10  137.43    6.97
   0   4 -10  137.41    3.90
   0  -4 -10  142.55    3.95
   0   4 -10  134.45    6.64
   0  -4 -10  143.25    6.78
   0  -4 -10  139.72    3.88
   0   4 -10  136.64    3.87
   0   4 -10  130.98    4.01
   0   4 -10  136.35    4.11
   0   4 -10  138.16    4.05
   0  -4 -10  133.47    3.62
   0   4 -10  143.60    4.20
   0   4 -10  138.40    4.07
   0  -4 -10  134.80    3.82
   0  -4 -10  142.52    6.53
   0   4 -10  134.97    6.38
   0  -4 -10  136.66    4.00
   0   4 -10  131.39    3.99
   0  -4 -10  133.70    3.70
   0   4 -10  139.51    3.87
   0  -4 -10  132.26    3.85
   0  -4 -10  137.76    4.03
   0  -4 -10  137.42    3.97
   0   4 -11   53.33    2.33
   0   4 -11   44.71    2.08
   0  -4 -11   40.62    1.76
   0   4 -11   44.05    2.09
   0  -4 -11   43.12    3.76
   0   4 -11   45.41    2.01
   0   4 -11   40.68    3.69
   0  -4 -11   42.52    1.95
   0  -4 -11   41.71    1.91
   0  -4 -11   43.54    2.11
   0  -4 -11   41.56    1.97
   0   4 -11   46.03    2.20
   0   4 -11   48.12    2.17
   0   4 -11   42.31    3.62
   0  -4 -11   46.48    2.11
   0  -4 -11   45.41    2.02
   0  -4 -11   43.12    3.66
   0  -4 -11   44.75    1.85
   0   4 -11   39.81    2.00
   0   4 -11   43.66    1.91
   0  -4 -11   45.07    1.95
   0  -4 -11   42.45    2.05
   0  -4 -11   45.56    2.02
   0   4 -11   45.75    2.04
   0   4 -12   72.86    2.90
   0   4 -12   72.61    2.83
   0   4 -12   80.78    2.90
   0   4 -12   77.19    2.78
   0   4 -12   73.22    5.08
   0  -4 -12   69.16    4.94
   0  -4 -12   78.83    2.77
   0  -4 -12   72.91    2.64
   0  -4 -12   72.97    2.64
   0   4 -12   72.53    4.88
   0  -4 -12   76.11    2.87
   0  -4 -12   75.87    4.95
   0  -4 -12   69.31    2.39
   0   4 -12   70.29    2.51
   0  -4 -12   73.64    2.58
   0   4 -12   74.99    2.93
   0   4 -12   75.62    2.77
   0  -4 -12   74.34    2.73
   0  -4 -12   77.11    2.88
   0  -4 -13    7.99    0.94
   0  -4 -13    9.72    0.97
   0   4 -13   11.21    1.03
   0   4 -13    9.69    0.93
   0  -4 -13    9.37    0.96
   0   4 -13    5.68    1.45
   0  -4 -13    8.83    1.76
   0  -4 -13    9.33    0.89
   0   4 -13    7.58    0.84
   0  -4 -13    7.17    1.51
   0   4 -13    9.06    1.72
   0  -4 -13    8.22    0.80
   0  -4 -13    8.96    0.94
   0   4 -13    8.54    0.94
   0   4 -13    9.43    0.99
   0   4 -13    9.82    0.99
   0   4 -13    9.87    0.94
   0  -4 -13    9.14    0.89
   0  -4 -14  148.20    4.37
   0   4 -14  159.72    4.15
   0  -4 -14  156.51    4.26
   0  -4 -14  155.65    4.11
   0   4 -14  156.30    4.31
   0   4 -14  151.69    4.17
   0  -4 -14  154.33    4.34
   0  -4 -14  146.51    4.10
   0   4 -14  150.06    4.18
   0  -4 -14  161.17    4.40
   0   4 -14  151.38    4.19
   0  -4 -14  149.86    4.16
   0   4 -14  159.82    4.50
   0   4 -15   11.82    0.93
   0  -4 -15    9.71    0.87
   0   4 -15   11.26    0.88
   0  -4 -15   10.41    0.89
   0   4 -15   10.16    0.82
   0  -4 -15   10.81    0.84
   0   4 -15   10.43    0.89
   0  -4 -15   10.64    0.79
   0  -4 -15    8.90    0.84
   0   4 -15   10.44    0.91
   0   4 -15   10.77    0.93
   0   4 -15    8.87    0.77
   0   4 -16   14.12    0.82
   0   4 -16   16.37    1.00
   0  -4 -16   14.26    0.91
   0   4 -16   14.97    0.83
   0  -4 -16   15.48    0.93
   0   4 -16   11.60    0.77
   0   4 -16   14.65    0.93
   0   4 -16   15.06    0.96
   0   4 -16   14.42    0.92
   0  -4 -16   14.14    0.76
   0  -4 -17   10.01    0.61
   0   4 -17   11.36    0.66
   0  -4 -17   10.82    0.63
   0   4 -17   10.58    0.62
   0  -4 -17   10.75    0.64
   0   4 -17   10.87    0.66
   0   5   0    0.13    0.37
   0   5   0    0.74    0.53
   0  -5   0    0.24    0.33
   0  -5   0   -0.05    0.17
   0   5   1  114.52    4.66
   0   5  -1  109.96    4.68
   0   5   1  111.70    4.66
   0  -5  -1  112.47    4.71
   0  -5   1  114.28    4.52
   0   5  -1  112.10    4.66
   0   5  -1  105.64    4.17
   0  -5  -1  110.02    3.19
   0   5  -2    2.41    0.66
   0  -5  -2    3.13    0.38
   0   5  -2    1.79    0.59
   0  -5   2    3.62    0.77
   0  -5  -2    3.26    0.80
   0   5   2    4.89    0.91
   0   5  -3  156.52    5.72
   0   5  -3  142.06    5.65
   0  -5  -3  160.97    5.83
   0   5   3  152.83    5.47
   0  -5   3  148.34    5.20
   0   5  -3  153.99    5.67
   0  -5  -3  153.64    3.51
   0   5  -3  152.15    5.42
   0   5  -3  133.03    3.19
   0   5  -4    2.16    0.74
   0   5   4    1.74    0.61
   0  -5   4    3.84    0.78
   0  -5  -4    1.66    0.64
   0   5  -4    1.00    0.52
   0   5  -4    2.50    0.76
   0  -5  -4    1.44    0.33
   0  -5  -4    1.92    0.41
   0   5  -4    2.36    0.47
   0   5  -4    2.28    0.71
   0  -5  -4    1.70    0.36
   0   5  -4    1.76    0.38
   0   5   5  133.79    5.10
   0   5  -5  137.02    5.80
   0  -5   5  131.09    4.79
   0   5  -5  132.98    5.50
   0   5  -5  129.86    5.74
   0   5  -5  129.73    5.42
   0   5  -5  126.83    4.18
   0  -5  -5  128.35    4.17
   0  -5  -5  132.38    4.30
   0   5  -5  130.72    4.38
   0  -5  -5  133.06    3.48
   0   5  -6   72.52    4.03
   0   5  -6   83.63    4.49
   0  -5   6   73.98    3.40
   0  -5  -6   75.41    2.48
   0  -5  -6   74.87    3.43
   0   5  -6   74.90    3.47
   0   5  -6   67.50    3.22
   0  -5  -6   75.32    3.33
   0   5  -6   74.50    4.11
   0   5  -7   60.51    2.25
   0   5  -7   60.68    2.22
   0   5  -7   56.78    2.14
   0   5  -7   58.99    3.86
   0  -5  -7   55.32    3.99
   0   5  -7   56.58    3.57
   0  -5  -7   58.08    2.17
   0  -5  -7   61.32    2.21
   0  -5  -7   59.64    1.88
   0  -5  -7   56.05    1.82
   0   5  -7   62.34    3.44
   0  -5  -7   52.31    3.13
   0  -5  -7   59.16    3.18
   0   5  -7   54.94    3.12
   0  -5  -8  429.52   13.32
   0   5  -8  426.35   12.51
   0   5  -8  424.94   11.88
   0  -5  -8  421.56    8.58
   0  -5  -8  437.30   11.82
   0   5  -8  411.00    8.61
   0   5  -8  428.49   11.87
   0   5  -8  419.80   13.48
   0   5  -8  404.26    8.62
   0   5  -8  415.00   11.47
   0  -5  -8  435.82   11.55
   0  -5  -8  429.37    8.94
   0   5  -8  436.45    9.03
   0   5  -8  425.31    8.97
   0  -5  -8  429.32    9.11
   0  -5  -8  427.44    9.07
   0   5  -8  424.99    8.78
   0  -5  -8  429.46    8.64
   0   5  -8  422.70    8.65
   0  -5  -8  421.50    8.95
   0   5  -8  436.26    9.23
   0   5  -8  423.20    9.06
   0   5  -8  425.88    9.18
   0  -5  -8  425.18    9.08
   0   5  -9   49.97    3.29
   0  -5  -9   48.84    4.04
   0   5  -9   52.18    3.72
   0  -5  -9   50.57    1.92
   0   5  -9   50.16    1.94
   0   5  -9   51.07    1.94
   0  -5  -9   50.03    3.52
   0   5  -9   49.58    3.57
   0  -5  -9   48.54    1.88
   0   5  -9   52.27    2.24
   0   5  -9   47.88    2.17
   0  -5  -9   55.69    2.18
   0  -5  -9   46.42    3.30
   0   5  -9   56.23    3.63
   0  -5  -9   50.03    2.08
   0   5  -9   53.07    2.18
   0  -5  -9   51.42    2.02
   0   5  -9   52.06    2.10
   0   5  -9   51.06    2.19
   0  -5  -9   52.58    2.19
   0   5  -9   46.98    1.91
   0  -5  -9   48.75    2.12
   0  -5 -10   37.16    3.67
   0   5 -10   43.99    2.05
   0  -5 -10   45.03    1.85
   0   5 -10   42.04    1.82
   0  -5 -10   38.35    3.26
   0   5 -10   43.05    1.82
   0  -5 -10   43.41    1.80
   0   5 -10   43.10    3.47
   0   5 -10   42.03    2.06
   0   5 -10   46.50    2.18
   0  -5 -10   43.64    1.99
   0  -5 -10   44.77    2.01
   0  -5 -10   40.56    3.23
   0   5 -10   43.57    3.34
   0   5 -10   43.59    2.03
   0  -5 -10   41.71    1.84
   0   5 -10   42.00    1.90
   0   5 -10   45.37    2.10
   0   5 -10   41.45    2.01
   0  -5 -10   43.59    2.01
   0  -5 -10   42.28    2.00
   0  -5 -11    1.94    0.96
   0   5 -11    2.06    0.46
   0  -5 -11    1.17    0.37
   0   5 -11    1.24    0.37
   0  -5 -11    2.19    0.83
   0  -5 -11    2.92    0.50
   0   5 -11    0.93    0.49
   0  -5 -11    1.79    0.52
   0   5 -11    2.04    0.56
   0   5 -11    1.94    0.52
   0   5 -11    2.24    0.55
   0  -5 -11    2.03    0.49
   0   5 -11    1.63    0.71
   0  -5 -11    1.90    0.43
   0   5 -11    0.66    0.41
   0   5 -11    1.68    0.43
   0  -5 -11    1.85    0.47
   0   5 -11    1.45    0.50
   0  -5 -11    1.66    0.49
   0  -5 -11    1.67    0.48
   0   5 -12   39.76    2.05
   0   5 -12   39.23    1.96
   0   5 -12   38.04    1.95
   0  -5 -12   37.29    1.74
   0   5 -12   39.03    1.78
   0  -5 -12   38.78    1.87
   0  -5 -12   40.66    1.95
   0  -5 -12   38.88    1.67
   0   5 -12   39.27    1.98
   0   5 -12   41.46    1.77
   0  -5 -12   38.10    1.70
   0   5 -12   38.54    1.74
   0  -5 -12   40.11    1.93
   0  -5 -12   34.66    1.90
   0   5 -12   39.14    2.03
   0   5 -12   37.48    1.93
   0  -5 -12   37.22    1.97
   0  -5 -12   40.31    1.86
   0   5 -12   35.81    1.71
   0  -5 -12   36.14    1.69
   0   5 -13   13.55    1.13
   0  -5 -13   13.75    1.16
   0   5 -13   12.46    1.10
   0  -5 -13   13.50    0.95
   0   5 -13   15.32    0.98
   0   5 -13   14.10    1.16
   0  -5 -13   16.94    1.21
   0   5 -13   13.94    1.04
   0   5 -13   15.46    1.06
   0  -5 -13   14.31    1.06
   0  -5 -13   13.38    1.09
   0   5 -13   13.09    1.16
   0  -5 -13   13.80    1.16
   0   5 -13   15.43    1.04
   0   5 -13   16.22    1.20
   0   5 -13   12.46    1.08
   0   5 -13   15.89    1.25
   0  -5 -14    7.38    0.83
   0   5 -14    8.60    0.88
   0  -5 -14    9.01    0.71
   0   5 -14    8.19    0.84
   0  -5 -14    7.77    0.81
   0   5 -14    9.05    0.87
   0  -5 -14    8.04    0.81
   0   5 -14    7.69    0.70
   0  -5 -14   10.55    0.92
   0   5 -14    7.67    0.70
   0  -5 -14    8.34    0.86
   0   5 -14    8.31    0.86
   0   5 -14    6.85    0.78
   0  -5 -15    2.14    0.43
   0  -5 -15    2.17    0.43
   0  -5 -15    1.49    0.29
   0   5 -15    1.49    0.42
   0   5 -15    1.09    0.41
   0  -5 -15    1.63    0.42
   0   5 -15    1.87    0.42
   0  -5 -15    1.76    0.43
   0   5 -16   10.89    0.66
   0  -5 -16   10.50    0.73
   0   5 -16   10.71    0.75
   0  -5 -16   10.48    0.68
   0  -5 -16   11.54    0.72
   0   5 -16    9.62    0.72
   0   5 -16   11.72    0.76
   0  -5 -17    0.24    0.13
   0   5 -17    0.31    0.17
   0   5 -17    0.28    0.15
   0   5 -17    0.13    0.15
   0   5 -17    0.06    0.14
   0  -6   0  200.68    5.21
   0  -6   0  207.26    7.30
   0   6   0  201.89    7.27
   0   6   0  205.81    7.40
   0  -6  -1  297.51    6.28
   0   6  -1  281.59    8.79
   0   6  -1  306.50    9.53
   0   6   1  318.34    9.47
   0   6  -1  316.52    9.70
   0  -6   1  302.50    9.23
   0   6  -2  309.75    9.13
   0  -6  -2  301.96    6.41
   0   6  -2  305.63    9.11
   0  -6  -2  315.01    9.46
   0  -6   2  293.08    9.06
   0   6   2  289.88    9.25
   0   6  -3   79.85    4.20
   0  -6  -3   83.29    2.51
   0   6  -3   89.03    4.51
   0  -6  -3   81.84    4.43
   0  -6   3   84.99    4.17
   0   6   3   81.10    4.26
   0   6  -3   81.89    4.48
   0   6  -4   12.05    1.63
   0  -6  -4   10.23    0.81
   0   6  -4   15.22    1.92
   0  -6  -4   13.65    1.84
   0   6  -4    9.51    1.51
   0   6   4    8.54    1.38
   0  -6   4   11.89    1.48
   0   6  -4   12.51    1.79
   0   6  -5  115.80    5.78
   0  -6   5  112.20    4.80
   0  -6  -5  114.28    5.77
   0   6  -5  119.33    5.66
   0   6   5  113.85    5.13
   0   6  -5  116.94    5.51
   0  -6  -5  107.71    3.25
   0  -6  -5  113.95    3.31
   0   6  -5  128.30    6.05
   0  -6  -5  118.04    3.34
   0   6  -6   54.13    3.74
   0   6  -6   45.64    3.68
   0   6  -6   48.18    3.54
   0  -6  -6   47.57    1.99
   0   6  -6   50.59    1.97
   0   6  -6   48.69    2.01
   0  -6  -6   47.61    1.99
   0   6  -6   45.59    3.72
   0   6  -7   74.42    2.59
   0  -6  -7   75.49    2.50
   0  -6  -7   75.50    2.69
   0   6  -7   75.33    2.44
   0   6  -7   75.45    2.42
   0   6   7   72.16    2.45
   0   6  -7   77.60    2.58
   0   6  -7   77.08    2.71
   0   6  -7   74.56    2.61
   0   6  -7   80.83    2.79
   0   6  -7   73.18    4.46
   0   6  -7   76.10    4.81
   0   6  -7   74.14    2.51
   0  -6  -8   79.14    5.28
   0   6  -8   75.15    4.54
   0   6  -8   74.61    4.81
   0   6  -8   80.14    2.86
   0   6  -8   73.02    2.75
   0   6  -8   75.27    2.69
   0  -6  -8   75.17    2.51
   0   6  -8   71.41    2.58
   0   6  -8   75.08    2.64
   0   6  -8   71.81    2.44
   0  -6  -8   74.41    2.76
   0   6   8   72.83    2.49
   0  -6  -8   74.54    2.61
   0  -6  -8   73.19    2.54
   0  -6  -8   73.27    2.71
   0  -6  -9  188.82    8.72
   0   6  -9  200.14    8.20
   0   6  -9  177.87    7.28
   0   6  -9  183.13    5.10
   0   6  -9  183.87    5.12
   0  -6  -9  188.40    4.85
   0  -6  -9  186.27    4.77
   0  -6  -9  193.60    4.81
   0  -6  -9  185.34    4.81
   0   6  -9  176.06    4.87
   0   6  -9  194.05    4.96
   0   6  -9  190.76    5.06
   0  -6  -9  180.57    5.03
   0   6  -9  179.04    4.62
   0  -6  -9  188.10    5.07
   0  -6 -10    7.75    1.73
   0  -6 -10    6.64    0.79
   0  -6 -10    7.60    0.81
   0  -6 -10    7.92    0.80
   0   6 -10    8.03    0.87
   0   6 -10    7.53    0.81
   0  -6 -10    7.49    0.89
   0   6 -10    7.28    0.90
   0   6 -10    9.25    0.99
   0   6 -10    8.60    0.93
   0   6 -10    7.81    0.89
   0   6 -10    8.43    0.89
   0  -6 -10    7.82    0.87
   0  -6 -10    9.76    0.96
   0  -6 -10    7.86    0.87
   0  -6 -11   50.76    4.43
   0  -6 -11   54.54    2.25
   0  -6 -11   56.16    2.15
   0   6 -11   52.69    2.29
   0   6 -11   52.67    2.17
   0   6 -11   55.06    2.46
   0  -6 -11   52.82    2.36
   0   6 -11   55.89    2.51
   0   6 -11   54.60    2.34
   0   6 -11   57.03    2.42
   0  -6 -11   55.60    2.24
   0  -6 -11   53.34    2.34
   0   6 -11   48.97    2.24
   0  -6 -11   56.28    2.37
   0  -6 -11   56.34    2.38
   0  -6 -12  261.06    6.23
   0  -6 -12  262.14    6.11
   0   6 -12  245.55    5.85
   0  -6 -12  243.88    6.10
   0   6 -12  251.80    6.40
   0  -6 -12  249.00    6.20
   0  -6 -12  242.06    6.26
   0   6 -12  252.52    6.24
   0  -6 -12  252.24    6.10
   0   6 -12  254.09    6.24
   0   6 -12  248.37    6.42
   0   6 -12  247.80    6.22
   0   6 -12  258.42    6.26
   0  -6 -12  256.46    6.32
   0  -6 -13    0.46    0.33
   0  -6 -13    0.73    0.36
   0   6 -13    0.75    0.31
   0   6 -13    0.43    0.43
   0  -6 -13    0.75    0.34
   0   6 -13    1.50    0.50
   0  -6 -13    0.42    0.38
   0  -6 -13    0.53    0.39
   0  -6 -13    0.89    0.42
   0   6 -13    0.51    0.43
   0   6 -13    0.91    0.42
   0   6 -13    0.86    0.40
   0   6 -13    0.31    0.37
   0   6 -13    0.39    0.37
   0   6 -14    3.03    0.52
   0  -6 -14    3.71    0.56
   0   6 -14    2.20    0.46
   0   6 -14    2.85    0.55
   0  -6 -14    3.80    0.58
   0  -6 -14    3.61    0.51
   0  -6 -14    3.42    0.50
   0   6 -14    3.43    0.57
   0   6 -14    2.94    0.52
   0  -6 -14    3.20    0.53
   0   6 -15  196.38    4.53
   0  -6 -15  197.00    4.58
   0   6 -15  195.03    4.63
   0   6 -15  205.47    4.60
   0  -6 -15  197.04    4.52
   0   6 -15  191.41    4.50
   0  -6 -15  192.48    4.41
   0  -6 -15  196.37    4.37
   0   6 -16    0.16    0.17
   0   6 -16    0.30    0.22
   0   6 -16   -0.08    0.20
   0   6 -16    0.07    0.18
   0  -6 -16    0.30    0.18
   0  -6 -16    0.31    0.15
   0  -7   0    0.23    0.24
   0   7   0    0.60    0.58
   0   7   0    0.15    0.38
   0  -7  -1  154.21    3.90
   0   7  -1  158.31    6.35
   0  -7  -1  148.44    6.47
   0   7  -1  163.36    7.12
   0   7  -1  161.36    7.07
   0   7   1  154.26    6.83
   0   7  -2   35.63    3.23
   0   7   2   32.26    2.89
   0  -7   2   33.15    2.88
   0  -7  -2   31.53    2.90
   0   7  -2   30.96    2.74
   0   7  -2   33.77    1.60
   0   7  -2   33.82    2.85
   0  -7  -2   32.33    1.53
   0  -7  -2   30.81    1.45
   0   7   3  186.88    4.78
   0   7   3  196.13    7.75
   0  -7  -3  191.98    7.81
   0  -7   3  192.83    7.35
   0   7  -3  192.95    8.04
   0   7  -3  194.33    7.55
   0  -7  -3  186.60    4.73
   0   7  -3  198.00    4.96
   0  -7  -3  188.43    4.75
   0   7   3  191.30    4.74
   0   7  -3  194.38    4.68
   0   7  -3  201.97    7.81
   0  -7  -3  199.30    4.85
   0  -7   3  193.34    4.71
   0  -7  -3  192.93    4.75
   0   7  -4   90.43    2.93
   0   7   4   86.80    2.80
   0  -7  -4   91.53    5.32
   0   7  -4   90.91    5.43
   0   7  -4   85.92    5.16
   0   7   4   91.58    5.00
   0  -7   4   86.20    4.58
   0   7  -4   82.97    4.83
   0  -7  -4   87.65    2.86
   0   7  -4   89.36    2.98
   0  -7  -4   89.82    2.88
   0  -7  -4   90.27    2.91
   0   7  -4   86.90    2.74
   0   7  -4   91.56    2.81
   0   7  -4   82.99    5.03
   0  -7   4   83.95    2.70
   0  -7   4   88.35    2.74
   0  -7  -4   86.77    2.76
   0  -7  -4   91.67    2.88
   0  -7  -5  215.52    5.26
   0  -7   5  210.24    5.07
   0  -7  -5  214.76    5.18
   0   7  -5  210.70    5.11
   0  -7  -5  214.34    5.39
   0   7  -5  219.09    8.55
   0  -7  -5  220.93    5.45
   0   7   5  210.15    5.23
   0   7  -5  219.65    5.41
   0  -7  -5  211.77    8.83
   0   7  -5  211.33    8.88
   0   7   5  221.65    8.16
   0  -7   5  210.78    7.55
   0   7  -5  223.01    8.89
   0   7  -5  219.96    8.91
   0   7  -5  215.28    5.25
   0  -7  -6   84.27    2.66
   0  -7  -6   78.40    2.67
   0   7  -6   77.14    2.54
   0   7  -6   86.09    5.14
   0   7  -6   79.62    5.29
   0   7  -6   79.23    5.25
   0   7  -6   84.62    5.22
   0  -7  -6   85.47    2.95
   0  -7  -6   81.61    2.58
   0   7  -6   81.07    2.64
   0   7   6   79.02    2.69
   0   7  -6   80.44    2.79
   0   7  -6   86.79    2.84
   0   7  -6   81.84    2.60
   0   7  -6   81.38    2.89
   0  -7  -7   14.49    1.14
   0   7   7   15.88    1.09
   0   7  -7   14.77    1.02
   0   7  -7   16.46    1.15
   0   7  -7   14.48    2.15
   0   7  -7   14.47    2.21
   0   7  -7   15.91    1.07
   0   7  -7   16.81    1.19
   0   7  -7   15.14    1.02
   0  -7  -7   15.99    1.22
   0  -7  -7   17.13    1.08
   0  -7  -7   15.09    1.03
   0   7  -7   17.79    2.55
   0  -7  -7   15.74    1.08
   0   7  -7   16.84    1.24
   0   7  -7   15.06    1.13
   0   7  -7   15.91    1.23
   0   7  -8  301.15    7.12
   0   7  -8  285.01    7.01
   0   7  -8  284.73    6.82
   0  -7  -8  290.26    6.61
   0   7  -8  292.82    6.73
   0   7  -8  299.63    6.91
   0  -7  -8  287.13    6.86
   0   7   8  278.16    6.59
   0   7  -8  281.87    6.44
   0   7  -8  288.81   10.87
   0  -7  -8  287.13   11.34
   0   7  -8  281.52   10.31
   0   7  -8  282.60    6.49
   0  -7  -8  291.51    6.74
   0  -7  -9   28.34    1.54
   0   7  -9   23.87    2.81
   0  -7  -9   23.41    3.02
   0   7  -9   28.92    1.63
   0   7  -9   27.16    1.59
   0  -7  -9   27.02    1.46
   0   7  -9   27.00    1.66
   0   7  -9   28.18    1.70
   0   7  -9   27.29    1.53
   0   7  -9   25.88    1.52
   0  -7  -9   27.12    1.64
   0   7  -9   25.71    1.51
   0  -7  -9   28.47    1.55
   0  -7  -9   26.14    1.62
   0   7  -9   24.31    1.33
   0   7 -10  110.63    3.45
   0  -7 -10  105.76    3.39
   0  -7 -10  106.54    6.60
   0   7 -10  100.04    3.40
   0   7 -10  106.43    3.43
   0  -7 -10  105.48    3.25
   0  -7 -10  102.90    3.11
   0   7 -10  105.85    3.38
   0  -7 -10  105.78    3.28
   0   7 -10  102.57    3.31
   0  -7 -10  104.14    3.53
   0  -7 -10  103.09    3.18
   0  -7 -10  106.81    3.59
   0  -7 -10  106.22    3.48
   0   7 -10  105.39    3.59
   0   7 -10  106.03    3.60
   0   7 -11  514.70   10.78
   0  -7 -11  530.55   10.84
   0  -7 -11  508.82   10.48
   0   7 -11  515.97   10.74
   0   7 -11  504.18   10.56
   0  -7 -11  501.52   10.91
   0  -7 -11  507.77   10.55
   0   7 -11  522.20   10.90
   0   7 -11  511.82   10.78
   0   7 -11  525.72   11.18
   0  -7 -11  496.32   10.88
   0  -7 -11  500.05   10.37
   0  -7 -11  518.44   10.92
   0   7 -11  506.60   11.01
   0   7 -11  510.04   11.05
   0  -7 -12   30.05    1.63
   0  -7 -12   31.55    1.68
   0   7 -12   33.51    1.77
   0  -7 -12   30.92    1.52
   0   7 -12   33.97    1.51
   0   7 -12   34.17    1.66
   0   7 -12   34.76    1.82
   0   7 -12   31.64    1.64
   0   7 -12   32.83    1.64
   0  -7 -12   34.74    1.71
   0  -7 -12   32.31    1.46
   0  -7 -12   31.70    1.62
   0   7 -12   32.46    1.65
   0  -7 -12   31.38    1.64
   0   7 -13   11.63    0.97
   0   7 -13    8.61    0.65
   0   7 -13    9.65    0.82
   0   7 -13   10.74    0.88
   0   7 -13   11.57    0.97
   0  -7 -13   11.28    0.87
   0  -7 -13   10.81    0.87
   0  -7 -13    9.69    0.72
   0   7 -13    9.63    0.82
   0  -7 -13   11.14    0.91
   0   7 -13   10.30    0.91
   0   7 -13   10.45    0.87
   0  -7 -13   11.66    0.90
   0  -7 -14    1.12    0.27
   0   7 -14    1.32    0.39
   0  -7 -14    1.08    0.32
   0   7 -14    1.11    0.33
   0  -7 -14    1.05    0.34
   0   7 -14    1.20    0.35
   0  -7 -14    1.25    0.32
   0  -7 -14    0.94    0.34
   0   7 -14    1.28    0.37
   0   7 -15   19.70    0.85
   0  -7 -15   19.83    0.91
   0   7 -15   17.29    0.86
   0   7 -15   19.25    0.94
   0   7 -15   18.49    0.87
   0  -7 -15   19.63    0.86
   0   7 -16  104.54    2.31
   0   8   0  143.16    3.85
   0  -8   0  142.95    3.81
   0   8   0  147.68    6.44
   0  -8   0  145.68    6.87
   0   8   0  153.79    7.37
   0  -8   0  147.19    4.15
   0  -8   0  148.22    4.11
   0  -8   0  143.70    4.10
   0   8   0  149.25    4.16
   0   8  -1    3.79    0.51
   0   8  -1    4.45    0.58
   0   8   1    4.02    0.54
   0  -8   1    5.70    0.59
   0  -8  -1    3.85    0.55
   0   8  -1    6.19    1.37
   0   8  -1    3.85    1.07
   0   8   1    2.86    0.88
   0   8   1    3.13    1.12
   0   8  -1    4.72    1.31
   0  -8  -1    4.52    1.24
   0   8   1    4.03    0.61
   0  -8   1    4.54    0.61
   0  -8  -1    3.03    0.56
   0  -8   1    5.53    0.67
   0  -8  -1    4.02    0.60
   0  -8   1    4.68    0.64
   0  -8  -1    3.99    0.54
   0   8  -1    4.51    0.63
   0   8   1    4.09    0.60
   0   8  -2    0.24    0.25
   0  -8  -2    0.31    0.30
   0   8  -2    0.22    0.54
   0   8  -2    0.22    0.41
   0   8   2    1.35    0.62
   0   8   2    0.71    0.58
   0  -8  -2    1.18    0.82
   0  -8  -2    0.80    0.34
   0   8   2    0.93    0.36
   0  -8   2    0.64    0.30
   0  -8   2    0.73    0.33
   0  -8  -2    0.06    0.31
   0  -8  -2    0.35    0.27
   0  -8   2    0.22    0.26
   0  -8  -2    0.45    0.31
   0   8  -2    0.25    0.26
   0   8   2    0.34    0.28
   0   8  -3   33.36    1.60
   0   8  -3   29.81    1.50
   0  -8  -3   33.70    1.63
   0   8  -3   29.64    3.00
   0   8  -3   35.28    3.31
   0   8   3   29.17    2.53
   0  -8  -3   35.23    3.39
   0   8   3   29.17    3.05
   0   8  -3   31.44    3.29
   0   8   3   29.40    1.59
   0  -8   3   28.25    1.46
   0  -8  -3   29.89    1.67
   0  -8   3   31.33    1.60
   0  -8   3   29.51    1.56
   0  -8  -3   31.93    1.66
   0  -8  -3   33.07    1.65
   0   8   3   30.96    1.60
   0  -8  -3   30.66    1.57
   0   8  -3   28.72    1.64
   0   8  -4  198.22    4.94
   0   8  -4  192.41    4.97
   0  -8  -4  199.51    5.12
   0   8  -4  187.41    8.23
   0   8  -4  194.43    8.53
   0   8  -4  179.72    8.65
   0  -8  -4  194.11    8.64
   0   8  -4  192.73    8.79
   0   8   4  188.30    8.16
   0   8  -4  197.24    5.21
   0   8   4  192.02    5.03
   0  -8  -4  184.19    5.01
   0  -8   4  199.09    5.00
   0  -8  -4  194.33    5.02
   0  -8  -4  191.30    5.07
   0   8   4  192.26    5.01
   0   8  -5    0.33    0.32
   0   8  -5    0.83    0.35
   0  -8  -5    0.19    0.34
   0   8  -5    1.08    0.89
   0   8  -5    0.80    1.01
   0  -8  -5    0.55    0.60
   0   8  -5    0.85    0.76
   0  -8   5    0.48    0.30
   0  -8  -5    0.83    0.41
   0   8   5    0.35    0.32
   0  -8  -5    1.68    0.44
   0  -8  -5    0.12    0.29
   0   8  -5    0.99    0.81
   0   8   5    0.18    0.30
   0  -8  -5    0.27    0.32
   0   8  -5    0.32    0.31
   0   8  -6   31.33    3.49
   0  -8  -6   32.83    3.54
   0   8  -6   28.21    3.31
   0   8  -6   27.23    3.12
   0   8  -6   27.72    1.66
   0   8  -6   29.75    1.48
   0   8  -6   31.78    1.63
   0   8   6   32.89    1.66
   0  -8  -6   30.26    1.72
   0  -8  -6   29.56    1.59
   0  -8  -6   29.50    1.54
   0  -8   6   29.21    1.47
   0   8   6   28.20    1.57
   0   8  -6   29.60    1.51
   0  -8  -6   29.44    1.73
   0   8  -6   32.42    1.72
   0   8  -6   31.50    3.23
   0  -8  -7  188.63    4.92
   0  -8  -7  186.83    4.76
   0   8  -7  199.18    4.80
   0   8  -7  193.49    5.14
   0   8  -7  193.80    5.06
   0   8  -7  185.59    5.22
   0   8  -7  194.65    5.32
   0  -8  -7  193.07    5.31
   0   8  -7  191.45    4.78
   0   8  -7  181.95    8.85
   0   8  -7  191.24    8.58
   0   8   7  196.94    5.02
   0  -8  -7  189.95    5.23
   0   8  -7  189.50    4.81
   0   8  -7  190.99    5.10
   0   8  -7  189.35    4.79
   0   8  -7  181.78    8.99
   0  -8   8  290.31    6.81
   0   8  -8  302.87    6.72
   0   8  -8  302.25    7.04
   0   8  -8  290.87    6.72
   0   8  -8  274.26   10.57
   0   8  -8  300.27    6.92
   0   8  -8  285.32    6.56
   0  -8  -8  284.49    7.20
   0   8  -8  279.29    6.53
   0  -8  -8  303.61    7.13
   0   8   8  296.68    6.79
   0   8  -8  304.61    7.28
   0   8  -8  306.07    7.26
   0   8  -8  288.33    6.88
   0   8  -9  670.07   13.13
   0   8  -9  667.87   13.38
   0   8  -9  652.47   13.14
   0  -8  -9  647.16   13.02
   0  -8  -9  672.99   19.72
   0  -8  -9  646.54   13.33
   0   8  -9  673.88   13.32
   0   8  -9  653.44   13.32
   0  -8  -9  650.42   13.30
   0   8  -9  655.60   13.67
   0   8  -9  655.44   13.64
   0   8 -10   45.21    1.97
   0  -8 -10   48.09    2.18
   0  -8 -10   47.12    2.20
   0   8  10   48.14    1.92
   0   8 -10   44.53    2.15
   0  -8 -10   46.96    2.06
   0   8 -10   46.92    2.18
   0   8 -10   46.23    2.04
   0   8 -10   45.16    1.98
   0  -8 -10   48.80    2.01
   0   8 -10   47.77    1.96
   0  -8 -10   42.31    1.85
   0   8 -10   46.91    1.97
   0   8 -11    5.35    0.63
   0  -8 -11    6.53    0.78
   0   8  11    6.31    0.62
   0  -8 -11    5.61    0.74
   0   8 -11    5.17    0.64
   0   8 -11    6.11    0.79
   0  -8 -11    7.11    0.77
   0   8 -11    5.89    0.69
   0  -8 -11    5.97    0.66
   0   8 -11    6.78    0.72
   0   8 -11    5.45    0.76
   0   8 -11    6.89    0.77
   0   8 -12    0.95    0.37
   0   8 -12    1.22    0.37
   0   8 -12    1.01    0.40
   0  -8 -12    1.24    0.41
   0   8 -12    1.19    0.39
   0  -8 -12    0.82    0.34
   0  -8 -12    1.28    0.43
   0   8 -12    1.08    0.41
   0  -8 -12    1.01    0.39
   0   8 -12    1.05    0.31
   0   8 -13    1.40    0.38
   0   8 -13    1.40    0.36
   0  -8 -13    2.14    0.40
   0   8 -13    1.54    0.41
   0   8 -13    2.59    0.47
   0  -8 -13    3.28    0.48
   0  -8 -13    2.34    0.42
   0  -8 -13    1.93    0.34
   0   8 -13    1.98    0.39
   0  -8 -14   10.26    0.70
   0   8 -14   12.53    0.78
   0  -8 -14   11.80    0.66
   0   8 -14   11.41    0.75
   0   8 -14   10.27    0.64
   0   8 -15   29.79    0.96
   0   8 -15   31.81    1.03
   0   8 -15   30.01    0.97
   0  -8 -15   30.03    0.99
   0  -9   0    0.27    0.33
   0   9   0   -0.22    0.54
   0   9   0    4.84    1.36
   0  -9   0    1.02    0.74
   0   9   0    0.07    0.28
   0  -9   0    1.96    0.50
   0  -9   0    0.40    0.26
   0   9   0    4.55    0.61
   0   9   0    0.05    0.24
   0  -9   0    0.33    0.32
   0  -9   1   15.09    1.18
   0  -9  -1   16.89    1.27
   0  -9   1   15.21    1.18
   0   9  -1   11.77    2.00
   0   9   1   13.96    2.02
   0   9  -1   14.14    2.36
   0   9   1   17.07    2.56
   0  -9  -1   13.88    2.26
   0  -9   1   13.41    2.13
   0   9   1   13.75    1.15
   0   9  -1   14.57    1.20
   0   9  -1   14.52    1.03
   0   9   1   17.76    1.16
   0   9  -1   13.68    1.06
   0  -9  -1   14.79    1.05
   0   9   1   14.52    2.23
   0   9  -1   18.16    2.49
   0  -9   1   15.43    1.17
   0  -9  -1   16.93    1.26
   0  -9   2    2.27    0.53
   0   9   2    1.37    0.77
   0   9  -2    2.75    1.06
   0   9   2    3.30    1.21
   0  -9  -2    2.16    0.98
   0  -9   2    2.43    1.00
   0  -9   2    2.11    0.50
   0  -9  -2    1.71    0.45
   0   9   2    2.79    0.56
   0  -9  -2    1.90    0.52
   0   9  -2    2.11    0.53
   0   9   2    2.73    0.53
   0   9  -2    1.99    0.44
   0   9  -2    2.40    0.51
   0  -9  -2    1.66    0.45
   0   9  -2    2.32    1.02
   0  -9  -2    2.04    0.55
   0  -9   2    1.75    0.46
   0  -9  -3  767.28   15.53
   0  -9  -3  761.29   15.60
   0  -9   3  793.65   15.53
   0   9  -3  723.05   20.47
   0   9   3  723.20   20.60
   0  -9  -3  766.68   21.19
   0   9  -3  745.95   21.36
   0   9   3  775.96   15.50
   0   9  -3  792.52   15.81
   0  -9  -3  787.42   15.40
   0   9  -3  771.36   15.16
   0   9  -3  788.88   15.37
   0  -9  -3  757.33   15.35
   0   9  -3  800.28   21.02
   0   9  -3  783.40   15.76
   0  -9   3  767.71   15.22
   0   9   3  768.81   15.56
   0  -9  -3  786.57   15.81
   0  -9  -4   38.88    1.91
   0  -9  -4   38.37    1.97
   0  -9   4   37.93    1.87
   0   9  -4   37.00    3.74
   0   9   4   34.91    3.46
   0   9  -4   32.96    3.63
   0  -9  -4   38.40    3.86
   0  -9  -4   38.12    1.92
   0   9   4   37.47    1.90
   0   9  -4   38.96    1.80
   0  -9  -4   38.82    1.92
   0   9   4   37.14    1.90
   0   9  -4   40.97    2.05
   0   9  -4   42.01    3.85
   0   9  -5 1003.06   19.27
   0   9  -5  999.80   19.09
   0   9  -5 1026.12   19.76
   0   9   5  994.27   19.47
   0  -9  -5 1009.42   19.68
   0   9  -5 1000.20   25.27
   0   9  -5 1010.09   19.74
   0  -9  -5 1003.38   19.89
   0   9   5 1020.73   19.56
   0   9  -5 1028.12   26.10
   0  -9  -5  985.21   25.89
   0   9  -5 1004.58   25.98
   0  -9  -5  964.84   19.50
   0  -9   5 1015.36   19.34
   0  -9   5 1028.17   19.37
   0  -9  -5 1010.80   19.46
   0   9  -6   26.88    1.66
   0   9  -6   28.40    1.54
   0   9  -6   29.55    1.67
   0   9  -6   27.11    1.46
   0   9   6   26.96    1.55
   0  -9  -6   27.05    1.70
   0  -9  -6   27.22    3.31
   0   9  -6   25.35    3.15
   0   9  -6   26.21    3.11
   0   9  -6   27.56    1.42
   0  -9  -6   29.63    1.74
   0   9   6   27.99    1.58
   0  -9  -6   28.88    1.56
   0  -9   6   28.63    1.49
   0   9  -6   29.56    3.46
   0  -9  -7  272.92    6.36
   0   9  -7  296.21    7.04
   0   9  -7  267.36    6.48
   0   9  -7  280.49    6.90
   0   9  -7  264.62   10.74
   0  -9  -7  277.23   11.40
   0   9  -7  281.28    6.75
   0   9   7  277.51    6.60
   0  -9  -7  286.27    6.99
   0   9   7  277.98    6.58
   0   9  -7  273.46    6.33
   0  -9  -7  272.95    6.89
   0   9  -7  287.33    6.47
   0   9  -7  285.62    6.46
   0  -9  -7  268.33    6.36
   0   9  -7  276.67   11.49
   0   9  -8  174.49    4.95
   0   9  -8  180.71    5.00
   0  -9  -8  173.02    4.55
   0   9  -8  180.66    4.58
   0   9  -8  176.29    4.58
   0   9  -8  180.21    4.83
   0  -9  -8  173.64    4.93
   0   9   8  174.34    4.57
   0  -9  -8  174.79    4.90
   0   9   8  173.71    4.63
   0  -9  -8  185.52    5.09
   0  -9   8  177.16    4.67
   0   9  -9   64.56    2.44
   0   9  -9   66.04    2.35
   0   9  -9   68.95    2.37
   0   9  -9   64.10    2.59
   0   9  -9   68.54    2.66
   0  -9  -9   65.33    2.34
   0  -9  -9   67.95    2.70
   0   9   9   68.56    2.38
   0   9  -9   63.54    2.19
   0  -9  -9   66.07    2.44
   0  -9  -9   70.01    2.56
   0   9 -10   23.21    1.23
   0   9 -10   25.43    1.31
   0   9 -10   23.86    1.20
   0  -9 -10   23.49    1.28
   0   9 -10   25.48    1.48
   0  -9 -10   23.77    1.28
   0   9 -10   26.91    1.51
   0   9 -10   26.59    1.36
   0   9  10   22.21    1.17
   0  -9 -11    4.06    0.62
   0   9 -11    3.60    0.48
   0  -9 -11    4.26    0.61
   0   9 -11    4.17    0.49
   0   9 -11    4.61    0.54
   0   9 -11    3.99    0.49
   0   9 -11    3.69    0.62
   0  -9 -11    4.11    0.60
   0   9 -11    3.75    0.57
   0  -9 -11    4.10    0.52
   0  -9 -12    2.21    0.42
   0  -9 -12    1.89    0.42
   0   9 -12    2.32    0.45
   0   9 -12    2.19    0.44
   0  -9 -12    2.00    0.35
   0  -9 -12    2.21    0.31
   0  -9 -13  158.00    3.39
   0   9 -13  161.07    3.54
   0   9 -13  158.49    3.51
   0  -9 -13  153.35    3.47
   0  -9 -13  155.88    3.51
   0   9 -14   37.47    1.15
   0   9 -14   37.17    1.15
   0  -9 -14   34.25    1.11
   0  10   0    1.91    0.91
   0  10   0    1.76    0.55
   0 -10   0    1.69    0.54
   0  10   0    1.30    0.53
   0 -10   0    1.98    0.58
   0  10   0    2.16    1.18
   0 -10   0    1.37    0.85
   0  10  -1 1446.37   34.30
   0 -10  -1 1516.88   27.75
   0  10   1 1484.11   35.16
   0 -10  -1 1464.26   34.46
   0  10  -1 1463.58   35.32
   0 -10   1 1360.29   33.54
   0  10  -1 1492.36   33.74
   0  10  -1 1501.76   27.95
   0  10   1 1488.92   27.88
   0 -10  -1 1523.41   28.42
   0 -10   1 1525.20   28.22
   0 -10  -1 1530.40   28.43
   0 -10   1 1546.68   28.37
   0  10   1 1503.02   28.31
   0  10  -1 1459.59   28.36
   0  10   2   18.08    2.56
   0  10  -2   17.11    2.55
   0 -10  -2   17.55    1.20
   0 -10   2   16.45    1.23
   0 -10  -2   16.52    1.35
   0  10  -2   17.58    1.40
   0  10   2   15.80    1.16
   0  10  -2   18.17    1.27
   0  10  -2   14.46    1.28
   0  10   2   16.36    1.29
   0 -10  -2   16.05    1.12
   0 -10  -2   15.69    1.28
   0 -10   2   15.55    1.27
   0  10  -2   12.79    2.19
   0 -10   2   17.64    2.50
   0 -10  -2   14.42    2.39
   0  10  -2   14.16    2.48
   0  10   2   16.50    2.56
   0 -10   3   96.47    3.10
   0 -10  -3   96.36    3.48
   0  10  -3   96.77    3.46
   0  10  -3   91.01    2.96
   0  10   3   87.91    3.03
   0  10   3   82.82    5.55
   0  10  -3   90.11    5.92
   0 -10  -3   98.34    3.16
   0  10   3   99.08    3.36
   0 -10  -3   99.00    3.38
   0 -10   3   98.25    3.31
   0  10  -3   89.16    5.84
   0 -10   3   95.15    5.71
   0  10   3   92.96    6.00
   0 -10  -3   91.75    6.11
   0  10  -3   90.73    6.26
   0 -10  -4  331.96    8.33
   0  10  -4  354.50    8.38
   0  10  -4  346.34    7.78
   0  10  -4  355.85    7.77
   0  10   4  355.66    7.94
   0  10   4  353.22   12.47
   0  10  -4  355.50   12.78
   0  10   4  362.63    8.24
   0 -10  -4  369.39    8.19
   0 -10   4  365.42    8.16
   0 -10   4  368.75    8.18
   0 -10  -4  365.12    8.27
   0  10  -4  334.91   12.67
   0  10  -4  334.97   13.05
   0 -10  -4  360.03   13.19
   0  10  -5   79.09    3.00
   0  10  -5   81.40    2.74
   0  10  -5   78.46    2.67
   0  10  -5   82.23    3.06
   0  10   5   79.47    2.76
   0  10  -5   79.48    2.63
   0  10  -5   85.38    5.62
   0  10  -5   75.27    5.51
   0 -10   5   81.93    2.83
   0 -10   5   81.53    2.82
   0 -10  -5   85.35    2.95
   0  10   5   81.18    2.92
   0 -10  -5   87.21    3.03
   0 -10  -5   80.67    5.70
   0  10  -5   90.36    6.04
   0  10  -6   77.58    2.86
   0  10  -6   70.06    2.50
   0  10  -6   80.12    2.97
   0 -10  -6   78.22    2.90
   0  10   6   75.56    2.72
   0 -10  -6   80.15    3.04
   0  10  -6   77.45    2.83
   0 -10  -6   77.96    2.71
   0 -10   6   74.60    2.52
   0 -10   6   74.02    2.54
   0 -10  -7  283.17    6.90
   0 -10  -7  294.47    7.03
   0  10  -7  293.43    7.00
   0  10  -7  285.74    6.89
   0  10  -7  276.26    6.37
   0 -10  -7  288.19    6.95
   0  10   7  283.49    6.62
   0  10  -7  294.31    6.81
   0 -10   7  293.08    6.77
   0 -10  -8    8.52    0.89
   0 -10  -8    7.66    0.84
   0  10  -8    7.60    0.86
   0  10  -8    7.65    0.86
   0  10   8    9.79    0.82
   0 -10  -8    8.26    0.88
   0 -10   8    8.40    0.78
   0  10  -8    8.84    0.84
   0  10  -9  122.96    3.37
   0 -10  -9  116.63    3.54
   0 -10  -9  121.39    3.44
   0  10  -9  124.14    3.61
   0  10  -9  119.38    3.53
   0 -10  -9  122.54    3.61
   0  10   9  113.94    3.13
   0 -10  -9  118.37    3.34
   0  10  -9  118.21    3.03
   0 -10 -10   68.32    2.35
   0  10 -10   67.30    2.36
   0  10 -10   59.14    1.82
   0  10 -10   63.16    2.23
   0  10 -10   63.35    2.24
   0  10 -10   64.95    2.04
   0 -10 -11   71.44    2.26
   0  10 -11   74.37    2.29
   0 -10 -11   71.12    2.22
   0  10 -11   67.53    2.14
   0 -10 -12  108.58    2.77
   0 -10 -12  107.04    2.71
   0 -10 -12  107.94    2.70
   0  10 -12  112.25    2.77
   0  10 -13    0.20    0.14
   0 -10 -13    0.59    0.17
   0  10 -13    0.21    0.14
   0  11   0    0.06    0.34
   0  11   0    0.21    0.38
   0 -11   0   -0.14    0.38
   0 -11   0    0.27    0.42
   0  11  -1  105.90    3.31
   0  11   1  103.87    3.25
   0  11  -1  101.81    3.51
   0  11   1   98.96    3.42
   0 -11   1  104.91    3.49
   0  11  -1   93.82    3.46
   0 -11   1   99.47    3.32
   0 -11  -1  102.50    3.50
   0  11   2    0.33    0.35
   0  11   2    0.66    0.42
   0 -11   2    0.27    0.37
   0 -11  -2    0.54    0.40
   0 -11   2    1.12    0.48
   0 -11  -2    0.43    0.42
   0 -11   2    0.35    0.35
   0  11  -2    0.43    0.43
   0  11   3    0.32    0.33
   0  11   3    0.32    0.37
   0 -11  -3    0.25    0.29
   0 -11   3    0.44    0.37
   0 -11   3    0.61    0.33
   0  11  -3    0.07    0.42
   0 -11  -3    0.36    0.40
   0  11  -4  124.14    3.83
   0  11   4  121.44    3.54
   0  11   4  121.97    3.70
   0 -11  -4  120.83    3.55
   0 -11   4  124.36    3.68
   0 -11  -4  120.72    3.72
   0 -11   4  129.85    3.74
   0 -11  -4  124.40    3.96
   0  11  -4  123.95    3.53
   0  11  -4  123.51    3.86
   0  11  -5  264.96    6.41
   0  11  -5  269.02    6.48
   0  11   5  263.09    6.11
   0 -11  -5  269.36    6.05
   0 -11   5  261.51    6.09
   0 -11   5  267.33    6.16
   0 -11  -5  274.40    6.31
   0  11   5  261.83    6.25
   0 -11  -5  258.97    6.23
   0  11  -6   34.65    1.68
   0 -11  -6   35.74    1.71
   0  11   6   35.82    1.64
   0 -11  -6   37.07    1.86
   0  11  -6   37.67    1.77
   0  11  -6   33.33    1.73
   0  11   6   35.84    1.60
   0 -11  -6   37.26    1.64
   0 -11  -6   35.11    1.68
   0 -11   6   35.26    1.51
   0 -11  -6   38.30    1.81
   0  11  -7    6.03    0.67
   0 -11  -7    5.43    0.68
   0  11   7    5.05    0.58
   0 -11  -7    4.77    0.67
   0  11  -7    5.25    0.66
   0  11   7    5.93    0.63
   0  11  -7    6.06    0.73
   0 -11  -7    5.31    0.64
   0 -11  -7    6.23    0.75
   0 -11   7    6.19    0.68
   0 -11  -8   73.10    2.37
   0  11  -8   80.02    2.41
   0 -11  -8   79.23    2.55
   0  11   8   69.55    2.15
   0 -11  -8   78.26    2.53
   0  11   8   74.01    2.29
   0  11  -8   81.45    2.53
   0  11  -8   76.10    2.52
   0 -11  -8   78.11    2.45
   0 -11   8   73.26    2.23
   0 -11  -8   78.15    2.55
   0 -11  -9    0.25    0.31
   0  11  -9    0.20    0.25
   0  11  -9    0.57    0.28
   0  11   9    0.12    0.22
   0 -11  -9    0.04    0.25
   0 -11  -9    0.29    0.30
   0  11  -9   -0.09    0.21
   0 -11  -9    0.08    0.29
   0 -11 -10   32.50    1.24
   0  11 -10   33.27    1.30
   0 -11 -10   33.35    1.29
   0  11 -11   66.97    1.81
   0 -11 -11   64.83    1.77
   0 -11 -11   63.30    1.71
   0  11 -11   68.96    1.82
   0  12   0   49.53    1.96
   0 -12   0   48.36    2.04
   0 -12   0   49.02    2.12
   0 -12   0   51.04    2.18
   0  12   1   36.65    1.64
   0 -12   1   38.65    1.83
   0 -12   1   37.03    1.80
   0 -12  -1   37.57    1.85
   0  12   1   40.94    1.95
   0  12  -1   36.39    1.85
   0 -12   1   38.79    1.71
   0 -12  -1   38.89    1.84
   0  12   2   24.92    1.31
   0  12  -2   23.35    1.38
   0  12   2   24.09    1.37
   0 -12   2   25.16    1.42
   0 -12   2   25.79    1.43
   0 -12  -2   24.51    1.42
   0  12  -2   24.16    1.45
   0 -12  -2   23.20    1.41
   0  12   2   21.25    1.41
   0  12   3  271.70    6.00
   0  12  -3  270.67    6.25
   0  12   3  258.50    6.12
   0 -12   3  267.08    6.17
   0 -12   3  259.35    6.12
   0 -12  -3  268.53    6.25
   0 -12  -3  257.52    6.30
   0 -12  -3  270.46    6.39
   0  12  -3  268.76    6.34
   0  12  -4   73.48    2.56
   0 -12  -4   77.25    2.69
   0  12   4   73.39    2.44
   0 -12  -4   74.11    2.46
   0  12  -4   76.00    2.49
   0  12  -4   77.70    2.59
   0  12   4   74.84    2.37
   0 -12   4   73.07    2.39
   0 -12  -4   74.67    2.59
   0 -12   4   74.67    2.43
   0 -12  -4   78.29    2.55
   0 -12  -5   -0.04    0.29
   0  12  -5    0.14    0.30
   0  12   5    0.04    0.27
   0  12  -5   -0.09    0.28
   0  12   5    0.12    0.24
   0  12  -5    0.13    0.28
   0 -12   5    0.03    0.21
   0 -12   5    0.15    0.22
   0 -12  -5    0.29    0.28
   0 -12  -5   -0.05    0.29
   0 -12   5    0.52    0.28
   0 -12  -6    8.58    0.73
   0 -12  -6    8.77    0.79
   0  12  -6    9.35    0.73
   0  12  -6    9.03    0.76
   0  12   6    9.09    0.68
   0  12   6    8.16    0.63
   0 -12   6    7.55    0.68
   0  12  -6    9.41    0.73
   0  12  -7   29.57    1.23
   0 -12  -7   33.38    1.38
   0 -12  -7   27.22    1.07
   0 -12  -7   32.73    1.31
   0  12   7   30.28    1.28
   0 -12  -7   32.72    1.40
   0 -12   7   31.82    1.23
   0  12  -7   31.01    1.33
   0  12  -8   42.43    1.32
   0 -12  -8   46.42    1.55
   0 -12  -8   37.62    1.23
   0 -12  -8   45.91    1.51
   0  12  -8   43.78    1.49
   0  12   8   39.60    1.29
   0 -12  -8   45.69    1.50
   0 -12  -9    0.50    0.20
   0 -12  -9    0.29    0.18
   0  12  -9    0.41    0.21
   0 -13   0    0.02    0.17
   0 -13   0    0.30    0.33
   0 -13   0    0.46    0.31
   0  13   0    0.15    0.29
   0  13  -1  133.91    3.62
   0  13   1  138.53    3.68
   0 -13  -1  130.33    3.14
   0 -13  -1  140.01    3.63
   0 -13   1  140.34    3.58
   0 -13   1  138.92    3.56
   0  13  -1  139.37    3.50
   0 -13  -2   21.40    1.12
   0  13  -2   22.03    1.17
   0  13   2   21.09    1.17
   0 -13  -2   21.85    0.98
   0 -13  -2   21.40    1.13
   0 -13   2   22.51    1.12
   0 -13   2   21.68    1.10
   0  13  -2   21.97    1.11
   0  13  -3    0.49    0.26
   0 -13  -3    1.33    0.29
   0  13  -3    0.39    0.27
   0 -13   3    0.35    0.28
   0 -13   3    0.60    0.27
   0 -13  -3    0.32    0.24
   0 -13   3    0.54    0.26
   0 -13  -3    0.42    0.28
   0 -13  -3    0.54    0.28
   0  13   3    0.93    0.30
   0  13  -3    0.79    0.30
   0  13  -4   17.95    0.92
   0 -13  -4   17.39    0.85
   0  13  -4   17.63    0.91
   0 -13   4   18.32    0.96
   0 -13   4   17.66    0.84
   0 -13  -4   17.89    0.90
   0 -13  -4   18.39    0.96
   0 -13  -4   17.09    0.96
   0  13   4   16.75    0.95
   0  13  -5   29.62    1.14
   0 -13  -5   27.45    1.07
   0  13  -5   29.74    1.11
   0 -13   5   29.15    1.14
   0  13   5   30.63    1.18
   0 -13  -5   29.33    1.22
   0 -13  -6  105.60    2.47
   0  13  -6  103.27    2.38
   0 -13   6  108.50    2.41
   0  13   6  107.28    2.47
   0 -13  -6  111.52    2.50
   0 -13  -7    1.11    0.20
   0  13  -7    0.93    0.20
   0 -14   0    5.43    0.41
   0 -14   0    5.48    0.42
   0 -14   0    4.73    0.39
   0  14   0    5.70    0.42
   0  14   1    9.26    0.55
   0 -14  -1   10.14    0.56
   0 -14  -1    8.67    0.49
   0 -14   1    9.11    0.52
   0  14  -1    9.15    0.52
   0  14   2    0.14    0.15
   0  14  -2    0.07    0.13
   0 -14   2    0.26    0.15
   1   0 -18  296.99    5.86
   1   0 -18  270.47    5.79
   1   0 -17   -0.08    0.25
   1   0 -17    0.08    0.19
   1   0 -17    0.22    0.25
   1   0 -17    0.34    0.33
   1   0 -17    0.33    0.29
   1   0 -17    0.04    0.25
   1   0 -17    0.28    0.27
   1   0 -16   41.05    1.65
   1   0 -16   40.76    1.91
   1   0 -16   41.68    1.82
   1   0 -16   41.31    1.64
   1   0 -16   39.38    1.88
   1   0 -16   43.29    1.87
   1   0 -16   43.21    1.82
   1   0 -16   41.92    1.71
   1   0 -15    0.16    0.32
   1   0 -15   -0.07    0.35
   1   0 -15    0.21    0.38
   1   0 -15    0.37    0.37
   1   0 -15    0.05    0.31
   1   0 -15    0.27    0.33
   1   0 -15    0.33    0.33
   1   0 -15    0.50    0.39
   1   0 -15    0.35    0.37
   1   0 -14  125.60    3.78
   1   0 -14  121.40    3.84
   1   0 -14  112.40    6.78
   1   0 -14  115.66    7.08
   1   0 -14  110.78    3.86
   1   0 -14  126.76    3.91
   1   0 -14  125.48    3.81
   1   0 -14  123.96    4.03
   1   0 -14  124.80    3.71
   1   0 -14  118.55    3.53
   1   0 -14  126.01    3.76
   1   0 -14  118.48    3.72
   1   0 -13    0.13    0.37
   1   0 -13    1.09    0.53
   1   0 -13    0.31    0.82
   1   0 -13   -0.20    0.37
   1   0 -13    0.06    0.36
   1   0 -13    0.45    0.41
   1   0 -13    0.28    0.69
   1   0 -13    0.26    0.27
   1   0 -13    0.24    0.36
   1   0 -13    0.28    0.34
   1   0 -13    0.07    0.37
   1   0 -13    0.06    0.32
   1   0 -13    0.31    0.83
   1   0 -13   -0.06    0.32
   1   0 -12  159.45    7.75
   1   0 -12  146.48    3.90
   1   0 -12  154.69    4.29
   1   0 -12  154.19    4.36
   1   0 -12  156.24    4.56
   1   0 -12  136.30    7.53
   1   0 -12  152.71    4.50
   1   0 -12  148.89    7.82
   1   0 -12  150.78    4.14
   1   0 -12  146.06    4.38
   1   0 -12  153.48    4.20
   1   0 -12  154.81    4.40
   1   0 -12  161.54    4.39
   1   0 -11    0.32    0.32
   1   0 -11    0.47    0.63
   1   0 -11    0.40    0.30
   1   0 -11   -0.06    0.34
   1   0 -11   -0.06    0.33
   1   0 -11    0.51    0.68
   1   0 -11    0.26    0.57
   1   0 -11   -0.05    0.27
   1   0 -11    0.35    0.33
   1   0 -11    0.35    0.31
   1   0 -10    4.71    1.28
   1   0 -10    4.24    0.58
   1   0 -10    4.93    0.60
   1   0 -10    5.74    0.68
   1   0 -10    4.87    0.65
   1   0 -10    4.86    0.63
   1   0 -10    6.49    0.65
   1   0 -10    4.50    1.26
   1   0 -10    4.60    0.62
   1   0 -10    5.69    1.36
   1   0  -9   -0.19    0.51
   1   0  -9    0.19    0.46
   1   0  -9    0.36    0.29
   1   0  -9    0.35    0.47
   1   0  -9    0.23    0.28
   1   0  -8 1004.91   21.43
   1   0  -8  951.98   17.55
  -1   0   8  891.52   18.43
   1   0  -8 1005.59   21.61
   1   0  -8  979.42   17.64
  -1   0   8  876.89   18.40
   1   0  -7    0.19    0.19
   1   0  -7    0.13    0.42
   1   0  -7    0.78    0.48
  -1   0   7    0.13    0.22
   1   0  -7    0.38    0.23
  -1   0   7    0.19    0.26
   1   0  -6 1681.27   32.31
  -1   0   6 1661.63   30.70
   1   0  -6 1702.16   32.23
  -1   0   6 1637.62   30.79
   1   0  -5   -0.08    0.29
  -1   0   5    0.21    0.23
   1   0  -5    0.16    0.32
   1   0  -4 5647.59  100.00
   1   0  -4 5853.52  100.80
   1   0  -3    0.32    0.16
   1   0  -3    0.71    0.28
   1   0  -2  661.11   11.89
  -1   0   1    0.12    0.11
  -1   0   0  822.48   15.07
  -1   0   0  840.61   15.11
  -1   0  -1    0.20    0.17
  -1   0  -1    1.36    0.17
  -1   0  -1    1.80    0.18
  -1   0  -1    0.07    0.14
  -1   0  -1    0.53    0.12
  -1   0  -2 2122.22   37.67
  -1   0  -2 2158.28   38.48
  -1   0  -2 2153.20   38.49
  -1   0  -3    0.31    0.20
  -1   0  -3   -0.12    0.23
  -1   0  -3    0.13    0.28
  -1   0  -3    0.76    0.37
  -1   0  -4 3832.37   69.76
  -1   0  -4 3864.12   69.61
  -1   0  -4 3914.98   69.74
  -1   0  -4 3873.07   69.81
  -1   0  -4 4061.70   69.60
  -1   0  -4 3802.72   68.75
  -1   0  -5    0.27    0.29
  -1   0  -5    0.31    0.32
  -1   0  -5    0.19    0.28
  -1   0  -5    0.52    0.44
  -1   0  -6   51.41    1.63
  -1   0  -6   49.23    2.91
  -1   0  -6   54.99    3.14
  -1   0  -6   50.71    1.64
  -1   0  -6   52.65    2.92
  -1   0  -6   48.86    2.69
  -1   0  -7    0.08    0.20
  -1   0  -7    0.16    0.42
  -1   0  -7    0.89    0.30
  -1   0  -7    0.31    0.50
  -1   0  -7    0.14    0.38
  -1   0  -8    0.81    0.32
  -1   0  -8    0.74    0.57
  -1   0  -8    0.37    0.57
  -1   0  -8    0.75    0.32
  -1   0  -8    0.67    0.55
  -1   0  -9    0.04    0.26
  -1   0  -9    0.05    0.27
  -1   0  -9    0.23    0.25
  -1   0  -9    0.15    0.26
  -1   0  -9    0.72    0.34
  -1   0  -9    0.41    0.24
  -1   0  -9   -0.20    0.48
  -1   0  -9   -0.19    0.27
  -1   0  -9    0.04    0.23
  -1   0  -9    0.04    0.25
  -1   0  -9    0.41    0.26
  -1   0  -9    0.54    0.30
  -1   0  -9    0.21    0.47
  -1   0  -9    0.05    0.26
  -1   0 -10  198.54    4.86
  -1   0 -10  190.76    4.77
  -1   0 -10  198.95    5.02
  -1   0 -10  193.56    4.90
  -1   0 -10  189.74    4.73
  -1   0 -10  196.30    8.24
  -1   0 -10  194.85    4.97
  -1   0 -10  192.07    4.58
  -1   0 -10  192.11    4.81
  -1   0 -10  189.06    4.59
  -1   0 -10  189.46    4.71
  -1   0 -10  198.84    4.96
  -1   0 -10  184.63    4.73
  -1   0 -10  197.38    4.90
  -1   0 -10  201.46    5.09
  -1   0 -10  192.02    5.08
  -1   0 -10  200.32    4.83
  -1   0 -10  192.20    4.91
  -1   0 -10  182.87    4.73
  -1   0 -10  202.85    8.65
  -1   0 -10  195.69    5.08
  -1   0 -11   -0.41    0.39
  -1   0 -11    0.85    0.39
  -1   0 -11    1.51    0.44
  -1   0 -11    0.92    0.37
  -1   0 -11    0.19    0.29
  -1   0 -11    0.31    0.32
  -1   0 -11    0.29    0.29
  -1   0 -11   -0.12    0.30
  -1   0 -11   -0.11    0.28
  -1   0 -11    0.08    0.24
  -1   0 -11    0.06    0.32
  -1   0 -11    0.51    0.68
  -1   0 -11   -0.55    0.86
  -1   0 -11   -0.07    0.33
  -1   0 -11    0.26    0.31
  -1   0 -11    0.22    0.30
  -1   0 -11    0.12    0.35
  -1   0 -12    0.36    0.39
  -1   0 -12    0.06    0.31
  -1   0 -12    0.14    0.35
  -1   0 -12    0.43    0.35
  -1   0 -12    0.32    0.31
  -1   0 -12    0.70    0.36
  -1   0 -12    0.37    0.36
  -1   0 -12    1.09    0.79
  -1   0 -12    0.06    0.33
  -1   0 -12    0.60    0.87
  -1   0 -12    1.28    0.53
  -1   0 -12    0.13    0.37
  -1   0 -12    0.32    0.38
  -1   0 -13    0.15    0.44
  -1   0 -13    0.56    0.43
  -1   0 -13    0.31    0.33
  -1   0 -13    0.06    0.33
  -1   0 -13    0.07    0.38
  -1   0 -13    0.21    0.31
  -1   0 -13    0.06    0.34
  -1   0 -13    0.06    0.36
  -1   0 -13    0.55    0.68
  -1   0 -13    0.40    0.39
  -1   0 -13    0.24    0.36
  -1   0 -13    0.13    0.42
  -1   0 -13   -0.31    0.75
  -1   0 -13    0.15    0.39
  -1   0 -14  650.42   13.03
  -1   0 -14  635.57   13.20
  -1   0 -14  638.86   13.04
  -1   0 -14  637.37   12.80
  -1   0 -14  627.81   12.55
  -1   0 -14  622.87   13.00
  -1   0 -14  631.94   12.70
  -1   0 -14  590.28   12.37
  -1   0 -14  635.69   12.90
  -1   0 -14  662.02   12.99
  -1   0 -14  608.14   13.05
  -1   0 -14  657.24   12.80
  -1   0 -14  631.46   12.99
  -1   0 -15    0.05    0.33
  -1   0 -15    0.35    0.29
  -1   0 -15    0.17    0.35
  -1   0 -15    0.12    0.34
  -1   0 -15    0.17    0.38
  -1   0 -15    0.75    0.34
  -1   0 -15    0.28    0.35
  -1   0 -15    0.84    0.42
  -1   0 -15   -0.15    0.31
  -1   0 -15    0.05    0.31
  -1   0 -16  276.31    5.93
  -1   0 -16  272.29    6.05
  -1   0 -16  258.59    6.13
  -1   0 -16  276.49    6.09
  -1   0 -16  251.50    6.08
  -1   0 -16  279.65    6.10
  -1   0 -16  277.62    6.04
  -1   0 -16  276.87    5.90
  -1   0 -17    0.09    0.23
  -1   0 -17    0.17    0.22
  -1   0 -17    0.62    0.23
  -1   0 -17    0.08    0.21
   1   1 -18   67.96    1.94
   1  -1 -18   70.97    1.96
   1   1 -18   68.95    1.95
   1   1 -18   71.31    1.97
   1  -1 -18   72.43    1.93
   1  -1 -17   59.58    2.03
   1   1 -17   60.12    1.85
   1  -1 -17   60.37    2.04
   1   1 -17   60.23    2.05
   1   1 -17   60.77    2.03
   1  -1 -17   60.99    2.10
   1   1 -17   60.08    2.08
   1   1 -17   57.36    2.09
   1  -1 -17   59.59    2.13
   1  -1 -17   59.62    2.06
   1   1 -17   57.02    1.85
   1   1 -17   60.30    2.12
   1  -1 -17   58.03    2.08
   1   1 -17   60.37    1.89
   1   1 -16   17.28    1.08
   1   1 -16   17.60    1.08
   1  -1 -16   15.79    1.10
   1  -1 -16   15.73    1.04
   1  -1 -16   16.10    1.12
   1   1 -16   16.82    1.13
   1   1 -16   17.48    1.13
   1  -1 -16   16.03    1.15
   1   1 -16   16.25    1.15
   1  -1 -16   15.32    1.03
   1   1 -16   16.37    1.18
   1  -1 -16   16.89    1.19
   1   1 -16   18.09    1.10
   1   1 -16   15.51    1.13
   1  -1 -16   16.74    1.17
   1  -1 -16   15.38    0.98
   1  -1 -16   15.06    0.87
   1   1 -16   15.98    1.04
   1  -1 -15    6.22    0.80
   1  -1 -15    6.69    0.69
   1   1 -15    6.21    0.74
   1   1 -15    6.69    0.77
   1  -1 -15    7.31    0.71
   1   1 -15    7.01    0.84
   1  -1 -15    7.50    0.82
   1   1 -15    6.95    0.82
   1  -1 -15    5.55    0.74
   1   1 -15    7.06    0.86
   1  -1 -15    5.85    0.81
   1  -1 -15    5.12    0.70
   1   1 -15    6.72    0.87
   1  -1 -15    6.64    0.86
   1  -1 -15    5.72    0.69
   1   1 -15    6.08    0.75
   1  -1 -15    6.95    0.87
   1   1 -15    7.46    0.88
   1   1 -14   -0.06    0.42
   1  -1 -14    0.24    0.39
   1   1 -14    0.07    0.38
   1  -1 -14    0.66    0.49
   1  -1 -14    0.65    0.36
   1  -1 -14    0.52    0.39
   1   1 -14    1.04    0.50
   1  -1 -14    0.52    0.45
   1   1 -14    1.68    0.49
   1   1 -14    0.05    0.28
   1  -1 -14    0.11    0.30
   1   1 -14    0.25    0.32
   1  -1 -14    0.07    0.35
   1   1 -14    0.28    0.82
   1  -1 -14    0.64    0.34
   1  -1 -14    1.13    0.82
   1   1 -14    0.13    0.35
   1  -1 -14    0.18    0.26
   1   1 -14    0.14    0.27
   1   1 -14    0.22    0.37
   1  -1 -14    0.14    0.36
   1  -1 -14    0.65    0.42
   1   1 -14    0.52    0.35
   1   1 -14    0.07    0.42
   1   1 -14    0.31    0.67
   1  -1 -14    0.31    0.95
   1  -1 -14    0.29    0.44
   1  -1 -13  246.73    6.13
   1   1 -13  248.55    6.29
   1  -1 -13  243.53    6.21
   1  -1 -13  239.20    6.25
   1   1 -13  245.22    6.29
   1  -1 -13  256.65    6.17
   1  -1 -13  251.92    6.12
   1   1 -13  246.88   10.68
   1  -1 -13  227.78   10.33
   1   1 -13  237.32    6.01
   1  -1 -13  251.41   10.47
   1  -1 -13  251.65    6.36
   1   1 -13  239.09   10.17
   1   1 -13  251.52    6.23
   1  -1 -13  249.94    6.01
   1   1 -13  255.46    6.26
   1  -1 -13  251.81    5.86
   1   1 -13  250.92    5.90
   1   1 -13  257.45    6.52
   1  -1 -13  251.50    6.45
   1   1 -13  250.78    6.47
   1  -1 -13  237.96    6.38
   1  -1 -13  245.08    6.24
   1   1 -13  239.80    6.03
   1  -1 -13  245.58   10.65
   1   1 -13  250.03   10.77
   1   1 -13  252.14    6.45
   1  -1 -13  240.89    6.38
   1   1 -12    0.07    0.37
   1  -1 -12    1.14    0.88
   1  -1 -12    0.75    0.46
   1   1 -12    0.28    0.70
   1   1 -12    0.62    0.36
   1  -1 -12    0.20    0.28
   1  -1 -12    1.31    0.76
   1  -1 -12    0.27    0.29
   1   1 -12    0.53    0.58
   1   1 -12    0.42    0.35
   1  -1 -12    0.32    0.35
   1   1 -12    0.76    0.38
   1  -1 -12   -0.07    0.33
   1   1 -12    0.35    0.37
   1  -1 -12    0.65    0.40
   1  -1 -12    0.77    0.37
   1   1 -12    1.16    0.43
   1   1 -12    0.74    0.33
   1  -1 -12    0.23    0.34
   1   1 -12    1.16    0.44
   1   1 -12    0.35    0.36
   1  -1 -12    0.25    0.36
   1  -1 -12    0.29    0.71
   1   1 -12    0.51    0.38
   1   1 -12    0.29    0.63
   1  -1 -12   -0.21    0.36
   1  -1 -11  122.53    3.49
   1   1 -11  117.94    6.61
   1  -1 -11  120.62    6.72
   1   1 -11  131.73    3.73
   1   1 -11  126.65    3.71
   1   1 -11  128.28    3.82
   1  -1 -11  133.26    3.76
   1  -1 -11  128.09    3.78
   1  -1 -11  132.12    3.96
   1   1 -11  139.54    4.02
   1   1 -11  116.88    6.37
   1  -1 -11  122.43    6.51
   1  -1 -11  128.07    3.63
   1   1 -11  133.71    3.81
   1   1 -11  128.90    3.65
   1   1 -11  124.85    3.70
   1  -1 -11  129.01    3.85
   1  -1 -11  131.61    3.96
   1  -1 -11  134.23    3.78
   1   1 -11  127.66    3.84
   1  -1 -11  135.71    3.89
   1   1 -11  127.80    3.82
   1   1 -11  129.46    3.55
   1  -1 -11  133.18    3.94
   1   1 -11  134.10    3.94
   1  -1 -11  142.40    7.12
   1   1 -11  141.33    7.15
   1  -1 -10 1568.85   33.33
   1   1 -10 1496.28   28.21
   1  -1 -10 1514.62   28.37
   1  -1 -10 1541.89   28.51
   1   1 -10 1599.24   28.54
   1   1 -10 1559.58   28.40
   1   1 -10 1538.24   28.23
   1  -1 -10 1534.82   28.31
   1  -1 -10 1576.10   28.26
   1   1 -10 1531.69   28.29
   1   1 -10 1570.70   28.44
   1  -1 -10 1573.23   33.86
   1  -1 -10 1562.22   28.46
   1   1 -10 1574.65   33.77
   1   1 -10 1498.94   28.37
   1  -1 -10 1552.16   28.34
   1   1 -10 1546.47   28.34
   1  -1 -10 1476.04   33.63
   1   1 -10 1544.88   33.80
   1   1 -10 1552.06   28.21
   1  -1  -9  228.79    8.39
   1   1  -9  231.84    8.49
   1  -1  -9  233.71    8.23
   1  -1  -9  229.34    8.43
   1   1  -9  234.17    8.41
   1  -1  -9  220.44    5.32
   1   1  -9  228.86    5.36
   1   1  -9  234.81    5.43
   1  -1  -9  233.92    5.43
  -1  -1   8 2139.12   40.26
   1  -1  -8 2041.39   42.67
   1   1  -8 2187.42   43.09
   1   1  -8 2191.18   38.93
   1  -1  -8 2186.74   38.92
   1   1  -8 2260.72   43.07
   1  -1  -8 2077.09   42.79
   1  -1  -8 2189.08   38.87
   1   1  -8 2231.22   38.88
  -1   1   8 2136.40   40.30
  -1   1   7 1179.79   23.24
   1  -1  -7 1131.42   25.14
   1   1  -7 1224.53   25.37
   1   1  -7 1236.54   22.14
   1  -1  -7 1224.49   22.13
   1   1  -7 1237.07   25.28
   1  -1  -7 1248.00   25.32
   1  -1  -7 1220.75   22.09
   1   1  -7 1251.51   22.12
  -1  -1   7 1170.89   23.04
   1  -1  -6  615.34   14.55
   1   1  -6  664.67   14.18
   1   1  -6  663.60   14.69
  -1   1   6  653.61   13.45
   1   1  -6  676.82   14.74
   1  -1  -6  685.92   14.73
  -1  -1   6  650.91   13.25
   1   1  -5 4580.52   79.36
   1  -1  -5 4359.55   79.20
   1   1  -5 4449.59   78.83
  -1   1   5 4290.56   78.33
   1  -1  -5 4418.17   79.22
  -1  -1   5 4332.48   78.17
  -1   1   4 3294.68   58.72
   1   1  -4 3322.77   58.84
   1  -1  -4 3297.43   59.09
   1   1  -4 3368.02   59.17
  -1  -1   4 3258.41   58.55
  -1   1   3   69.51    2.31
   1   1  -3   64.16    2.16
   1  -1  -3   70.53    2.50
  -1  -1   3   65.36    2.21
   1   1  -3   66.41    1.89
   1  -1  -3   70.22    2.31
   1   1  -3   67.19    2.27
  -1   1   2   37.17    1.54
   1   1  -2   38.93    1.15
   1  -1  -2   40.38    1.57
  -1  -1   2   40.22    1.54
  -1   1   1  166.16    3.31
  -1   1   1  169.65    3.24
   1  -1  -1  177.35    3.81
  -1   1   1  182.90    4.09
  -1  -1   1  179.85    4.07
  -1  -1   0  134.92    3.13
  -1   1   0  143.40    3.28
  -1   1   0  138.88    3.14
  -1  -1   0  139.44    3.27
   1  -1   0  138.32    2.88
  -1   1   0  150.70    3.24
  -1  -1   0  137.91    3.11
  -1   1   0  143.94    3.14
  -1  -1  -1 2491.42   45.54
  -1   1  -1 2667.82   45.59
  -1   1  -1 2745.13   45.55
  -1  -1  -1 2619.47   45.50
  -1  -1  -1 2536.80   45.49
  -1   1  -1 2533.40   45.43
  -1   1  -1 2712.44   45.46
  -1  -1  -1 2512.98   45.44
  -1   1  -1 2640.60   45.48
  -1   1  -1 2582.32   45.58
  -1  -1  -1 2542.85   45.55
  -1   1  -1 2570.91   45.76
  -1   1  -1 2369.83   45.72
  -1  -1  -1 2552.37   45.73
  -1  -1  -2  678.59   13.20
  -1   1  -2  732.25   13.30
  -1  -1  -2  670.43   12.93
  -1  -1  -2  680.91   13.04
   1   1   2  650.32   12.19
  -1   1  -2  683.77   12.67
  -1   1  -2  642.60   12.69
  -1  -1  -2  693.62   13.32
  -1   1  -2  690.54   13.32
  -1   1  -2  728.23   13.40
  -1  -1  -2  685.55   13.31
  -1   1  -2  706.85   13.23
  -1  -1  -2  682.11   13.18
  -1   1  -3   59.11    2.35
  -1  -1  -3   58.65    2.33
  -1  -1  -3   59.44    2.33
  -1   1  -3   64.50    2.45
  -1   1  -3   58.17    1.78
  -1   1  -3   58.75    1.90
  -1  -1  -3   60.21    2.25
  -1  -1  -3   61.84    2.47
  -1   1  -3   59.39    2.43
  -1  -1  -3   61.50    2.46
  -1   1  -3   59.54    2.41
  -1   1  -3   62.89    2.52
  -1  -1  -3   63.16    2.51
  -1   1  -4  276.97    7.28
  -1  -1  -4  299.75    7.45
  -1  -1  -4  296.78    7.32
  -1   1  -4  313.36    7.42
  -1   1  -4  298.70    6.10
  -1   1  -4  294.83    6.40
  -1  -1  -4  309.76    7.20
  -1   1  -4  294.35    7.57
  -1  -1  -4  305.02    7.60
  -1  -1  -4  312.23    7.59
  -1   1  -4  307.37    7.55
  -1   1  -4  284.98    7.52
  -1  -1  -4  291.35    7.63
  -1  -1  -5  199.84    5.85
  -1   1  -5  207.41    5.90
  -1  -1  -5  199.61    6.18
  -1   1  -5  212.18    6.33
  -1  -1  -5  200.54    6.01
  -1   1  -5  183.30    5.81
  -1   1  -5  199.47    4.76
  -1  -1  -5  193.70    5.64
  -1   1  -5  194.19    4.29
  -1   1  -5  206.69    6.21
  -1  -1  -5  204.28    6.21
  -1   1  -6  834.90   15.81
  -1  -1  -6  847.90   17.53
  -1   1  -6  868.35   18.51
  -1  -1  -6  789.08   18.21
  -1  -1  -6  851.69   18.33
  -1   1  -6  861.54   15.32
  -1   1  -6  855.57   18.43
  -1  -1  -6  858.98   15.31
  -1  -1  -6  862.33   18.16
  -1  -1  -6  840.98   15.32
  -1   1  -6  860.22   15.34
  -1  -1  -7  259.01    7.61
  -1   1  -7  244.02    5.76
  -1   1  -7  253.17    5.57
  -1   1  -7  246.24    8.22
  -1  -1  -7  258.50    8.31
  -1  -1  -7  258.82    5.60
  -1  -1  -7  248.91    5.60
  -1   1  -7  272.23    5.68
  -1  -1  -7  262.05    8.19
  -1  -1  -7  233.33    8.13
  -1   1  -7  252.82    8.34
  -1   1  -8  136.50    6.13
  -1   1  -8  135.16    3.63
  -1  -1  -8  137.56    6.11
  -1  -1  -8  140.48    3.68
  -1  -1  -8  118.89    5.88
  -1   1  -8  136.03    6.15
  -1  -1  -8  137.83    5.97
  -1  -1  -8  135.07    3.67
  -1   1  -8  142.50    3.71
  -1   1  -9   82.18    2.55
  -1  -1  -9   80.17    2.64
  -1   1  -9   83.27    2.66
  -1  -1  -9   81.18    2.65
  -1   1  -9   77.70    2.64
  -1  -1  -9   78.76    2.65
  -1   1  -9   70.80    4.44
  -1  -1  -9   80.94    4.75
  -1  -1  -9   78.14    2.43
  -1   1  -9   78.10    2.56
  -1  -1  -9   77.62    2.47
  -1   1  -9   78.87    2.62
  -1  -1  -9   77.27    2.54
  -1   1  -9   80.48    2.50
  -1   1  -9   79.61    2.55
  -1   1  -9   84.17    2.58
  -1   1  -9   81.62    2.67
  -1  -1  -9   78.40    2.49
  -1  -1  -9   81.06    2.72
  -1   1  -9   84.32    2.74
  -1   1  -9   78.23    4.84
  -1  -1  -9   81.78    4.96
  -1  -1  -9   78.01    2.68
  -1  -1  -9   80.67    2.64
  -1   1  -9   86.15    2.67
  -1   1  -9   85.59    2.68
  -1   1  -9   84.18    2.73
  -1   1  -9   83.05    2.74
  -1  -1  -9   81.60    2.73
  -1   1 -10   16.23    1.07
  -1  -1 -10   17.56    1.05
  -1  -1 -10   16.45    1.15
  -1   1 -10   19.89    1.28
  -1  -1 -10   16.60    1.16
  -1   1 -10   17.32    1.14
  -1   1 -10   18.48    1.20
  -1  -1 -10   17.86    1.06
  -1  -1 -10   19.71    2.54
  -1   1 -10   17.52    2.43
  -1  -1 -10   17.36    1.21
  -1   1 -10   17.03    1.20
  -1  -1 -10   17.48    1.05
  -1   1 -10   16.04    1.07
  -1  -1 -10   19.96    1.27
  -1   1 -10   18.97    1.19
  -1  -1 -10   19.03    2.42
  -1   1 -10   19.02    2.39
  -1  -1 -10   16.62    1.05
  -1   1 -10   17.12    1.09
  -1  -1 -10   16.83    1.13
  -1  -1 -10   18.41    1.18
  -1  -1 -10   17.67    1.10
  -1   1 -10   17.03    1.17
  -1  -1 -10   18.71    1.09
  -1   1 -10   17.30    1.06
  -1  -1 -10   17.66    1.11
  -1   1 -10   17.94    1.12
  -1   1 -10   20.09    1.25
  -1   1 -10   20.99    1.21
  -1  -1 -10   18.01    1.12
  -1   1 -10   20.52    1.13
  -1   1 -10   20.30    1.28
  -1  -1 -10   18.32    1.25
  -1  -1 -10   16.83    1.21
  -1   1 -10   18.69    1.27
  -1   1 -11  184.66    4.94
  -1  -1 -11  199.57    5.21
  -1   1 -11  205.84    5.35
  -1   1 -11  198.95    5.12
  -1   1 -11  200.36    5.17
  -1  -1 -11  209.72    5.32
  -1  -1 -11  203.58    5.35
  -1  -1 -11  203.57    9.10
  -1   1 -11  196.74    8.98
  -1   1 -11  209.47    5.42
  -1   1 -11  194.90    5.11
  -1  -1 -11  193.91    8.61
  -1  -1 -11  214.03    5.33
  -1  -1 -11  196.61    4.86
  -1   1 -11  185.94    8.48
  -1  -1 -11  193.98    5.25
  -1  -1 -11  197.26    5.11
  -1   1 -11  200.13    4.91
  -1  -1 -11  198.28    5.09
  -1   1 -11  202.20    5.26
  -1  -1 -11  199.25    4.85
  -1   1 -11  198.64    4.99
  -1  -1 -11  196.51    5.01
  -1   1 -11  204.91    5.24
  -1   1 -11  197.87    5.01
  -1   1 -11  210.02    5.21
  -1  -1 -11  194.30    4.82
  -1  -1 -11  200.79    5.27
  -1  -1 -11  201.43    5.35
  -1   1 -11  193.95    5.24
  -1   1 -11  196.59    5.33
  -1  -1 -11  199.59    5.40
  -1  -1 -12  133.92    4.09
  -1  -1 -12  134.52    4.02
  -1   1 -12  130.69    3.94
  -1  -1 -12  134.84    4.10
  -1   1 -12  136.50    3.95
  -1   1 -12  134.32    4.14
  -1  -1 -12  139.64    3.92
  -1  -1 -12  123.84    7.27
  -1   1 -12  138.14    4.23
  -1   1 -12  143.69    7.71
  -1  -1 -12  136.88    4.21
  -1   1 -12  129.44    4.01
  -1  -1 -12  138.44    3.95
  -1   1 -12  127.03    3.65
  -1  -1 -12  135.75    3.93
  -1  -1 -12  130.37    3.78
  -1   1 -12  135.29    3.80
  -1   1 -12  134.57    4.00
  -1  -1 -12  131.53    4.04
  -1  -1 -12  130.42    3.63
  -1   1 -12  137.46    3.96
  -1   1 -12  133.52    3.82
  -1   1 -12  131.36    7.14
  -1  -1 -12  130.10    3.61
  -1  -1 -12  137.03    4.05
  -1  -1 -12  131.48    7.14
  -1  -1 -12  131.60    4.09
  -1   1 -12  136.00    3.98
  -1  -1 -12  129.17    4.09
  -1   1 -12  132.86    4.07
  -1   1 -12  136.20    4.21
  -1  -1 -12  135.28    4.21
  -1  -1 -13   23.21    1.50
  -1   1 -13   24.09    1.44
  -1  -1 -13   25.76    1.57
  -1  -1 -13   25.47    1.43
  -1   1 -13   22.93    1.54
  -1  -1 -13   22.02    3.01
  -1   1 -13   25.40    3.26
  -1  -1 -13   26.75    1.65
  -1   1 -13   25.54    1.62
  -1  -1 -13   25.23    1.44
  -1   1 -13   24.30    1.51
  -1  -1 -13   23.48    1.39
  -1  -1 -13   22.81    1.32
  -1   1 -13   21.07    1.37
  -1   1 -13   24.31    1.37
  -1  -1 -13   22.83    1.24
  -1  -1 -13   25.21    1.52
  -1   1 -13   26.08    1.47
  -1   1 -13   19.47    2.69
  -1  -1 -13   26.26    1.51
  -1  -1 -13   22.84    1.20
  -1   1 -13   25.22    1.47
  -1  -1 -13   19.76    2.71
  -1  -1 -13   24.64    1.53
  -1   1 -13   25.53    1.55
  -1  -1 -13   26.02    1.60
  -1   1 -13   24.98    1.62
  -1  -1 -13   23.22    1.57
  -1  -1 -14   14.82    1.15
  -1  -1 -14   16.72    1.11
  -1   1 -14   15.20    1.15
  -1   1 -14   15.73    1.22
  -1  -1 -14   15.83    1.20
  -1  -1 -14   16.36    1.26
  -1   1 -14   15.08    1.20
  -1  -1 -14   13.47    1.01
  -1  -1 -14   13.48    1.13
  -1   1 -14   14.06    1.11
  -1  -1 -14   14.15    0.97
  -1   1 -14   13.55    1.03
  -1   1 -14   16.19    1.10
  -1  -1 -14   16.03    1.18
  -1  -1 -14   15.82    1.13
  -1   1 -14   13.75    1.05
  -1   1 -14   14.36    1.16
  -1  -1 -14   17.12    1.23
  -1   1 -14   14.66    1.17
  -1  -1 -14   14.75    1.18
  -1  -1 -14   15.72    1.26
  -1   1 -14   14.79    1.22
  -1   1 -15   43.29    1.89
  -1  -1 -15   38.92    1.76
  -1  -1 -15   38.93    1.67
  -1   1 -15   37.92    1.71
  -1   1 -15   37.80    1.79
  -1  -1 -15   38.89    1.79
  -1  -1 -15   39.02    1.85
  -1   1 -15   39.20    1.86
  -1  -1 -15   41.65    1.85
  -1   1 -15   39.14    1.74
  -1   1 -15   39.35    1.62
  -1  -1 -15   41.74    1.77
  -1   1 -15   37.78    1.65
  -1   1 -15   42.31    1.85
  -1  -1 -15   36.48    1.73
  -1  -1 -15   41.45    1.91
  -1   1 -15   39.56    1.90
  -1   1 -15   38.63    1.76
  -1  -1 -15   39.10    1.82
  -1  -1 -16    7.20    0.61
  -1   1 -16    8.28    0.73
  -1  -1 -16    8.86    0.73
  -1   1 -16    7.34    0.56
  -1   1 -16    7.66    0.68
  -1  -1 -16    8.28    0.74
  -1   1 -16    8.45    0.76
  -1  -1 -16    7.37    0.71
  -1  -1 -16    8.00    0.71
  -1   1 -16    8.08    0.70
  -1  -1 -16    7.24    0.69
  -1   1 -16    7.86    0.75
  -1  -1 -16    6.85    0.70
  -1   1 -16    8.25    0.74
  -1  -1 -16    8.63    0.75
  -1   1 -16    8.38    0.69
  -1   1 -17   41.95    1.45
  -1  -1 -17   40.41    1.41
  -1   1 -17   40.78    1.41
  -1  -1 -17   40.36    1.41
  -1   1 -17   41.52    1.34
  -1   1 -17   42.29    1.42
  -1  -1 -17   40.06    1.36
   1   2 -18  241.24    4.70
   1   2 -18  250.04    4.74
   1   2 -18  243.99    4.65
   1  -2 -18  233.25    4.61
   1  -2 -18  248.22    4.76
   1   2 -18  233.12    4.64
   1  -2 -18  238.49    4.71
   1   2 -17  234.22    5.09
   1  -2 -17  234.96    5.17
   1   2 -17  229.61    5.23
   1   2 -17  232.75    5.29
   1  -2 -17  229.99    5.25
   1   2 -17  230.54    5.04
   1   2 -17  243.65    5.25
   1  -2 -17  237.01    5.22
   1   2 -17  233.96    5.12
   1  -2 -17  229.38    5.27
   1   2 -17  223.02    5.27
   1  -2 -17  237.70    5.30
   1   2 -17  233.65    5.25
   1   2 -16   11.04    0.89
   1   2 -16   11.63    0.92
   1  -2 -16   10.39    0.88
   1  -2 -16    9.53    0.85
   1   2 -16   10.66    0.90
   1  -2 -16   10.23    0.88
   1   2 -16    9.96    0.88
   1   2 -16   11.54    0.95
   1  -2 -16    9.64    0.89
   1  -2 -16   10.14    0.75
   1   2 -16   10.02    0.84
   1  -2 -16   11.19    0.94
   1   2 -16   10.47    0.92
   1  -2 -15   25.75    1.35
   1  -2 -15   23.47    1.38
   1  -2 -15   23.90    1.45
   1  -2 -15   27.57    1.45
   1   2 -15   24.31    1.48
   1   2 -15   24.34    1.50
   1  -2 -15   22.66    1.44
   1   2 -15   26.17    1.37
   1   2 -15   24.12    1.44
   1   2 -15   23.92    1.24
   1  -2 -15   23.03    1.46
   1  -2 -15   24.85    1.53
   1   2 -15   24.60    1.51
   1  -2 -15   24.39    1.50
   1   2 -15   25.51    1.55
   1   2 -14   14.98    1.17
   1  -2 -14   15.34    1.19
   1  -2 -14   16.51    1.17
   1  -2 -14   14.96    1.20
   1   2 -14   16.96    1.27
   1   2 -14   14.25    2.39
   1  -2 -14   14.75    2.44
   1   2 -14   16.45    1.27
   1  -2 -14   15.83    1.26
   1  -2 -14   17.40    1.17
   1  -2 -14   17.12    2.53
   1   2 -14   15.01    1.11
   1  -2 -14   14.77    0.99
   1   2 -14   15.74    2.40
   1  -2 -14   16.03    1.09
   1   2 -14   15.99    1.23
   1  -2 -14   14.87    0.98
   1   2 -14   16.90    1.12
   1   2 -14   16.12    1.08
   1  -2 -14   16.47    1.29
   1   2 -14   15.61    1.26
   1  -2 -14   15.32    1.25
   1   2 -14   18.53    1.37
   1   2 -13   79.22    2.85
   1   2 -13   77.45    2.57
   1  -2 -13   75.38    2.87
   1   2 -13   77.77    2.91
   1  -2 -13   77.91    2.88
   1  -2 -13   78.56    2.91
   1   2 -13   73.95    2.89
   1   2 -13   68.95    2.74
   1  -2 -13   78.08    2.79
   1  -2 -13   81.98    3.04
   1   2 -13   81.92    3.07
   1   2 -13   78.33    5.62
   1  -2 -13   77.61    5.55
   1  -2 -13   78.66    2.75
   1   2 -13   75.09    2.74
   1  -2 -13   73.42    5.25
   1   2 -13   77.15    5.38
   1  -2 -13   75.22    2.55
   1  -2 -13   77.61    2.99
   1  -2 -13   74.34    2.52
   1   2 -13   80.28    2.97
   1  -2 -13   79.05    2.73
   1   2 -13   78.93    2.76
   1   2 -13   78.59    2.72
   1  -2 -13   77.51    2.95
   1  -2 -13   78.86    3.01
   1   2 -13   84.02    3.09
   1  -2 -13   81.57    3.08
   1  -2 -12  105.92    6.48
   1   2 -12  107.93    6.51
   1   2 -12  104.26    3.38
   1  -2 -12  107.80    3.48
   1   2 -12  100.32    3.47
   1  -2 -12  106.37    3.46
   1   2 -12  106.67    3.47
   1  -2 -12  111.77    3.38
   1   2 -12   93.80    3.27
   1  -2 -12  103.89    3.42
   1   2 -12  102.11    3.37
   1   2 -12  108.83    3.54
   1  -2 -12  106.57    6.42
   1   2 -12  103.65    6.41
   1   2 -12  111.76    3.59
   1  -2 -12  105.54    3.53
   1  -2 -12  101.76    3.26
   1   2 -12  113.16    6.39
   1  -2 -12  106.93    3.17
   1   2 -12  107.10    3.34
   1  -2 -12  106.60    6.23
   1   2 -12  106.22    3.48
   1  -2 -12   99.24    3.08
   1   2 -12  105.91    3.34
   1  -2 -12  105.91    3.55
   1   2 -12  105.31    3.54
   1  -2 -12  107.24    3.57
   1  -2 -12  107.49    3.53
   1   2 -12  103.98    3.25
   1  -2 -11  928.73   17.53
   1   2 -11  918.29   17.72
   1   2 -11  911.86   17.85
   1  -2 -11  908.21   17.70
   1   2 -11  929.77   23.48
   1  -2 -11  922.19   23.42
   1   2 -11  922.04   17.68
   1  -2 -11  916.44   22.73
   1   2 -11  905.71   22.71
   1   2 -11  906.28   17.74
   1  -2 -11  892.09   17.24
   1  -2 -11  907.23   17.84
   1   2 -11  885.42   17.46
   1  -2 -11  925.16   17.89
   1   2 -11  928.41   23.32
   1   2 -11  899.87   17.77
   1  -2 -11  935.43   17.85
   1  -2 -11  892.09   23.23
   1   2 -11  888.44   17.82
   1  -2 -11  930.90   17.91
   1  -2 -11  912.39   17.52
   1   2 -11  942.57   17.85
   1  -2 -11  897.06   17.66
   1   2 -11  909.86   17.64
   1  -2 -10   42.95    1.77
   1  -2 -10   45.91    3.60
   1   2 -10   44.60    3.53
   1   2 -10   41.58    1.84
   1   2 -10   40.97    1.73
   1  -2 -10   43.22    1.93
   1  -2 -10   44.86    1.96
   1  -2 -10   48.73    3.87
   1   2 -10   35.33    3.28
   1   2 -10   41.44    1.82
   1   2 -10   42.13    1.87
   1   2 -10   41.97    3.58
   1  -2 -10   49.55    3.82
   1  -2 -10   42.93    1.89
   1  -2 -10   41.86    1.90
   1   2 -10   43.61    1.92
   1  -2 -10   42.46    1.84
   1  -2 -10   40.25    1.73
   1   2 -10   45.16    1.93
   1   2 -10   39.79    1.79
   1   2 -10   44.12    1.87
   1   2 -10   41.53    1.89
   1  -2 -10   46.14    1.91
   1   2  -9  137.73    6.29
   1  -2  -9  147.53    6.45
   1   2  -9  135.09    6.03
   1  -2  -9  147.09    6.24
   1  -2  -9  136.88    3.72
   1   2  -9  133.77    3.71
   1   2  -9  139.04    3.72
   1   2  -9  139.38    6.27
   1  -2  -9  135.58    3.68
   1  -2  -9  140.31    6.30
   1  -2  -8  200.47    7.24
   1   2  -8  204.08    4.67
   1  -2  -8  198.99    4.64
   1   2  -8  203.93    7.37
   1   2  -8  210.00    7.40
   1  -2  -8  195.53    7.32
   1   2  -8  192.47    6.96
   1  -2  -8  197.99    7.05
   1  -2  -8  200.02    7.27
   1   2  -8  204.94    4.71
   1  -2  -8  194.77    4.68
   1  -2  -7  268.49    5.62
   1  -2  -7  269.40    8.12
   1   2  -7  283.56    8.34
   1   2  -7  263.44    5.61
   1  -2  -7  264.99    8.17
   1   2  -7  269.10    7.95
   1   2  -7  264.59    8.09
   1  -2  -7  252.51    8.08
   1  -2  -7  260.81    5.64
   1   2  -7  266.03    5.63
   1  -2  -6   52.51    2.85
   1   2  -6   49.97    2.74
   1   2  -6   53.60    2.87
   1  -2  -6   54.69    2.85
   1   2  -6   55.69    2.88
   1   2  -5  943.23   19.49
   1   2  -5  975.33   19.44
   1  -2  -5  954.56   19.42
   1   2  -5  961.75   19.45
   1  -2  -5  968.46   19.37
   1   2  -4 1612.30   30.62
   1  -2  -4 1597.46   30.37
   1   2  -4 1642.96   29.98
   1   2  -4 1688.78   30.48
   1  -2  -4 1662.92   31.03
   1  -2  -4 1670.42   30.41
   1   2  -4 1578.89   30.31
   1  -2  -3 1533.21   28.35
   1   2  -3 1469.77   27.93
   1   2  -3 1446.16   27.53
   1  -2  -3 1514.57   27.66
   1   2  -3 1581.52   27.52
  -1   2   2 1814.45   33.75
   1  -2  -2 1881.62   33.71
   1  -2  -1   43.51    1.70
  -1   2   1   45.90    1.91
  -1  -2   1   43.02    1.86
  -1   2   1   44.04    1.42
  -1   2   0 1912.23   33.64
  -1   2   0 1906.14   34.27
  -1  -2   0 1867.92   33.62
  -1  -2   0 1883.93   33.59
  -1   2   0 1868.61   33.58
  -1   2  -1  105.48    2.87
  -1  -2  -1  111.09    2.90
  -1  -2  -1  108.18    2.83
  -1   2  -1  120.15    2.91
  -1   2  -1  107.94    2.78
  -1  -2  -1  113.20    2.80
  -1   2  -1  116.91    2.91
  -1  -2  -1  112.57    2.87
  -1   2  -1  113.24    3.37
  -1   2  -1  104.88    3.22
  -1   2  -1  110.51    3.30
  -1  -2  -1  128.82    3.30
  -1   2  -1  114.49    3.34
  -1  -2  -2  496.67   10.11
  -1   2  -2  483.89   10.09
  -1   2  -2  527.10   10.30
  -1  -2  -2  498.32   10.23
  -1   2  -2  540.96   10.24
  -1  -2  -2  490.83   10.07
  -1  -2  -2  496.72   10.21
  -1   2  -2  497.10   10.23
   1   2   2  493.65    9.92
  -1   2  -2  505.06   10.36
   1   2   2  500.93    9.88
  -1  -2  -2  508.26   10.63
  -1   2  -2  516.25   10.51
   1  -2   2  493.62    9.55
  -1  -2  -2  505.12   10.59
  -1   2  -2  514.70   10.85
  -1  -2  -2  507.53   10.52
  -1  -2  -3  590.60   12.44
  -1   2  -3  651.10   12.62
   1  -2   3  579.61   11.12
   1   2   3  603.91   11.58
  -1   2  -3  605.38   12.16
  -1  -2  -3  626.31   12.75
  -1   2  -3  620.65   12.40
  -1  -2  -3  611.37   12.41
  -1   2  -3  579.25   12.32
  -1  -2  -3  596.96   12.33
  -1   2  -3  608.86   12.36
  -1   2  -3  605.22   13.07
  -1   2  -3  612.45   12.56
  -1  -2  -3  623.28   12.58
  -1  -2  -4   44.28    2.26
  -1   2  -4   43.49    2.24
  -1   2  -4   44.61    1.93
   1  -2   4   42.35    1.24
  -1   2  -4   47.55    2.11
  -1  -2  -4   43.45    2.28
  -1   2  -4   45.36    2.26
  -1  -2  -4   46.92    2.29
  -1   2  -4   46.26    2.22
  -1  -2  -4   45.40    2.19
  -1   2  -4   46.08    2.37
  -1  -2  -4   41.27    2.25
  -1   2  -4   47.15    2.36
  -1  -2  -4   45.58    2.35
  -1   2  -5  352.03    7.59
  -1  -2  -5  360.67    8.81
  -1   2  -5  374.30    8.08
  -1   2  -5  359.41    8.76
  -1  -2  -5  375.19    8.86
  -1   2  -5  379.07    8.65
  -1  -2  -5  366.81    8.60
  -1   2  -5  358.56    9.00
  -1  -2  -5  369.53    9.11
  -1   2  -5  383.28    9.16
  -1  -2  -5  371.98    9.04
  -1  -2  -6   23.62    2.07
  -1   2  -6   24.27    2.09
  -1  -2  -6   27.13    1.14
  -1   2  -6   25.84    1.13
  -1  -2  -6   28.82    2.14
  -1   2  -6   25.87    1.44
  -1   2  -6   24.78    1.60
  -1  -2  -6   25.06    1.12
  -1   2  -6   29.01    1.18
  -1  -2  -6   28.37    2.29
  -1   2  -6   24.87    2.11
  -1   2  -6   27.79    2.12
  -1  -2  -6   27.06    2.11
  -1  -2  -7    1.39    0.64
  -1   2  -7    1.71    0.68
  -1   2  -7    1.74    0.35
  -1  -2  -7    1.81    0.36
  -1   2  -7    1.57    0.63
  -1  -2  -7    1.57    0.65
  -1   2  -7    3.76    0.97
  -1  -2  -7    1.25    0.60
  -1   2  -7    1.94    0.48
  -1  -2  -7    0.95    0.56
  -1   2  -7    1.99    0.40
  -1   2  -7    2.24    0.39
  -1  -2  -7    1.66    0.34
  -1  -2  -8   84.86    2.64
  -1   2  -8   85.14    2.64
  -1   2  -8   86.78    4.58
  -1  -2  -8   79.35    4.38
  -1  -2  -8   77.71    4.50
  -1   2  -8   83.04    2.61
  -1   2  -8   80.14    4.58
  -1  -2  -8   81.56    2.60
  -1  -2  -8   83.56    4.33
  -1  -2  -9   51.81    1.97
  -1   2  -9   54.20    3.82
  -1  -2  -9   50.26    2.05
  -1  -2  -9   54.63    3.82
  -1   2  -9   49.82    1.88
  -1  -2  -9   52.85    2.00
  -1   2  -9   50.42    1.86
  -1   2  -9   50.79    2.04
  -1  -2  -9   47.86    1.86
  -1  -2  -9   57.59    1.98
  -1  -2  -9   48.94    1.86
  -1  -2  -9   48.43    1.87
  -1   2  -9   48.51    1.89
  -1   2  -9   48.33    1.92
  -1   2  -9   55.25    2.14
  -1   2  -9   52.09    2.07
  -1  -2  -9   52.05    2.03
  -1   2  -9   53.23    2.07
  -1  -2  -9   51.28    2.05
  -1   2  -9   54.18    3.97
  -1  -2  -9   48.36    3.75
  -1  -2  -9   49.71    2.01
  -1   2  -9   49.75    1.92
  -1   2  -9   51.94    2.09
  -1   2  -9   49.45    2.07
  -1  -2  -9   52.41    2.07
  -1   2 -10  293.11    6.45
  -1   2 -10  287.26    6.87
  -1  -2 -10  293.17    6.91
  -1   2 -10  291.13    6.62
  -1  -2 -10  304.49    6.77
  -1  -2 -10  291.70   10.48
  -1  -2 -10  299.54    6.68
  -1   2 -10  292.36   10.48
  -1   2 -10  296.77    6.41
  -1  -2 -10  291.42    6.55
  -1  -2 -10  287.68    6.57
  -1   2 -10  299.65    6.89
  -1  -2 -10  279.75    6.25
  -1  -2 -10  287.02    6.52
  -1   2 -10  306.19    6.97
  -1   2 -10  296.11    6.62
  -1   2 -10  287.15    6.68
  -1   2 -10  294.53    6.85
  -1   2 -10  299.82   10.96
  -1  -2 -10  286.19   10.72
  -1   2 -10  315.99    7.01
  -1  -2 -10  298.84    6.93
  -1   2 -10  260.15    6.50
  -1  -2 -10  294.05    6.83
  -1   2 -10  302.19    6.98
  -1  -2 -10  294.37    6.54
  -1   2 -10  309.60    6.93
  -1   2 -10  302.04    6.91
  -1  -2 -10  285.37    6.78
  -1  -2 -10  295.29    6.93
  -1   2 -10  299.88    6.97
  -1  -2 -11  642.91   13.17
  -1   2 -11  619.13   12.51
  -1  -2 -11  637.74   13.11
  -1  -2 -11  622.01   13.10
  -1  -2 -11  633.93   17.84
  -1  -2 -11  633.40   12.74
  -1   2 -11  641.51   17.92
  -1   2 -11  639.88   12.77
  -1  -2 -11  642.25   12.89
  -1  -2 -11  622.17   12.60
  -1  -2 -11  605.63   12.65
  -1  -2 -11  633.99   13.02
  -1   2 -11  638.85   13.11
  -1   2 -11  630.00   12.77
  -1  -2 -11  612.18   12.58
  -1   2 -11  657.14   13.17
  -1   2 -11  623.93   12.66
  -1   2 -11  654.93   13.09
  -1  -2 -11  629.20   18.30
  -1   2 -11  679.72   18.74
  -1   2 -11  645.45   13.14
  -1  -2 -11  659.49   13.18
  -1  -2 -11  641.03   13.02
  -1  -2 -11  637.62   12.66
  -1  -2 -11  620.01   12.99
  -1   2 -11  676.05   13.15
  -1   2 -11  644.86   13.20
  -1   2 -11  649.96   13.09
  -1   2 -11  638.62   13.17
  -1  -2 -11  657.42   13.24
  -1   2 -12  239.76    5.77
  -1  -2 -12  251.57    6.40
  -1   2 -12  264.60    6.34
  -1  -2 -12  250.20    6.34
  -1   2 -12  248.93    6.04
  -1   2 -12  241.62   10.00
  -1  -2 -12  259.54   10.26
  -1  -2 -12  260.93    6.17
  -1  -2 -12  260.86    6.01
  -1  -2 -12  256.52    6.31
  -1  -2 -12  250.17    5.85
  -1  -2 -12  253.20    6.01
  -1   2 -12  254.71    6.39
  -1  -2 -12  244.14    5.87
  -1   2 -12  248.38    5.95
  -1   2 -12  258.35    6.38
  -1   2 -12  259.02    6.35
  -1  -2 -12  259.47   10.66
  -1   2 -12  257.80    6.46
  -1   2 -12  260.62   10.75
  -1  -2 -12  257.11    6.45
  -1  -2 -12  263.33    6.37
  -1   2 -12  239.41    6.34
  -1   2 -12  259.52    6.32
  -1   2 -12  248.55    6.27
  -1  -2 -12  250.01    5.97
  -1  -2 -12  245.81    6.28
  -1  -2 -12  255.27    6.45
  -1   2 -12  264.83    6.50
  -1  -2 -13   38.71    1.97
  -1   2 -13   37.47    1.86
  -1  -2 -13   36.52    1.90
  -1   2 -13   36.85    3.80
  -1  -2 -13   39.22    3.87
  -1  -2 -13   38.18    1.96
  -1   2 -13   35.22    1.91
  -1  -2 -13   38.76    1.95
  -1   2 -13   37.52    1.93
  -1   2 -13   41.16    1.99
  -1  -2 -13   36.81    1.82
  -1  -2 -13   40.05    1.68
  -1   2 -13   36.85    1.87
  -1   2 -13   36.77    1.87
  -1   2 -13   39.73    1.90
  -1  -2 -13   38.56    1.74
  -1  -2 -13   38.53    1.93
  -1  -2 -13   37.24    1.88
  -1   2 -13   39.42    3.71
  -1  -2 -13   38.24    1.79
  -1  -2 -13   37.64    1.66
  -1  -2 -13   37.87    3.64
  -1   2 -13   37.59    1.74
  -1   2 -13   39.92    1.93
  -1   2 -13   43.14    2.09
  -1  -2 -13   40.65    2.02
  -1  -2 -14    0.06    0.32
  -1   2 -14    0.50    0.34
  -1   2 -14   -0.13    0.36
  -1  -2 -14    0.90    0.45
  -1   2 -14    0.30    0.40
  -1  -2 -14    0.66    0.37
  -1  -2 -14    0.16    0.30
  -1   2 -14    0.24    0.37
  -1   2 -14    0.39    0.34
  -1  -2 -14   -0.24    0.37
  -1  -2 -14    0.29    0.37
  -1  -2 -14    0.45    0.32
  -1   2 -14    0.14    0.28
  -1   2 -14    0.06    0.32
  -1  -2 -14    0.33    0.37
  -1   2 -14   -0.07    0.38
  -1  -2 -15    1.33    0.39
  -1   2 -15    1.14    0.37
  -1  -2 -15    1.62    0.43
  -1   2 -15    1.32    0.41
  -1  -2 -15    1.34    0.36
  -1   2 -15    1.69    0.47
  -1   2 -15    1.47    0.41
  -1  -2 -15    1.00    0.32
  -1   2 -15    1.37    0.41
  -1  -2 -15    1.37    0.43
  -1   2 -15    1.30    0.40
  -1   2 -15    1.72    0.46
  -1  -2 -15    2.37    0.49
  -1   2 -15    1.48    0.45
  -1  -2 -15    1.85    0.45
  -1   2 -15    1.10    0.37
  -1  -2 -15    1.05    0.37
  -1   2 -15    1.44    0.43
  -1   2 -16    0.73    0.33
  -1  -2 -16    0.71    0.24
  -1   2 -16    0.76    0.31
  -1  -2 -16    0.99    0.33
  -1   2 -16    1.18    0.30
  -1  -2 -16    0.71    0.30
  -1   2 -16    0.96    0.36
  -1   2 -16    0.72    0.30
  -1   2 -16    0.97    0.33
  -1  -2 -16    0.96    0.36
  -1  -2 -16    1.03    0.33
  -1   2 -16    1.26    0.36
  -1   2 -16    0.90    0.34
  -1  -2 -17    5.15    0.46
  -1  -2 -17    6.18    0.49
  -1   2 -17    5.60    0.46
  -1   2 -17    6.73    0.52
  -1   2 -17    6.22    0.51
  -1  -2 -17    5.50    0.46
  -1   2 -17    5.78    0.47
   1  -3 -18   43.98    1.30
   1  -3 -18   42.11    1.30
   1   3 -18   43.33    1.29
   1  -3 -18   41.27    1.23
   1  -3 -17   23.79    1.04
   1   3 -17   25.01    1.13
   1  -3 -17   24.29    1.14
   1   3 -17   20.81    1.06
   1   3 -17   23.22    1.09
   1  -3 -17   23.93    1.13
   1   3 -17   23.88    1.09
   1   3 -17   23.72    1.09
   1  -3 -17   23.60    1.14
   1   3 -17   25.36    1.08
   1   3 -17   22.66    1.12
   1  -3 -16   15.09    1.01
   1   3 -16   14.81    1.02
   1   3 -16   15.47    1.04
   1  -3 -16   16.37    1.04
   1  -3 -16   17.58    1.05
   1   3 -16   16.09    1.02
   1   3 -16   15.53    1.05
   1   3 -16   16.28    0.87
   1  -3 -16   16.91    1.10
   1  -3 -16   15.88    1.08
   1   3 -16   16.05    1.06
   1  -3 -16   16.03    1.07
   1   3 -16   15.09    1.04
   1   3 -16   16.70    1.09
   1  -3 -15  113.27    3.49
   1   3 -15  109.88    3.50
   1  -3 -15  115.96    3.54
   1   3 -15  114.84    3.53
   1  -3 -15  115.07    3.51
   1  -3 -15  119.78    3.65
   1   3 -15  114.07    3.53
   1   3 -15  118.47    3.27
   1  -3 -15  116.22    3.61
   1   3 -15  114.86    3.56
   1  -3 -15  112.63    3.55
   1   3 -15  115.42    3.56
   1   3 -15  109.67    3.49
   1  -3 -14    2.71    0.51
   1  -3 -14    2.71    0.59
   1   3 -14    3.47    0.64
   1  -3 -14    2.72    0.56
   1  -3 -14    3.50    0.61
   1   3 -14    2.77    0.59
   1  -3 -14    3.52    0.64
   1  -3 -14    3.36    0.57
   1   3 -14    2.97    0.62
   1   3 -14    2.41    0.50
   1   3 -14    2.34    0.59
   1   3 -14    2.71    0.59
   1  -3 -14    3.01    0.63
   1  -3 -14    3.08    0.61
   1   3 -14    4.13    0.71
   1   3 -13    0.96    0.49
   1   3 -13    0.29    0.40
   1  -3 -13    0.54    0.45
   1  -3 -13    0.62    0.45
   1   3 -13    0.42    0.39
   1  -3 -13    0.67    0.44
   1  -3 -13    0.28    0.62
   1   3 -13    0.29    0.54
   1   3 -13    0.20    0.36
   1  -3 -13    2.45    0.52
   1  -3 -13    0.70    0.46
   1   3 -13    0.16    0.27
   1  -3 -13    0.28    0.28
   1  -3 -13    0.52    0.64
   1   3 -13    0.27    0.41
   1   3 -13    0.26    0.50
   1   3 -13    0.99    0.43
   1  -3 -13    0.62    0.46
   1  -3 -13    0.51    0.40
   1   3 -13    0.63    0.45
   1  -3 -13    0.26    0.42
   1   3 -13    0.10    0.27
   1  -3 -12  282.21    6.46
   1   3 -12  282.49    6.91
   1   3 -12  273.81    6.61
   1  -3 -12  276.61    6.66
   1  -3 -12  274.30    6.77
   1   3 -12  247.19    6.53
   1   3 -12  279.80    6.69
   1  -3 -12  267.13    6.42
   1  -3 -12  274.31    6.66
   1   3 -12  289.18    6.89
   1  -3 -12  280.92    6.76
   1   3 -12  284.24    6.80
   1  -3 -12  268.17   10.77
   1   3 -12  293.68   11.13
   1   3 -12  275.95    6.37
   1   3 -12  264.53   10.37
   1  -3 -12  270.04    6.28
   1  -3 -12  279.83    6.86
   1  -3 -12  275.66   10.54
   1   3 -12  280.73    6.81
   1   3 -12  264.35    6.26
   1  -3 -12  263.03    6.19
   1  -3 -12  281.82    6.79
   1   3 -12  276.06    6.76
   1   3 -12  268.04   10.76
   1  -3 -12  257.53   10.63
   1  -3 -12  290.75    6.88
   1   3 -11    7.17    1.62
   1  -3 -11    6.64    1.52
   1  -3 -11    7.83    0.83
   1   3 -11    8.02    0.88
   1   3 -11    7.35    0.79
   1  -3 -11    7.19    0.74
   1   3 -11    6.88    0.81
   1   3 -11    6.88    0.80
   1  -3 -11    7.34    0.81
   1  -3 -11    6.91    0.74
   1   3 -11    7.04    0.83
   1   3 -11   10.01    0.93
   1  -3 -11    7.69    0.82
   1   3 -11    8.09    1.69
   1  -3 -11    7.27    1.59
   1   3 -11    7.91    1.62
   1  -3 -11    6.29    1.45
   1   3 -11    8.20    0.87
   1  -3 -11    7.12    0.71
   1   3 -11    7.24    0.72
   1  -3 -11    7.24    0.70
   1  -3 -11    5.89    0.76
   1   3 -11    7.50    0.84
   1  -3 -11    6.98    0.81
   1  -3 -11    6.99    0.73
   1   3 -10  410.00    8.88
   1  -3 -10  425.49   13.11
   1   3 -10  409.12   12.94
   1   3 -10  413.72    9.07
   1   3 -10  415.86    8.81
   1  -3 -10  408.43    8.80
   1  -3 -10  411.62    8.68
   1   3 -10  442.77    9.12
   1   3 -10  431.99    8.97
   1  -3 -10  400.76    8.82
   1   3 -10  417.12    8.92
   1   3 -10  426.41   13.10
   1   3 -10  421.04    8.93
   1  -3 -10  417.44    8.90
   1  -3 -10  427.95   13.03
   1  -3 -10  409.23    8.64
   1   3 -10  440.67   12.84
   1  -3 -10  416.35   12.60
   1   3 -10  411.32    8.96
   1   3 -10  410.55    8.95
   1  -3 -10  416.75    8.95
   1  -3 -10  426.36    9.02
   1  -3 -10  411.09    8.69
   1  -3 -10  401.29    8.56
   1   3 -10  402.78    8.57
   1  -3 -10  397.64    8.62
   1   3  -9  472.38    9.96
   1   3  -9  460.13    9.84
   1   3  -9  491.24   13.33
   1  -3  -9  472.41   13.15
   1  -3  -9  476.38    9.98
   1  -3  -9  481.59    9.91
   1   3  -9  483.56    9.86
   1   3  -9  485.55    9.91
   1  -3  -9  471.91    9.82
   1  -3  -9  480.72   13.83
   1  -3  -9  499.34   13.65
   1   3  -9  495.19    9.84
   1  -3  -9  495.72    9.83
   1   3  -9  488.49   13.73
   1   3  -9  480.92    9.88
   1  -3  -9  485.34   13.65
   1   3  -9  457.52   13.49
   1   3  -9  468.62    9.81
   1  -3  -9  471.55    9.82
   1   3  -8  369.55   10.40
   1  -3  -8  348.70   10.19
   1  -3  -8  363.67   11.00
   1   3  -8  364.73   10.70
   1   3  -8  365.05   10.70
   1  -3  -8  366.56   10.66
   1  -3  -8  358.04    7.45
   1   3  -8  344.58    7.42
   1   3  -8  347.90    7.40
   1   3  -8  383.67   10.71
   1  -3  -8  363.63   10.52
   1  -3  -8  353.73    7.39
   1   3  -7   78.27    3.80
   1  -3  -7   78.22    3.77
   1   3  -7   74.65    2.20
   1   3  -7   77.14    3.83
   1  -3  -7   74.46    2.20
   1  -3  -7   85.45    3.99
   1  -3  -7   76.33    2.24
   1   3  -7   76.37    2.24
   1   3  -7   84.33    4.16
   1  -3  -7   76.02    3.88
   1   3  -7   75.04    3.86
   1  -3  -6   46.76    2.65
   1   3  -6   50.63    2.76
   1   3  -6   46.00    2.67
   1   3  -6   44.45    2.80
   1  -3  -6   39.59    2.49
   1  -3  -5   12.97    1.24
   1   3  -5   15.77    1.35
   1  -3  -5   11.82    1.37
   1   3  -5   16.09    1.52
   1  -3  -5   13.49    1.28
   1   3  -5   15.12    1.34
   1   3  -5   15.81    1.32
   1   3  -4   96.96    3.32
   1  -3  -4   99.22    3.34
   1  -3  -4   96.36    3.87
   1   3  -4   93.22    3.69
   1   3  -4  100.13    3.44
   1  -3  -4   98.18    3.35
   1   3  -4  103.17    3.40
   1   3  -3 1201.23   21.92
   1  -3  -3 1126.88   21.75
   1  -3  -3 1196.48   23.06
  -1   3   3 1185.40   22.94
  -1  -3   3 1217.45   22.88
   1   3  -3 1183.11   21.86
   1   3  -3 1120.19   22.21
   1  -3  -3 1173.71   21.82
   1  -3  -2 2248.59   41.41
  -1  -3   2 2256.38   41.55
  -1   3   2 2356.30   41.72
   1   3  -2 2155.24   39.97
   1  -3  -2 2342.11   40.04
  -1  -3   1  456.42    9.75
   1  -3  -1  457.53    9.40
  -1   3   1  420.94    9.66
  -1  -3   1  405.94    7.96
  -1   3   1  426.58    8.01
  -1  -3   0  283.27    6.94
  -1  -3   0  267.73    5.30
  -1   3   0  279.57    5.30
  -1   3   0  261.76    5.32
  -1  -3   0  265.15    5.33
  -1   3   0  271.68    6.28
  -1   3  -1   87.65    3.35
   1   3   1   94.78    3.24
   1  -3   1   93.79    3.06
  -1   3  -1   91.71    3.37
  -1   3  -1  100.29    3.30
  -1   3  -1   99.61    2.50
  -1  -3  -1   95.16    2.47
  -1  -3  -1   96.30    3.01
  -1   3  -1   97.42    3.32
  -1   3  -1   94.69    2.53
  -1  -3  -1   89.32    2.49
  -1  -3  -2 2298.59   43.39
  -1   3  -2 2449.88   43.54
  -1   3  -2 2271.32   43.41
  -1  -3  -2 2388.82   43.52
   1   3   2 2512.84   44.14
  -1   3  -2 2474.06   44.76
   1   3   2 2459.90   44.10
  -1  -3  -2 2480.87   44.88
   1  -3   2 2425.37   43.65
  -1   3  -2 2460.20   44.57
  -1   3  -2 2538.94   43.43
  -1  -3  -2 2378.20   43.32
  -1   3  -2 2484.56   43.39
  -1  -3  -2 2435.91   43.37
  -1   3  -2 2565.62   44.86
  -1  -3  -2 2489.28   44.15
  -1  -3  -3  191.96    4.96
  -1   3  -3  173.70    4.81
   1  -3   3  182.59    4.46
  -1  -3  -3  185.54    5.61
   1   3   3  179.62    4.85
  -1   3  -3  188.50    5.36
  -1   3  -3  182.71    5.44
  -1  -3  -3  185.51    4.83
  -1   3  -3  185.52    4.85
  -1   3  -3  178.50    4.75
  -1  -3  -3  182.21    4.77
  -1   3  -3  193.88    5.79
  -1  -3  -3  174.51    4.94
  -1   3  -3  163.84    4.81
  -1   3  -4   75.27    3.47
  -1   3  -4   73.15    2.91
  -1  -3  -4   78.48    2.97
  -1  -3  -4   78.45    3.17
  -1   3  -4   76.30    3.19
  -1  -3  -4   76.20    3.02
  -1   3  -4   69.86    2.94
  -1  -3  -4   77.92    3.44
  -1   3  -4   78.69    3.11
   1  -3   4   73.33    2.30
  -1   3  -4   76.20    3.22
   1   3   4   72.87    2.62
  -1   3  -4   80.88    3.68
  -1   3  -5  108.03    3.91
   1  -3   5  105.93    2.81
  -1   3  -5  117.20    4.27
  -1  -3  -5  110.75    4.51
  -1  -3  -5  115.23    4.37
  -1   3  -5  115.96    4.39
  -1  -3  -5  115.06    2.89
  -1  -3  -5  117.62    4.28
  -1   3  -5  118.17    4.26
  -1  -3  -6  833.71   15.37
  -1   3  -6  871.94   18.63
  -1  -3  -6  847.41   18.50
  -1  -3  -6  827.61   15.51
  -1   3  -6  837.57   15.39
  -1   3  -6  815.30   17.57
  -1  -3  -6  860.71   18.71
  -1   3  -6  805.61   17.03
  -1  -3  -6  854.23   18.27
  -1   3  -6  820.61   18.10
  -1  -3  -6  816.77   15.38
  -1   3  -6  810.87   15.36
  -1  -3  -7  121.15    3.20
  -1   3  -7  132.57    5.55
  -1   3  -7  115.79    3.18
  -1  -3  -7  127.64    5.43
  -1  -3  -7  121.60    3.22
  -1   3  -7  122.69    3.24
  -1   3  -7  123.13    5.19
  -1  -3  -7  123.37    5.17
  -1   3  -7  118.44    4.52
  -1  -3  -7  130.67    5.51
  -1   3  -7  119.59    4.13
  -1  -3  -8   84.63    4.44
  -1   3  -8   74.53    4.22
  -1  -3  -8   74.72    2.50
  -1   3  -8   73.25    2.47
  -1  -3  -8   73.85    2.43
  -1   3  -8   74.42    2.44
  -1  -3  -8   76.07    2.44
  -1  -3  -8   74.45    4.38
  -1   3  -8   78.13    4.46
  -1  -3  -8   75.04    2.52
  -1  -3  -8   75.80    2.53
  -1   3  -8   73.79    2.52
  -1   3  -8   68.93    2.46
  -1  -3  -8   75.08    2.45
  -1   3  -8   75.07    2.45
  -1  -3  -8   78.19    2.49
  -1   3  -8   74.94    2.40
  -1   3  -8   72.09    3.38
  -1  -3  -8   80.97    4.47
  -1   3  -9   10.30    0.78
  -1  -3  -9   10.05    0.87
  -1   3  -9   12.81    1.01
  -1  -3  -9    8.99    1.66
  -1   3  -9   12.53    1.91
  -1  -3  -9   11.24    0.90
  -1   3  -9   10.72    0.89
  -1  -3  -9    9.49    0.84
  -1   3  -9   10.04    0.84
  -1   3  -9   10.87    0.90
  -1  -3  -9   12.12    0.94
  -1   3  -9    9.42    0.88
  -1  -3  -9    9.96    0.88
  -1  -3  -9   11.04    0.94
  -1  -3  -9   10.77    0.84
  -1  -3  -9   10.22    1.67
  -1  -3  -9    9.91    0.87
  -1   3  -9    9.44    1.60
  -1  -3  -9   10.73    0.85
  -1  -3  -9    9.29    0.75
  -1   3  -9   10.63    0.90
  -1  -3  -9    9.59    0.74
  -1   3  -9   11.92    0.88
  -1  -3  -9    8.59    0.73
  -1   3  -9   10.12    0.86
  -1  -3  -9   14.27    0.95
  -1  -3  -9    9.10    0.87
  -1  -3  -9    9.95    1.63
  -1  -3 -10  142.87    4.14
  -1   3 -10  139.16    4.12
  -1  -3 -10  147.32    4.12
  -1   3 -10  143.28    4.08
  -1   3 -10  148.59    7.15
  -1  -3 -10  134.23    6.92
  -1   3 -10  140.38    4.03
  -1  -3 -10  143.08    4.06
  -1  -3 -10  154.28    7.01
  -1  -3 -10  143.18    4.12
  -1  -3 -10  142.40    3.99
  -1  -3 -10  145.21    3.87
  -1   3 -10  134.82    3.68
  -1   3 -10  148.98    6.92
  -1  -3 -10  136.07    3.83
  -1  -3 -10  133.85    3.65
  -1   3 -10  143.61    3.99
  -1   3 -10  139.49    3.83
  -1  -3 -10  137.61    3.80
  -1  -3 -10  137.16    3.96
  -1   3 -10  136.77    3.89
  -1  -3 -10  139.02    4.12
  -1   3 -10  149.31    4.20
  -1  -3 -10  143.51    4.04
  -1  -3 -10  137.65    3.65
  -1   3 -11  380.74    8.76
  -1  -3 -11  403.81    8.76
  -1   3 -11  403.11    8.76
  -1   3 -11  367.44   13.03
  -1  -3 -11  399.77    8.69
  -1   3 -11  379.93    8.64
  -1  -3 -11  415.30   13.46
  -1  -3 -11  389.41    8.75
  -1  -3 -11  388.07    8.49
  -1   3 -11  406.35   12.94
  -1   3 -11  371.43    8.14
  -1  -3 -11  379.47   12.64
  -1  -3 -11  374.17    8.28
  -1  -3 -11  370.76    8.08
  -1   3 -11  388.13    8.30
  -1   3 -11  379.12    8.44
  -1   3 -11  396.68    8.86
  -1  -3 -11  376.90    8.17
  -1   3 -11  394.03    8.60
  -1  -3 -11  390.86    8.80
  -1   3 -11  378.35    8.42
  -1  -3 -11  388.71    8.58
  -1  -3 -11  380.25    8.31
  -1  -3 -11  380.40    8.60
  -1   3 -11  397.44    8.79
  -1  -3 -11  371.69    8.10
  -1  -3 -12  234.70    5.68
  -1  -3 -12  241.54    5.97
  -1  -3 -12  246.41    6.11
  -1   3 -12  255.75    6.18
  -1   3 -12  230.80    9.90
  -1   3 -12  240.18    6.08
  -1  -3 -12  232.06    9.91
  -1  -3 -12  235.95    6.03
  -1  -3 -12  240.01    5.64
  -1  -3 -12  236.39    6.04
  -1   3 -12  238.43    6.15
  -1   3 -12  233.31    5.77
  -1   3 -12  236.60    5.64
  -1   3 -12  251.31    6.19
  -1   3 -12  232.98    5.56
  -1  -3 -12  241.27    9.69
  -1   3 -12  211.02    9.20
  -1  -3 -12  245.36    6.16
  -1  -3 -12  240.17    5.82
  -1   3 -12  234.57    5.92
  -1  -3 -12  241.20    6.19
  -1  -3 -12  230.97    5.99
  -1   3 -12  235.49    6.06
  -1  -3 -12  225.80    5.50
  -1  -3 -13   18.59    1.14
  -1  -3 -13   17.52    1.24
  -1   3 -13   17.51    1.28
  -1  -3 -13   19.61    1.33
  -1   3 -13   16.50    2.47
  -1  -3 -13   16.44    1.22
  -1   3 -13   16.52    1.25
  -1  -3 -13   16.01    2.44
  -1  -3 -13   18.97    1.28
  -1   3 -13   19.66    1.30
  -1  -3 -13   17.81    1.27
  -1  -3 -13   19.97    1.12
  -1   3 -13   17.86    1.33
  -1   3 -13   17.77    1.29
  -1   3 -13   18.69    1.31
  -1  -3 -13   18.41    1.16
  -1  -3 -13   18.74    1.33
  -1   3 -13   15.16    2.26
  -1  -3 -13   16.65    2.35
  -1   3 -13   20.30    1.30
  -1  -3 -13   16.70    1.28
  -1  -3 -13   20.25    1.35
  -1   3 -13   18.64    1.31
  -1   3 -13   17.12    1.27
  -1  -3 -14    2.27    0.49
  -1  -3 -14    1.58    0.48
  -1   3 -14    1.54    0.47
  -1   3 -14    2.24    0.52
  -1  -3 -14    1.97    0.48
  -1   3 -14    1.31    0.41
  -1  -3 -14    1.29    0.44
  -1   3 -14    1.92    0.49
  -1   3 -14    1.25    0.46
  -1  -3 -14    1.63    0.43
  -1   3 -14    2.18    0.50
  -1  -3 -14    1.47    0.43
  -1  -3 -14    2.18    0.54
  -1  -3 -14    1.39    0.37
  -1   3 -14    1.90    0.49
  -1  -3 -14    1.47    0.49
  -1   3 -14    1.30    0.40
  -1   3 -15    4.76    0.62
  -1  -3 -15    4.60    0.61
  -1  -3 -15    4.95    0.60
  -1   3 -15    6.36    0.68
  -1   3 -15    5.03    0.68
  -1  -3 -15    6.69    0.73
  -1   3 -15    4.89    0.62
  -1  -3 -15    6.05    0.70
  -1   3 -15    6.20    0.65
  -1  -3 -15    6.30    0.64
  -1  -3 -15    6.29    0.64
  -1   3 -15    4.80    0.62
  -1   3 -15    5.36    0.61
  -1   3 -15    6.24    0.71
  -1  -3 -15    5.36    0.67
  -1  -3 -16   72.04    2.25
  -1   3 -16   73.64    2.29
  -1  -3 -16   72.40    2.24
  -1   3 -16   73.08    2.24
  -1   3 -16   74.78    2.30
  -1   3 -16   72.81    2.08
  -1  -3 -16   72.82    2.12
  -1   3 -16   75.07    2.14
  -1   3 -17  144.19    3.06
  -1   3 -17  136.73    3.09
  -1   3 -17  135.94    3.04
  -1   3 -17  138.27    3.07
   1   4 -18   10.39    0.50
   1   4 -17    2.69    0.36
   1  -4 -17    2.73    0.37
   1   4 -17    2.93    0.39
   1  -4 -17    2.02    0.26
   1   4 -17    2.59    0.38
   1   4 -17    2.04    0.36
   1  -4 -17    2.71    0.39
   1   4 -17    2.77    0.39
   1  -4 -16   -0.09    0.28
   1   4 -16    0.12    0.22
   1  -4 -16    0.71    0.32
   1   4 -16   -0.11    0.22
   1   4 -16    0.31    0.30
   1  -4 -16    0.10    0.23
   1  -4 -16    0.21    0.28
   1   4 -16    0.35    0.36
   1   4 -16   -0.04    0.28
   1   4 -16    0.04    0.22
   1  -4 -15   11.39    0.97
   1  -4 -15   12.62    0.91
   1   4 -15   10.40    0.84
   1  -4 -15   10.67    0.85
   1   4 -15   11.06    0.96
   1   4 -15   10.65    0.85
   1  -4 -15   10.76    0.92
   1   4 -15   11.01    0.92
   1   4 -15    9.95    0.85
   1  -4 -15   10.78    0.95
   1   4 -15   10.29    0.86
   1   4 -15   10.67    0.95
   1   4 -15   10.75    0.95
   1  -4 -14  222.14    5.76
   1  -4 -14  224.58    5.56
   1   4 -14  225.81    5.80
   1   4 -14  227.21    5.58
   1   4 -14  229.42    5.74
   1  -4 -14  230.61    5.73
   1  -4 -14  214.41    5.48
   1   4 -14  213.54    5.53
   1  -4 -14  224.75    5.77
   1  -4 -14  222.45    5.57
   1   4 -14  220.50    5.59
   1  -4 -14  237.70    5.96
   1   4 -14  230.48    5.81
   1   4 -13  527.53   11.50
   1  -4 -13  558.49   11.51
   1   4 -13  563.46   11.54
   1  -4 -13  525.37   16.19
   1  -4 -13  550.59   11.44
   1   4 -13  561.57   11.52
   1   4 -13  542.23   16.38
   1   4 -13  550.16   11.80
   1  -4 -13  550.44   11.12
   1  -4 -13  552.34   11.69
   1   4 -13  506.74   15.48
   1  -4 -13  520.44   15.77
   1   4 -13  549.99   11.71
   1   4 -13  560.11   11.61
   1   4 -13  531.80   11.44
   1   4 -13  539.80   11.55
   1   4 -13  566.61   11.78
   1  -4 -13  556.06   11.61
   1  -4 -13  529.63   11.04
   1   4 -12  196.73    8.47
   1  -4 -12  210.67    5.18
   1  -4 -12  206.61    5.51
   1  -4 -12  190.65    8.38
   1   4 -12  215.01    5.43
   1  -4 -12  207.24    5.36
   1   4 -12  196.15    5.26
   1  -4 -12  196.36    8.76
   1  -4 -12  204.67    5.31
   1   4 -12  196.81    8.80
   1  -4 -12  198.28    5.10
   1   4 -12  203.42    5.43
   1  -4 -12  201.51    5.16
   1   4 -12  207.48    5.62
   1  -4 -12  197.76    5.35
   1   4 -12  214.41    5.62
   1   4 -12  200.28    5.39
   1   4 -12  203.96    5.35
   1  -4 -12  203.38    5.42
   1  -4 -12  206.08    5.10
   1  -4 -11   59.49    2.26
   1  -4 -11   61.68    2.36
   1   4 -11   62.04    2.60
   1   4 -11   63.91    2.38
   1   4 -11   67.01    2.54
   1   4 -11   63.41    2.52
   1   4 -11   65.09    2.61
   1  -4 -11   59.71    2.44
   1  -4 -11   63.70    2.43
   1   4 -11   67.37    2.50
   1  -4 -11   55.42    4.27
   1   4 -11   54.45    4.30
   1  -4 -11   61.15    2.52
   1   4 -11   63.04    4.37
   1  -4 -11   56.90    4.17
   1  -4 -11   63.92    2.42
   1  -4 -11   63.46    2.34
   1  -4 -11   63.88    2.40
   1  -4 -11   53.18    4.24
   1   4 -11   68.85    2.60
   1   4 -11   56.53    4.36
   1  -4 -11   65.61    2.53
   1  -4 -11   64.76    2.47
   1   4 -11   63.46    2.46
   1   4 -10  193.04    8.16
   1   4 -10  200.65    5.12
   1  -4 -10  198.56    8.17
   1   4 -10  199.16    4.91
   1   4 -10  191.26    5.11
   1  -4 -10  197.70    4.93
   1   4 -10  204.32    5.31
   1  -4 -10  191.13    4.82
   1  -4 -10  190.61    5.03
   1   4 -10  201.29    5.11
   1   4 -10  209.01    5.32
   1   4 -10  194.57    5.09
   1   4 -10  195.25    8.11
   1  -4 -10  206.08    8.21
   1  -4 -10  203.53    4.99
   1   4 -10  197.61    4.96
   1  -4 -10  195.09    4.82
   1  -4 -10  202.11    7.96
   1   4 -10  204.41    8.01
   1  -4 -10  196.89    4.99
   1  -4 -10  189.39    4.91
   1  -4 -10  196.72    4.98
   1  -4 -10  189.52    5.15
   1   4 -10  185.71    4.94
   1  -4 -10  186.53    8.46
   1  -4 -10  202.86    5.12
   1  -4 -10  201.81    5.02
   1   4 -10  200.30    5.00
   1   4  -9   35.42    3.07
   1   4  -9   40.33    1.78
   1  -4  -9   39.49    3.21
   1   4  -9   38.70    1.62
   1   4  -9   38.55    1.83
   1  -4  -9   39.90    1.66
   1   4  -9   39.63    1.81
   1  -4  -9   39.23    1.75
   1   4  -9   39.76    1.79
   1   4  -9   37.03    1.70
   1  -4  -9   36.02    1.58
   1  -4  -9   38.95    1.67
   1   4  -9   40.45    1.70
   1  -4  -9   39.09    3.15
   1   4  -9   38.99    3.18
   1  -4  -9   38.80    1.62
   1   4  -9   37.09    2.98
   1  -4  -9   42.32    3.18
   1  -4  -9   39.49    1.69
   1   4  -9   38.59    1.68
   1   4  -9   36.45    1.68
   1  -4  -9   40.59    1.85
   1  -4  -9   38.05    1.70
   1  -4  -9   36.16    1.66
   1  -4  -9   37.64    3.45
   1  -4  -9   51.35    1.95
   1  -4  -9   39.06    1.71
   1  -4  -8    1.50    0.62
   1   4  -8    1.05    0.55
  -1  -4   8    1.20    0.47
   1  -4  -8    1.39    0.40
   1   4  -8    1.33    0.71
   1   4  -8    1.17    0.71
   1  -4  -8    1.49    0.68
   1   4  -8    0.65    0.65
   1   4  -8    1.98    0.38
   1  -4  -8    1.32    0.34
   1  -4  -8    1.28    0.63
   1   4  -8    1.30    0.35
   1  -4  -8    0.93    0.32
   1   4  -8    2.08    0.43
   1  -4  -8    2.17    0.42
   1   4  -7  175.85    4.06
   1  -4  -7  170.55    4.04
   1   4  -7  195.27    7.14
   1   4  -7  170.78    6.25
   1  -4  -7  182.35    6.33
   1  -4  -7  181.59    6.24
   1   4  -7  177.58    6.24
   1  -4  -7  169.27    3.98
   1   4  -7  169.34    4.01
  -1  -4   7  176.09    5.92
   1  -4  -7  177.52    6.13
   1   4  -7  180.82    6.12
   1   4  -6   76.54    3.44
   1  -4  -6   78.24    3.44
   1   4  -6   76.11    2.11
   1  -4  -6   78.84    2.12
   1   4  -6   77.06    4.08
   1  -4  -6   80.31    3.60
   1   4  -6   83.99    3.69
   1   4  -6   78.13    3.55
   1  -4  -6   79.31    3.54
   1   4  -6   72.01    2.06
  -1  -4   6   88.01    3.77
   1  -4  -6   78.44    4.20
   1   4  -6   74.48    3.57
   1   4  -5  619.55   14.00
   1  -4  -5  606.29   13.53
   1   4  -5  613.88   14.68
   1   4  -5  625.65   13.65
   1   4  -5  600.80   13.48
   1  -4  -5  627.20   13.52
  -1  -4   5  631.25   14.19
   1  -4  -5  632.85   15.01
   1  -4  -5  637.17   13.43
   1   4  -5  650.00   13.48
   1  -4  -4  276.41    6.70
   1   4  -4  257.92    6.57
  -1  -4   4  277.95    7.58
  -1   4   4  272.22    7.65
   1  -4  -4  260.31    7.84
   1   4  -4  276.59    7.33
   1   4  -4  276.44    6.66
   1  -4  -4  284.70    6.67
   1  -4  -4  259.66    5.57
   1  -4  -3    5.66    0.60
   1   4  -3    6.79    0.65
   1   4  -3    6.74    1.04
   1  -4  -3    6.09    0.94
  -1   4   3    7.18    1.03
  -1  -4   3    8.11    1.08
   1   4  -3    6.99    0.91
   1   4  -3    7.99    0.70
   1  -4  -3    5.99    0.61
   1   4  -2  163.26    3.73
   1  -4  -2  172.57    3.74
  -1   4   2  187.43    5.71
  -1  -4   2  167.37    5.41
   1  -4  -2  185.05    5.52
  -1   4   2  162.23    3.59
   1   4  -2  166.50    3.77
   1  -4  -2  171.68    3.67
  -1   4   1  280.62    6.76
  -1  -4   1  280.33    7.65
  -1   4   1  274.07    7.66
   1  -4  -1  296.68    7.40
  -1   4   0  306.82    7.42
   1   4   0  321.89    8.16
  -1  -4   0  302.45    8.10
  -1  -4   0  291.30    7.03
  -1   4  -1  249.35    6.80
   1   4   1  260.26    7.08
  -1  -4  -1  254.93    6.32
  -1   4  -1  245.27    6.93
  -1  -4  -2  232.53    5.97
  -1   4  -2  227.04    6.70
  -1   4  -2  216.07    5.04
   1  -4   2  222.18    6.00
   1   4   2  236.49    6.41
  -1   4  -2  225.81    6.79
  -1   4  -2  215.75    6.59
   1   4   2  233.71    6.42
  -1   4  -2  227.23    4.98
  -1  -4  -2  215.40    4.90
  -1   4  -3  824.60   16.96
  -1  -4  -3  683.78   14.81
  -1  -4  -3  748.38   13.95
  -1   4  -3  726.25   14.93
  -1  -4  -3  709.41   16.41
  -1   4  -3  777.51   16.70
  -1   4  -3  783.46   16.45
   1  -4   3  740.38   15.22
   1   4   3  738.62   15.80
  -1   4  -3  819.85   14.94
  -1  -4  -3  757.16   14.77
  -1   4  -4  814.44   17.84
  -1   4  -4  800.05   18.00
  -1   4  -4  788.22   16.32
  -1  -4  -4  805.21   16.34
  -1   4  -4  788.25   17.51
   1   4   4  797.87   16.45
   1  -4   4  760.68   15.71
  -1  -4  -4  808.25   17.87
  -1   4  -4  799.72   17.24
  -1   4  -4  802.06   16.17
  -1  -4  -4  783.45   16.11
  -1   4  -5 1013.11   22.26
  -1   4  -5 1061.50   22.72
  -1   4  -5  987.46   20.67
  -1  -4  -5 1039.47   20.73
  -1  -4  -5 1057.52   21.04
  -1   4  -5 1028.26   21.07
   1   4   5  990.84   20.15
  -1   4  -5  974.63   21.53
  -1   4  -5 1027.27   21.33
  -1  -4  -5 1030.31   22.25
  -1  -4  -6 2845.83   49.40
  -1   4  -6 2723.58   52.59
  -1  -4  -6 2786.83   49.77
  -1   4  -6 2823.66   49.41
  -1  -4  -6 2879.23   52.78
  -1   4  -6 2920.45   52.56
  -1  -4  -6 2787.78   52.38
  -1  -4  -6 2900.22   54.02
  -1   4  -6 2855.68   52.43
  -1   4  -6 2876.10   52.99
  -1  -4  -6 2753.11   49.40
  -1   4  -6 2742.35   49.39
  -1   4  -7  609.78   15.47
  -1  -4  -7  639.93   15.53
  -1   4  -7  624.74   12.13
  -1  -4  -7  643.42   12.14
  -1   4  -7  615.04   14.41
  -1   4  -7  631.96   15.07
  -1  -4  -7  644.52   16.35
  -1  -4  -7  638.55   12.16
  -1   4  -7  601.84   12.10
  -1  -4  -7  640.02   15.20
  -1   4  -7  651.20   15.25
  -1  -4  -8   20.35    2.35
  -1   4  -8   20.40    1.94
  -1  -4  -8   18.98    1.09
  -1   4  -8   19.26    2.15
  -1  -4  -8   20.66    2.23
  -1   4  -8   18.31    1.09
  -1  -4  -8   19.94    1.16
  -1   4  -8   18.85    1.11
  -1   4  -8   16.98    1.06
  -1  -4  -8   18.29    1.10
  -1   4  -8   18.38    1.19
  -1   4  -8   17.36    1.17
  -1  -4  -8   17.27    1.10
  -1   4  -8   17.01    1.03
  -1  -4  -8   17.03    1.11
  -1  -4  -8   18.81    2.04
  -1   4  -8   17.05    1.94
  -1  -4  -8   20.34    1.18
  -1   4  -8   18.19    1.14
  -1   4  -8   18.39    1.15
  -1  -4  -8   16.86    1.10
  -1  -4  -8   18.47    1.17
  -1  -4  -8   18.10    1.17
  -1  -4  -9    2.46    0.95
  -1   4  -9    2.70    0.46
  -1  -4  -9    2.92    0.54
  -1   4  -9    4.32    0.65
  -1  -4  -9    2.57    0.51
  -1   4  -9    1.48    0.77
  -1   4  -9    2.85    0.50
  -1  -4  -9    1.95    0.43
  -1  -4  -9    2.08    0.85
  -1   4  -9    2.81    0.48
  -1  -4  -9    3.73    0.56
  -1  -4  -9    3.50    0.57
  -1  -4  -9    2.84    0.44
  -1  -4  -9    2.71    0.52
  -1   4  -9    2.30    0.84
  -1  -4  -9    3.82    1.07
  -1   4  -9    2.20    0.47
  -1  -4  -9    3.77    0.56
  -1   4  -9    3.03    0.48
  -1   4  -9    2.78    0.50
  -1   4  -9    2.47    0.46
  -1  -4  -9    2.86    0.50
  -1  -4  -9    2.46    0.47
  -1  -4  -9    3.12    0.55
  -1  -4 -10   11.35    1.00
  -1   4 -10   12.47    1.10
  -1  -4 -10   12.37    1.09
  -1  -4 -10   12.56    1.05
  -1   4 -10   11.99    1.08
  -1  -4 -10   11.46    0.96
  -1   4 -10   12.21    1.00
  -1  -4 -10   12.45    1.10
  -1   4 -10    9.63    1.74
  -1   4 -10   11.39    0.95
  -1  -4 -10   12.93    1.01
  -1  -4 -10   14.40    2.10
  -1  -4 -10   11.71    0.89
  -1  -4 -10   11.34    0.98
  -1   4 -10   10.38    0.93
  -1  -4 -10   12.34    1.87
  -1   4 -10   13.44    1.98
  -1  -4 -10   11.19    0.99
  -1  -4 -10   15.11    1.16
  -1   4 -10   11.38    1.01
  -1  -4 -10   13.63    1.02
  -1   4 -10   12.57    0.94
  -1   4 -10   13.53    1.07
  -1  -4 -10   12.43    0.99
  -1  -4 -10   12.27    1.06
  -1  -4 -10   12.93    2.03
  -1  -4 -11   19.85    1.42
  -1  -4 -11   18.82    2.48
  -1   4 -11   20.20    2.58
  -1   4 -11   18.36    1.25
  -1  -4 -11   17.84    1.23
  -1  -4 -11   16.62    1.08
  -1   4 -11   18.07    1.22
  -1  -4 -11   17.54    1.24
  -1   4 -11   19.87    1.26
  -1  -4 -11   18.10    1.33
  -1  -4 -11   17.01    2.26
  -1   4 -11   15.25    2.17
  -1  -4 -11   18.91    1.29
  -1  -4 -11   18.29    1.31
  -1   4 -11   19.27    1.36
  -1  -4 -11   17.59    1.18
  -1   4 -11   21.41    1.31
  -1  -4 -11   20.48    1.28
  -1   4 -11   18.95    1.28
  -1   4 -11   15.63    1.07
  -1  -4 -11   17.69    1.27
  -1   4 -11   19.84    1.38
  -1  -4 -11   18.83    1.22
  -1  -4 -11   20.34    1.39
  -1   4 -11   16.97    1.30
  -1   4 -11   18.85    1.27
  -1  -4 -11   17.79    1.23
  -1  -4 -12  296.91    7.21
  -1  -4 -12  277.04   10.64
  -1   4 -12  295.75    6.94
  -1  -4 -12  295.36    6.90
  -1   4 -12  283.51   10.80
  -1  -4 -12  283.30    6.46
  -1  -4 -12  292.60    6.91
  -1  -4 -12  295.12    7.11
  -1   4 -12  290.30    6.77
  -1  -4 -12  294.62    6.91
  -1   4 -12  289.20   10.47
  -1  -4 -12  290.71   10.50
  -1  -4 -12  300.27    7.14
  -1   4 -12  302.31    6.86
  -1   4 -12  305.71    7.15
  -1  -4 -12  292.28    6.82
  -1  -4 -12  296.80    6.66
  -1  -4 -12  299.80    7.15
  -1   4 -12  287.67    6.78
  -1   4 -12  273.37    6.44
  -1   4 -12  308.83    7.28
  -1   4 -12  294.06    7.15
  -1  -4 -12  289.23    7.12
  -1  -4 -12  287.09    6.61
  -1  -4 -12  283.67    6.87
  -1   4 -12  301.56    6.98
  -1  -4 -13   16.91    1.00
  -1   4 -13   14.13    1.07
  -1  -4 -13   16.33    1.14
  -1   4 -13   15.39    1.08
  -1  -4 -13   16.86    1.23
  -1  -4 -13   15.25    1.08
  -1   4 -13   14.90    1.19
  -1  -4 -13   15.76    1.23
  -1   4 -13   15.61    1.21
  -1  -4 -13   14.59    1.18
  -1  -4 -13   15.66    1.10
  -1  -4 -13   13.44    1.12
  -1   4 -13   13.55    1.07
  -1  -4 -13   16.01    1.14
  -1  -4 -13   13.25    1.13
  -1   4 -13   14.09    1.03
  -1   4 -14    1.56    0.42
  -1  -4 -14    1.40    0.37
  -1   4 -14    2.17    0.52
  -1  -4 -14    1.70    0.48
  -1   4 -14    1.81    0.48
  -1   4 -14    1.69    0.48
  -1   4 -14    2.24    0.46
  -1  -4 -14    2.41    0.50
  -1  -4 -14    3.03    0.50
  -1  -4 -14    1.78    0.46
  -1   4 -14    1.15    0.40
  -1  -4 -14    1.71    0.41
  -1  -4 -14    1.42    0.45
  -1  -4 -15   -0.07    0.22
  -1  -4 -15    0.70    0.29
  -1   4 -15   -0.04    0.26
  -1  -4 -15   -0.14    0.30
  -1  -4 -15    0.13    0.29
  -1   4 -15   -0.05    0.30
  -1   4 -15    0.18    0.33
  -1   4 -15    0.54    0.26
  -1   4 -16    1.23    0.30
  -1  -4 -16    1.85    0.35
  -1  -4 -16    1.06    0.31
  -1   4 -16    1.45    0.34
  -1   4 -16    1.48    0.35
  -1  -4 -16    1.56    0.25
  -1   4 -16    2.27    0.39
  -1  -4 -17   48.48    1.34
  -1   4 -17   51.46    1.37
  -1   4 -17   49.05    1.37
  -1  -4 -17   46.46    1.28
  -1  -4 -17   47.63    1.34
  -1   4 -17   47.25    1.35
  -1   4 -17   47.87    1.35
   1  -5 -17   17.61    0.81
   1   5 -17   16.93    0.79
   1   5 -17   16.43    0.77
   1   5 -17   17.83    0.81
   1  -5 -17   17.82    0.76
   1   5 -17   16.21    0.78
   1   5 -17   15.92    0.72
   1   5 -16   85.51    2.45
   1   5 -16   82.86    2.46
   1  -5 -16   80.06    2.32
   1  -5 -16   84.09    2.51
   1  -5 -16   85.97    2.43
   1   5 -16   81.48    2.22
   1   5 -15    0.04    0.29
   1  -5 -15    0.04    0.28
   1  -5 -15    0.16    0.34
   1  -5 -15    0.19    0.21
   1  -5 -15    0.35    0.29
   1   5 -15    0.19    0.32
   1   5 -15    0.36    0.37
   1  -5 -15    0.19    0.27
   1  -5 -14  174.66    4.68
   1  -5 -14  180.13    4.69
   1  -5 -14  180.75    4.34
   1   5 -14  185.45    4.75
   1   5 -14  176.80    4.64
   1  -5 -14  172.78    4.60
   1   5 -14  172.82    4.41
   1   5 -14  163.96    4.35
   1   5 -14  181.81    4.84
   1   5 -14  175.57    4.69
   1  -5 -14  188.44    4.92
   1   5 -13  191.34    5.13
   1   5 -13  192.77    4.89
   1   5 -13  185.73    4.82
   1  -5 -13  192.73    4.90
   1   5 -13  198.46    5.30
   1   5 -13  196.06    5.09
   1   5 -13  191.66    5.11
   1  -5 -13  189.45    5.22
   1  -5 -13  194.45    5.06
   1  -5 -13  190.40    4.87
   1  -5 -13  196.07    5.17
   1   5 -12    0.84    0.47
   1   5 -12    1.51    0.42
   1  -5 -12    0.93    0.38
   1  -5 -12    1.01    0.35
   1   5 -12    1.16    0.39
   1  -5 -12    0.91    0.47
   1   5 -12    0.21    0.51
   1  -5 -12    0.32    0.32
   1  -5 -12    1.12    0.43
   1   5 -12    1.51    0.51
   1  -5 -12    1.38    0.44
   1   5 -12    0.71    0.42
   1   5 -12    1.36    0.48
   1   5 -12    0.69    0.41
   1  -5 -12    0.62    0.38
   1  -5 -12    0.42    0.33
   1   5 -11   78.47    2.97
   1   5 -11   75.21    2.83
   1   5 -11   76.53    2.80
   1   5 -11   75.60    2.61
   1  -5 -11   76.65    2.61
   1   5 -11   78.92    4.91
   1  -5 -11   68.17    4.59
   1   5 -11   76.56    2.84
   1   5 -11   74.65    2.62
   1  -5 -11   74.22    2.61
  -1   5  11   74.05    2.60
   1   5 -11   71.47    4.48
   1  -5 -11   78.35    2.84
   1   5 -11   74.96    2.86
   1  -5 -11   76.23    5.42
   1  -5 -11   77.45    2.80
   1  -5 -11   76.72    2.76
   1  -5 -11   75.21    2.75
   1   5 -10   11.32    1.83
   1  -5 -10   13.62    2.21
   1   5 -10    9.99    0.94
   1   5 -10   11.62    0.92
   1  -5 -10   11.35    0.90
   1   5 -10   11.42    1.80
   1  -5 -10   10.10    1.66
   1  -5 -10   10.23    0.85
   1   5 -10   12.17    0.92
   1   5 -10   10.49    1.00
   1  -5 -10    9.91    0.91
   1   5 -10   13.45    1.86
   1  -5 -10    9.73    0.90
   1  -5 -10   10.72    1.62
   1  -5 -10    9.98    0.81
   1   5 -10   11.82    1.04
   1   5 -10   11.44    0.91
   1  -5 -10   10.45    0.96
   1   5 -10    9.93    0.90
   1  -5 -10   11.77    0.99
   1   5 -10   11.45    1.02
   1   5 -10   10.86    0.97
   1  -5 -10   11.33    0.99
   1  -5  -9   72.07    4.21
   1  -5  -9   73.79    2.36
   1   5  -9   69.74    4.22
   1   5  -9   75.28    2.42
   1   5  -9   76.19    5.09
   1   5  -9   71.13    2.57
   1   5  -9   70.68    4.27
   1  -5  -9   67.74    4.13
   1   5  -9   72.94    2.61
   1   5  -9   75.53    2.62
   1  -5  -9   72.56    2.39
   1   5  -9   70.72    2.38
   1   5  -9   73.95    2.69
   1  -5  -9   77.74    4.24
   1  -5  -9   74.96    2.58
   1   5  -9   69.87    4.04
   1  -5  -9   68.29    2.53
   1   5  -9   71.54    2.43
   1  -5  -9   72.79    2.62
   1  -5  -9   71.17    2.61
   1   5  -9   72.33    2.53
   1  -5  -9   70.17    2.51
   1   5  -9   69.77    4.57
   1   5  -9   72.28    4.29
   1  -5  -8  248.17    5.57
   1   5  -8  255.63    5.91
   1  -5  -8  250.75    7.96
   1   5  -8  252.66    8.00
   1   5  -8  268.96    8.98
   1   5  -8  253.74    5.73
   1  -5  -8  249.02    5.95
   1   5  -8  251.18    5.83
   1  -5  -8  248.09    5.94
   1  -5  -8  254.56    5.81
   1   5  -8  262.83    5.92
   1   5  -8  246.92    8.26
   1  -5  -8  244.02    8.14
   1   5  -8  267.66    9.71
   1   5  -8  257.10    6.02
   1   5  -8  236.46    5.73
   1   5  -8  253.43    5.56
   1  -5  -8  254.83    8.18
   1   5  -8  244.91    8.21
   1  -5  -8  244.34    5.48
   1  -5  -8  239.51    5.69
   1   5  -8  255.82    5.80
   1   5  -7  270.34    8.12
   1   5  -7  283.66    9.67
   1  -5  -7  273.79    8.09
   1  -5  -7  259.15    9.45
  -1  -5   7  271.25    8.21
   1   5  -7  268.57    8.04
   1  -5  -7  261.11    7.91
   1  -5  -7  264.79    6.06
   1  -5  -7  263.15    6.07
   1  -5  -7  267.40    7.81
   1   5  -7  247.92    7.66
   1  -5  -6  353.22   10.75
  -1  -5   6  356.73    9.74
   1  -5  -6  352.45    8.98
   1   5  -6  329.46   10.52
   1   5  -6  316.62    8.85
   1  -5  -6  337.33    8.79
   1   5  -6  335.28    8.91
   1   5  -6  361.23    8.84
   1  -5  -6  328.63    8.61
   1   5  -6  360.73    9.98
  -1  -5   5   54.88    3.17
   1  -5  -5   48.70    3.30
   1  -5  -5   48.26    2.42
   1   5  -5   48.93    2.48
   1   5  -5   50.95    2.44
   1  -5  -5   51.75    2.41
   1  -5  -5   50.58    2.34
   1   5  -5   50.77    2.35
   1   5  -5   52.51    3.08
  -1   5   4   80.14    3.99
   1  -5  -4   83.57    4.19
  -1  -5   4   93.44    4.14
   1   5  -4   71.06    2.70
   1   5  -4   80.63    4.05
   1  -5  -4   69.87    2.64
   1  -5  -4   82.19    2.69
   1  -5  -4   83.55    2.35
   1   5  -4   76.26    2.72
   1  -5  -4   79.91    2.65
   1   5  -4   77.55    2.64
   1   5  -4   84.96    3.84
  -1   5   3  114.76    4.80
  -1  -5   3  113.88    4.66
   1  -5  -3  113.25    4.71
   1   5  -3  107.32    4.60
   1  -5  -3  112.16    2.73
   1   5  -3  104.91    2.56
  -1   5   3   96.66    2.41
   1   5  -3  118.16    4.46
   1  -5  -2   56.78    3.12
   1   5  -2   58.19    3.36
  -1   5   2   60.94    3.34
  -1  -5   2   56.07    3.21
   1   5  -1  297.25    8.66
   1  -5  -1  280.58    8.12
  -1  -5   1  288.93    8.58
   1   5  -1  312.99    8.72
  -1   5   1  286.43    8.50
  -1   5   1  283.99    7.51
   1   5   0  739.90   16.39
   1   5   0  690.62   16.16
  -1  -5   0  714.18   16.44
  -1   5   0  694.15   16.33
  -1   5   0  711.41   15.46
  -1  -5   0  727.10   14.74
   1   5   1   59.25    3.22
   1   5   1   59.46    3.18
  -1  -5  -1   63.67    3.50
  -1   5  -1   55.62    3.01
  -1  -5  -1   57.40    2.54
  -1   5  -1   54.64    3.04
  -1   5  -2  612.89   14.98
  -1   5  -2  585.82   14.66
   1   5   2  637.41   14.49
  -1   5  -2  609.01   14.47
  -1  -5  -2  646.67   13.43
  -1   5  -3  303.75    9.16
  -1  -5  -3  311.56    6.54
  -1   5  -3  309.65    9.37
  -1   5  -3  324.26    9.22
   1   5   3  314.99    8.69
  -1   5  -3  294.61    8.95
  -1  -5  -4    1.42    0.67
  -1   5  -4    2.57    0.72
   1   5   4    1.61    0.55
  -1   5  -4    0.62    0.48
  -1   5  -4    2.08    0.75
  -1  -5  -4    1.62    0.42
  -1  -5  -4    1.56    0.34
  -1   5  -4    1.44    0.42
  -1   5  -4    1.35    0.37
  -1  -5  -4    1.19    0.35
  -1  -5  -5  495.07   13.18
   1   5   5  463.39   11.36
  -1   5  -5  453.61   12.57
  -1   5  -5  479.46   12.43
  -1   5  -5  471.98   13.21
  -1  -5  -5  455.96   10.89
  -1   5  -5  469.82   11.09
  -1   5  -5  463.16   10.76
  -1  -5  -5  473.48   10.80
  -1   5  -5  488.77   13.08
  -1   5  -6   22.59    2.16
  -1  -5  -6   22.33    2.39
  -1   5  -6   20.51    2.16
  -1   5  -6   25.81    2.65
  -1   5  -6   23.07    1.85
  -1  -5  -6   21.99    1.79
  -1   5  -6   21.40    1.88
  -1  -5  -6   22.97    1.91
  -1   5  -7  527.08   10.76
  -1   5  -7  530.11   11.05
  -1   5  -7  545.21   11.00
  -1  -5  -7  552.92   15.23
  -1   5  -7  544.23   14.28
  -1   5  -7  526.41   13.64
  -1  -5  -7  531.24   10.44
  -1   5  -7  543.33   10.65
  -1  -5  -7  527.21   13.17
  -1  -5  -7  535.61   10.76
  -1   5  -7  546.16   13.24
  -1   5  -7  518.39   10.78
  -1   5  -7  542.10   10.99
  -1  -5  -7  531.29   10.88
  -1  -5  -7  543.26   11.02
  -1   5  -7  541.19   13.65
  -1  -5  -7  533.86   13.45
  -1  -5  -7  548.12   10.45
  -1   5  -8  271.90    6.03
  -1  -5  -8  279.98    6.02
  -1   5  -8  267.65    8.92
  -1  -5  -8  274.72    8.93
  -1   5  -8  259.71    6.18
  -1  -5  -8  280.40    6.48
  -1   5  -8  268.30    9.03
  -1   5  -8  248.32    8.21
  -1  -5  -8  268.67   10.04
  -1   5  -8  268.95    6.51
  -1   5  -8  266.70    6.46
  -1  -5  -8  268.96    6.00
  -1   5  -8  281.17    6.08
  -1   5  -8  279.77    6.18
  -1   5  -8  259.94    8.56
  -1  -5  -8  278.42    6.33
  -1  -5  -8  271.51    8.62
  -1   5  -8  264.18    6.15
  -1   5  -8  266.15    6.33
  -1  -5  -8  272.41    6.34
  -1   5  -8  275.72    6.45
  -1  -5  -8  270.03    6.44
  -1  -5  -8  279.11    6.43
  -1  -5  -8  277.06    6.50
  -1   5  -9   84.20    2.70
  -1   5  -9   84.15    4.86
  -1  -5  -9   78.62    4.61
  -1  -5  -9   84.06    2.66
  -1   5  -9   86.14    3.03
  -1   5  -9   87.30    3.05
  -1  -5  -9   83.91    2.97
  -1  -5  -9   85.67    2.71
  -1   5  -9   84.53    2.70
  -1  -5  -9   90.58    3.08
  -1  -5  -9   80.84    5.29
  -1   5  -9   84.88    2.76
  -1  -5  -9   79.54    4.46
  -1   5  -9   82.79    4.59
  -1  -5  -9   90.19    2.96
  -1   5  -9   90.89    3.00
  -1  -5  -9   86.59    2.89
  -1   5  -9   91.13    2.72
  -1   5  -9   86.23    2.98
  -1   5  -9   81.67    2.69
  -1  -5  -9   82.62    2.93
  -1  -5  -9   78.88    2.87
  -1  -5  -9   87.04    3.04
  -1   5 -10    0.22    0.41
  -1   5 -10    0.26    0.26
  -1  -5 -10    0.35    0.26
  -1  -5 -10    0.21    0.40
  -1   5 -10    0.75    0.45
  -1   5 -10    0.27    0.31
  -1  -5 -10    0.20    0.33
  -1  -5 -10    0.46    0.31
  -1   5 -10    1.09    0.35
  -1  -5 -10    0.07    0.35
  -1  -5 -10    0.78    0.64
  -1   5 -10    0.74    0.34
  -1  -5 -10    0.43    0.37
  -1   5 -10    0.19    0.43
  -1  -5 -10    0.45    0.38
  -1   5 -10    0.72    0.31
  -1  -5 -10    0.12    0.33
  -1   5 -10   -0.06    0.34
  -1   5 -10    2.21    0.44
  -1   5 -10    0.31    0.31
  -1  -5 -10    0.56    0.38
  -1  -5 -10    0.64    0.37
  -1  -5 -10    0.46    0.38
  -1  -5 -11    0.36    0.32
  -1   5 -11    0.27    0.28
  -1   5 -11    0.21    0.28
  -1  -5 -11    0.42    0.31
  -1  -5 -11    0.27    0.37
  -1   5 -11    0.28    0.40
  -1   5 -11    0.97    0.45
  -1   5 -11    0.41    0.39
  -1  -5 -11   -0.21    0.31
  -1   5 -11    0.60    0.62
  -1  -5 -11    0.06    0.33
  -1  -5 -11    0.45    0.33
  -1   5 -11    1.11    0.44
  -1   5 -11    0.25    0.25
  -1  -5 -11    0.29    0.29
  -1  -5 -11    0.40    0.34
  -1   5 -11   -0.12    0.35
  -1   5 -11    0.42    0.30
  -1  -5 -11    0.18    0.29
  -1  -5 -11    0.26    0.37
  -1   5 -11    0.62    0.32
  -1  -5 -11    0.80    0.42
  -1  -5 -12   20.05    1.24
  -1   5 -12   20.84    1.26
  -1   5 -12   20.99    1.43
  -1  -5 -12   22.36    1.48
  -1  -5 -12   24.37    1.45
  -1  -5 -12   20.64    1.35
  -1  -5 -12   22.79    1.29
  -1   5 -12   22.79    1.45
  -1  -5 -12   22.73    1.24
  -1   5 -12   21.61    1.22
  -1   5 -12   22.50    1.51
  -1   5 -12   19.59    1.10
  -1   5 -12   22.51    1.35
  -1  -5 -12   21.28    1.40
  -1   5 -12   22.94    1.49
  -1   5 -12   21.64    1.46
  -1   5 -12   21.46    1.46
  -1  -5 -12   24.63    1.54
  -1  -5 -12   19.68    1.25
  -1   5 -12   23.17    1.31
  -1   5 -13   28.61    1.59
  -1  -5 -13   28.21    1.58
  -1   5 -13   29.70    1.65
  -1  -5 -13   30.88    1.61
  -1  -5 -13   31.24    1.68
  -1   5 -13   30.02    1.64
  -1  -5 -13   27.57    1.31
  -1  -5 -13   30.79    1.64
  -1   5 -13   30.42    1.63
  -1  -5 -13   30.21    1.52
  -1  -5 -13   27.03    1.50
  -1   5 -13   26.56    1.36
  -1   5 -13   24.70    1.32
  -1   5 -14    3.74    0.59
  -1   5 -14    3.34    0.55
  -1  -5 -14    4.11    0.60
  -1  -5 -14    3.31    0.53
  -1  -5 -14    4.10    0.59
  -1   5 -14    3.63    0.58
  -1  -5 -14    3.11    0.40
  -1  -5 -14    3.77    0.58
  -1   5 -15    4.52    0.53
  -1  -5 -15    5.41    0.59
  -1   5 -15    4.69    0.57
  -1  -5 -15    5.29    0.56
  -1  -5 -15    6.34    0.61
  -1  -5 -15    6.24    0.60
  -1   5 -15    5.71    0.60
  -1  -5 -16    6.33    0.48
  -1   5 -16    6.01    0.51
  -1   5 -16    6.00    0.46
   1   6 -17    0.29    0.13
   1  -6 -17    0.74    0.16
   1  -6 -16    1.00    0.28
   1   6 -16    0.91    0.28
   1  -6 -16    0.82    0.21
   1   6 -16    1.10    0.29
   1   6 -16    1.30    0.29
   1   6 -16    0.84    0.21
   1   6 -15  107.46    2.95
   1  -6 -15  110.07    3.09
   1  -6 -15  103.77    2.82
   1   6 -15  109.54    3.07
   1  -6 -15  109.25    2.98
   1  -6 -15  110.17    2.89
   1   6 -15  111.72    3.02
   1   6 -15  107.97    3.07
   1  -6 -15  108.85    3.10
   1   6 -14    2.14    0.50
   1  -6 -14    0.83    0.40
   1  -6 -14    1.98    0.40
   1  -6 -14    1.73    0.48
   1   6 -14    0.90    0.41
   1   6 -14    1.91    0.49
   1   6 -14    1.86    0.49
   1  -6 -14    1.14    0.38
   1  -6 -13   65.37    2.40
   1  -6 -13   65.21    2.38
   1  -6 -13   64.39    2.40
   1  -6 -13   63.83    2.35
   1  -6 -13   67.55    2.60
   1   6 -13   67.86    2.51
   1   6 -13   61.55    2.49
   1   6 -13   67.24    2.49
   1   6 -13   66.34    2.43
   1   6 -13   71.34    2.68
   1  -6 -13   65.37    2.59
   1  -6 -12  172.91    4.57
   1   6 -12  165.29    4.72
   1   6 -12  165.17    4.63
   1  -6 -12  171.44    4.69
   1  -6 -12  165.16    4.48
   1  -6 -12  168.94    4.62
   1  -6 -12  173.01    4.85
   1   6 -12  168.61    4.59
   1   6 -12  167.87    4.66
   1   6 -12  171.72    4.87
   1   6 -11   13.63    1.11
   1  -6 -11   12.15    2.19
   1   6 -11   12.23    1.10
   1  -6 -11   13.48    1.05
  -1   6  11   12.04    0.97
   1  -6 -11   13.48    1.07
   1   6 -11   15.52    1.20
   1  -6 -11   13.87    0.96
   1   6 -11   12.20    0.93
   1  -6 -11   13.73    1.13
   1  -6 -11   14.99    1.18
   1   6 -11   14.98    1.25
   1   6 -11   14.67    1.16
   1   6 -11   13.60    1.11
   1   6 -10   50.83    2.21
   1   6 -10   44.74    3.85
   1  -6 -10   50.79    4.45
   1   6 -10   54.40    2.37
   1  -6 -10   54.76    2.17
  -1   6  10   50.69    2.10
   1  -6 -10   50.24    2.06
   1  -6 -10   59.61    2.25
   1   6 -10   55.49    2.33
   1  -6 -10   52.05    2.04
   1   6 -10   53.89    2.11
   1  -6 -10   54.37    2.31
   1   6 -10   52.16    2.16
   1  -6 -10   51.20    2.30
   1  -6 -10   53.99    2.32
   1   6 -10   53.01    2.26
   1   6 -10   50.47    2.20
   1   6  -9  267.17   10.64
   1   6  -9  260.29    6.19
   1   6  -9  271.24    9.57
   1   6  -9  255.95    9.98
   1   6  -9  262.83    6.41
   1  -6  -9  249.93    5.97
  -1   6   9  242.94    6.04
   1   6  -9  253.53    6.07
   1  -6  -9  257.90    6.03
   1   6  -9  258.46    6.27
   1   6  -9  257.97    6.04
   1   6  -9  264.64    6.22
   1   6  -9  265.90    6.30
   1   6  -9  256.54    6.12
   1  -6  -9  246.46    6.30
   1  -6  -9  254.10    6.35
   1  -6  -9  252.47    6.26
   1   6  -8  150.98    4.18
  -1   6   8  155.47    4.25
   1   6  -8  168.00    7.29
   1   6  -8  165.68    7.63
   1   6  -8  164.61    4.32
   1   6  -8  164.89    4.34
  -1  -6   8  159.85    4.25
   1  -6  -8  154.19    4.09
   1   6  -8  162.44    4.23
   1   6  -8  165.41    4.50
   1   6  -8  153.75    4.18
   1   6  -8  161.10    4.28
   1   6  -8  161.36    7.72
   1  -6  -8  160.41    4.47
   1  -6  -8  160.92    4.46
   1   6  -8  155.64    4.23
   1  -6  -7  144.20    3.80
   1   6  -7  147.43    3.98
   1  -6  -7  157.24    4.24
   1   6  -7  152.23    4.19
   1   6  -7  149.52    3.96
   1   6  -7  157.96    6.58
   1   6  -7  145.00    7.07
   1   6  -7  155.78    4.01
  -1  -6   7  142.47    5.93
   1   6  -7  155.69    6.92
   1  -6  -7  158.16    7.33
   1   6  -7  163.13    7.40
   1  -6  -7  150.54    3.91
  -1   6   7  150.49    4.06
   1   6  -7  153.25    4.18
   1   6  -7  153.95    4.04
   1  -6  -7  145.16    4.06
   1   6  -6  134.62    5.83
   1  -6  -6  122.28    6.20
   1   6  -6  130.94    6.26
  -1  -6   6  130.07    5.60
   1   6  -6  126.43    6.38
   1  -6  -6  125.20    3.60
   1   6  -6  124.59    3.46
   1   6  -6  131.46    3.65
  -1   6   6  134.11    3.61
   1   6  -6  131.09    3.53
   1  -6  -6  125.62    3.57
   1   6  -6  127.15    3.64
   1   6  -5   66.57    3.83
   1  -6  -5   60.31    4.09
  -1  -6   5   60.18    3.68
   1   6  -5   65.19    4.28
   1   6  -5   68.14    4.23
   1   6  -5   62.75    4.06
   1  -6  -4    4.27    0.52
   1   6  -4    4.05    0.96
   1   6  -4    3.50    0.99
   1  -6  -4    4.81    1.11
  -1  -6   4    4.16    0.98
  -1   6   4    6.11    1.21
   1   6  -4    4.66    1.07
   1  -6  -3  631.66   12.50
   1   6  -3  631.63   15.54
   1   6  -3  663.81   16.80
  -1   6   3  680.16   16.49
  -1  -6   3  698.77   16.32
   1  -6  -3  686.18   16.42
   1   6  -3  666.19   16.13
  -1   6   2  183.82    6.92
   1  -6  -2  176.93    6.61
   1   6  -2  195.26    7.28
   1   6  -2  176.10    6.92
  -1  -6   2  174.60    6.73
  -1   6   2  184.46    5.77
   1  -6  -2  176.95    4.12
   1  -6  -1  336.90    6.80
  -1  -6   1  311.39    8.35
   1   6  -1  347.66   10.48
  -1  -6   1  350.45   10.27
   1   6  -1  351.46   10.40
  -1   6   1  341.59   10.29
   1  -6  -1  331.41    9.65
  -1   6   1  340.65    9.10
   1  -6   0   16.65    0.81
  -1   6   0   16.34    1.80
  -1  -6   0   16.97    1.41
   1   6   0   15.21    1.83
  -1  -6   0   12.99    1.74
  -1   6   0   17.22    1.94
   1   6   0   15.26    1.82
  -1   6   0   15.63    1.62
  -1  -6  -1  230.53    6.43
  -1   6  -1  226.31    7.65
  -1  -6  -1  240.80    8.37
   1   6   1  236.59    8.06
   1   6   1  247.66    8.09
  -1   6  -1  238.92    7.60
   1   6   2  166.47    6.39
  -1   6  -2  168.70    6.72
  -1   6  -2  163.75    6.81
  -1  -6  -2  181.68    6.93
  -1   6  -2  178.01    6.59
  -1  -6  -3   43.06    1.73
  -1   6  -3   40.34    3.09
  -1   6  -3   38.03    3.11
  -1   6  -3   45.43    3.28
   1   6   3   44.58    3.05
  -1   6  -3   42.59    3.15
  -1  -6  -4  250.08    5.82
  -1   6  -4  263.86    9.04
  -1   6  -4  253.29    8.78
   1   6   4  238.52    7.98
  -1   6  -4  254.90    8.94
  -1   6  -4  257.61    8.78
  -1   6  -5    1.61    0.80
  -1   6  -5    2.23    0.44
  -1   6  -5    2.54    0.47
   1   6   5    1.71    0.66
  -1  -6  -5    3.13    1.05
  -1   6  -5    4.01    1.08
  -1   6  -5    2.41    0.84
  -1  -6  -5    2.36    0.45
  -1   6  -5    2.64    0.45
  -1   6  -5    2.27    0.43
  -1  -6  -5    2.56    0.48
  -1  -6  -5    2.19    0.42
  -1   6  -5    1.92    0.88
  -1  -6  -6  498.34   10.27
  -1  -6  -6  513.58   10.49
  -1   6  -6  471.81   10.26
  -1  -6  -6  491.85   10.11
  -1   6  -6  483.22    9.99
  -1   6  -6  477.09    9.93
  -1   6  -6  506.14   15.02
  -1  -6  -6  506.16   10.11
  -1   6  -6  470.49   10.30
  -1   6  -6  510.91   10.32
  -1   6  -6  514.86   10.43
  -1  -6  -6  518.44   14.90
  -1   6  -6  518.39   13.96
  -1   6  -6  541.05   14.56
  -1   6  -6  491.67   10.11
  -1   6  -6  500.72   10.36
  -1   6  -7  515.15   10.80
  -1   6  -7  532.80   10.76
  -1  -6  -7  515.09   15.37
  -1   6  -7  520.76   14.11
  -1   6  -7  493.63   14.40
  -1   6  -7  504.98   10.18
  -1  -6  -7  498.03   10.50
  -1  -6  -7  507.40   10.53
  -1  -6  -7  497.89   10.26
  -1   6  -7  514.21   10.36
  -1   6  -7  516.05   10.46
  -1   6  -7  528.71   10.75
  -1  -6  -7  507.63   10.78
  -1  -6  -7  499.39   10.68
  -1  -6  -7  501.49   10.50
  -1   6  -8   46.63    1.87
  -1  -6  -8   48.64    2.01
  -1  -6  -8   50.79    2.01
  -1   6  -8   47.34    1.92
  -1   6  -8   53.15    2.10
  -1   6  -8   50.31    2.18
  -1  -6  -8   50.45    2.22
  -1  -6  -8   51.59    2.15
  -1  -6  -8   49.02    4.13
  -1   6  -8   48.34    3.41
  -1   6  -8   48.49    2.16
  -1  -6  -8   48.80    2.10
  -1   6  -8   50.16    2.22
  -1  -6  -8   50.60    2.09
  -1   6  -9    9.20    0.95
  -1   6  -9    6.70    0.82
  -1  -6  -9    7.77    0.85
  -1  -6  -9    9.30    1.86
  -1   6  -9    8.39    0.78
  -1  -6  -9    8.92    0.83
  -1  -6  -9    8.00    0.85
  -1   6  -9    7.29    0.79
  -1   6  -9    8.29    0.88
  -1  -6  -9    8.15    0.90
  -1  -6  -9    7.84    0.85
  -1  -6  -9    7.54    0.86
  -1  -6  -9    8.60    0.87
  -1  -6 -10   23.80    1.50
  -1   6 -10   22.88    1.50
  -1  -6 -10   24.66    3.01
  -1  -6 -10   23.82    1.40
  -1  -6 -10   24.18    1.44
  -1   6 -10   24.05    1.44
  -1   6 -10   23.94    1.47
  -1  -6 -10   22.72    1.47
  -1   6 -10   24.17    1.55
  -1  -6 -10   23.78    1.50
  -1  -6 -10   23.33    1.52
  -1  -6 -10   21.93    1.41
  -1  -6 -11  147.32    4.30
  -1   6 -11  153.75    4.40
  -1   6 -11  145.16    4.20
  -1  -6 -11  150.13    4.11
  -1   6 -11  142.72    4.15
  -1  -6 -11  138.81    4.18
  -1  -6 -11  141.52    7.38
  -1  -6 -11  150.38    4.13
  -1  -6 -11  144.55    4.29
  -1  -6 -11  141.04    4.16
  -1   6 -11  150.57    4.41
  -1   6 -11  153.35    4.40
  -1   6 -11  135.72    4.25
  -1  -6 -11  144.89    4.29
  -1  -6 -11  144.08    4.31
  -1   6 -12    0.92    0.45
  -1  -6 -12    1.11    0.45
  -1   6 -12    0.95    0.38
  -1   6 -12    0.34    0.39
  -1  -6 -12    1.11    0.39
  -1   6 -12    0.99    0.46
  -1   6 -12    0.75    0.45
  -1   6 -12    1.16    0.42
  -1  -6 -12    0.54    0.34
  -1  -6 -12    1.02    0.39
  -1  -6 -12    0.64    0.37
  -1  -6 -12    0.81    0.40
  -1   6 -12    0.32    0.37
  -1  -6 -12    0.80    0.40
  -1   6 -13    4.01    0.59
  -1  -6 -13    3.20    0.56
  -1   6 -13    3.94    0.64
  -1   6 -13    3.32    0.56
  -1   6 -13    3.79    0.61
  -1  -6 -13    4.01    0.61
  -1  -6 -13    3.65    0.57
  -1  -6 -13    4.95    0.61
  -1  -6 -13    3.49    0.56
  -1  -6 -13    3.81    0.57
  -1   6 -13    3.47    0.59
  -1   6 -13    3.95    0.52
  -1   6 -14    7.97    0.74
  -1   6 -14    6.97    0.69
  -1  -6 -14    7.99    0.72
  -1   6 -14    6.16    0.67
  -1  -6 -14    7.63    0.65
  -1  -6 -14    7.65    0.69
  -1  -6 -14    6.96    0.69
  -1   6 -14    7.52    0.69
  -1  -6 -15    7.61    0.60
  -1  -6 -15    6.96    0.58
  -1   6 -15    7.08    0.59
  -1   6 -15    7.83    0.63
  -1  -6 -15    6.81    0.51
  -1  -6 -15    6.40    0.55
  -1   6 -15    6.38    0.53
  -1   6 -15    7.03    0.58
  -1  -6 -16    4.05    0.34
  -1   6 -16    4.94    0.38
  -1   6 -16    5.02    0.38
  -1   6 -16    4.70    0.37
  -1  -6 -16    5.49    0.39
  -1   6 -16    4.13    0.32
   1   7 -16    2.24    0.27
   1  -7 -16    1.95    0.25
   1  -7 -16    2.65    0.29
   1   7 -16    2.06    0.26
   1   7 -15   14.51    0.81
   1  -7 -15   14.79    0.83
   1   7 -15   13.98    0.81
   1  -7 -15   11.92    0.60
   1  -7 -15   13.50    0.78
   1  -7 -15   13.91    0.84
   1   7 -15   14.17    0.78
   1   7 -15   14.51    0.85
   1   7 -14    1.08    0.37
   1  -7 -14    0.87    0.37
   1  -7 -14    0.59    0.30
   1  -7 -14    1.08    0.38
   1   7 -14    0.26    0.29
   1   7 -14    0.28    0.31
   1   7 -14    0.89    0.33
   1  -7 -14    0.36    0.22
   1  -7 -13   24.53    1.32
   1  -7 -13   24.58    1.19
   1  -7 -13   24.51    1.35
   1  -7 -13   22.58    1.17
   1  -7 -13   26.26    1.40
   1   7 -13   23.02    1.29
   1   7 -13   25.14    1.38
   1   7 -13   22.83    1.29
   1   7 -13   25.82    1.47
   1  -7 -13   24.56    1.42
   1  -7 -12    6.90    0.68
   1   7 -12    6.87    0.79
   1  -7 -12    6.28    0.75
   1   7 -12    6.69    0.75
   1  -7 -12    5.87    0.75
   1  -7 -12    6.95    0.69
   1  -7 -12    6.99    0.85
   1  -7 -12    7.77    0.83
   1   7 -12    5.67    0.70
   1   7 -12    6.77    0.77
   1   7 -12    7.54    0.87
   1  -7 -11   29.40    1.62
   1   7 -11   29.32    1.57
   1  -7 -11   30.14    3.44
   1   7 -11   26.47    1.61
   1  -7 -11   27.79    1.43
  -1   7  11   27.35    1.44
   1  -7 -11   30.24    1.46
   1   7 -11   29.32    1.62
   1   7 -11   27.80    1.41
   1   7 -11   27.30    1.54
   1   7 -11   28.23    1.52
   1   7 -11   31.53    1.79
   1  -7 -11   29.85    1.66
   1  -7 -11   30.35    1.72
  -1   7  10   19.61    1.26
   1  -7 -10   21.44    1.31
   1   7 -10   19.33    2.62
   1   7 -10   20.12    1.31
   1  -7 -10   19.60    1.38
   1  -7 -10   21.20    1.25
   1   7 -10   21.55    1.39
   1   7 -10   21.29    1.28
   1  -7 -10   19.35    1.41
   1   7 -10   21.17    1.29
   1  -7 -10   20.95    1.23
   1   7 -10   18.71    1.28
   1   7 -10   17.39    1.21
   1   7 -10   20.38    1.43
   1   7  -9  326.32    7.58
   1  -7  -9  302.39    6.93
   1   7  -9  308.55    7.12
  -1   7   9  317.90    7.26
   1   7  -9  320.19   11.21
   1   7  -9  305.21   11.59
   1   7  -9  309.26    7.17
   1   7  -9  324.59   12.35
  -1  -7   9  315.20    7.15
   1   7  -9  315.71    7.33
   1   7  -9  315.52    7.16
   1  -7  -9  314.24    7.55
   1   7  -9  306.69    7.14
   1   7  -9  316.93    7.21
   1   7  -9  325.39    7.32
   1  -7  -9  319.70    7.48
   1   7  -8   27.18    1.49
  -1   7   8   28.02    1.55
   1   7  -8   29.16    3.09
   1   7  -8   26.67    3.12
   1  -7  -8   25.86    3.17
   1  -7  -8   26.27    1.35
  -1  -7   8   28.43    1.55
   1  -7  -8   28.20    1.44
   1   7  -8   27.74    1.49
   1   7  -8   32.49    1.62
   1   7  -8   29.79    3.41
   1   7  -8   30.28    1.53
   1  -7  -8   28.53    1.67
   1   7  -8   28.70    1.53
   1   7  -8   28.90    1.66
   1   7  -8   27.92    1.48
   1   7  -8   28.69    1.53
   1  -7  -7  158.67    4.25
   1  -7  -7  149.50    4.05
   1   7  -7  154.21    4.17
   1   7  -7  163.06    4.52
   1   7  -7  160.59    7.09
   1   7  -7  167.22    7.70
   1  -7  -7  169.09    8.05
   1   7  -7  157.86    7.81
   1  -7  -7  167.98    4.59
   1   7  -7  162.07    4.29
   1   7  -7  157.17    4.14
  -1   7   7  159.12    4.37
   1   7  -7  163.17    4.33
   1   7  -7  157.76    4.47
   1  -7  -6    5.26    0.64
   1  -7  -6    5.06    0.61
   1   7  -6    5.49    0.70
   1   7  -6    4.29    0.59
   1   7  -6    5.11    1.23
   1   7  -6    4.07    1.21
  -1  -7   6    5.64    1.22
   1   7  -6    4.16    1.28
   1  -7  -6    4.22    1.25
   1  -7  -6    5.02    0.70
   1  -7  -6    4.72    0.67
   1   7  -6    6.22    1.47
  -1   7   6    4.90    0.64
   1   7  -6    5.00    0.68
   1   7  -6    4.75    0.63
   1   7  -5   49.92    2.07
   1  -7  -5   41.81    1.88
  -1   7   5   42.55    1.87
  -1  -7   5   44.97    3.42
   1   7  -5   42.28    3.65
   1   7  -5   38.80    3.63
   1  -7  -5   40.05    3.57
   1   7  -5   43.49    3.36
   1  -7  -5   43.09    1.93
   1  -7  -5   40.04    1.85
   1   7  -5   43.64    3.65
   1  -7  -5   42.73    1.80
   1  -7  -5   43.93    1.88
  -1  -7   5   41.94    1.75
  -1  -7   4   11.26    0.87
   1  -7  -4   10.93    0.89
   1  -7  -4   11.33    0.88
   1   7  -4   14.47    1.87
  -1   7   4   13.04    1.91
   1   7  -4   10.09    1.80
  -1  -7   4   11.87    1.77
   1  -7  -4   12.82    1.94
   1  -7  -4   11.03    0.91
   1  -7  -4   11.32    0.89
   1   7  -4    8.18    1.57
  -1   7   4   10.59    0.88
   1   7  -4   13.33    1.02
   1  -7  -3   12.53    0.94
  -1  -7   3   13.88    0.96
   1  -7  -3   13.34    0.95
   1   7  -3   12.87    0.97
   1  -7  -3   13.66    0.92
   1   7  -3   12.74    1.73
  -1  -7   3   11.98    1.79
  -1   7   3   14.04    1.98
   1  -7  -3   10.94    1.72
   1   7  -3   12.92    2.00
   1   7  -3   14.29    1.93
  -1   7   3   14.40    1.51
  -1   7   3   12.41    0.94
   1  -7  -3   14.29    1.01
  -1  -7   2  594.66   11.93
  -1   7   2  603.19   11.99
   1   7  -2  567.72   11.70
   1   7  -2  611.86   15.50
  -1   7   2  614.11   12.06
   1  -7  -2  628.93   12.06
   1  -7  -2  582.80   11.68
  -1   7   2  627.53   14.46
   1   7  -2  604.57   15.69
  -1  -7   2  618.54   16.20
   1   7  -2  616.08   16.41
   1   7  -2  592.82   16.54
   1  -7  -2  617.07   15.87
  -1   7   2  615.73   16.41
  -1  -7   1  129.08    4.76
   1  -7  -1  141.16    3.55
  -1   7   1  151.14    5.72
  -1   7   1  152.22    6.77
  -1  -7   1  148.29    6.64
   1   7  -1  142.63    6.61
   1   7  -1  137.69    6.54
   1  -7  -1  145.47    6.22
  -1   7   0    7.65    1.39
   1   7   0    8.35    1.55
   1   7   0    6.09    1.34
   1  -7   0    7.27    1.33
  -1   7   0    6.82    1.38
  -1  -7   0    7.05    1.42
  -1   7   0    6.34    1.19
   1  -7   0    5.49    0.53
  -1   7  -1   68.87    2.44
  -1  -7  -1   69.96    4.35
   1   7   1   68.95    4.34
  -1  -7  -1   72.25    2.49
  -1   7  -1   76.05    4.22
  -1  -7  -1   69.01    2.39
  -1  -7  -2   11.98    0.93
  -1  -7  -2   13.88    0.97
  -1  -7  -2   11.95    0.95
  -1  -7  -2   11.93    0.92
  -1  -7  -2   12.60    1.96
   1   7   2   12.88    1.82
  -1   7  -2   16.58    2.15
  -1   7  -2   12.80    1.83
  -1  -7  -3  396.00    8.53
   1   7   3  407.63   11.87
  -1  -7  -3  388.62   12.36
  -1   7  -3  411.16   12.52
  -1  -7  -3  392.93    8.43
  -1  -7  -3  386.80    8.29
  -1  -7  -3  392.69    8.37
   1  -7   3  377.84    8.19
  -1   7  -3  388.74   12.12
  -1   7  -3  387.01    8.32
  -1   7  -3  395.14    8.16
  -1  -7  -3  386.29    8.35
  -1   7  -3  375.53    8.07
  -1   7  -3  427.70   12.43
  -1   7  -3  389.13    8.27
  -1   7  -4   16.38    2.23
   1   7   4   17.32    2.06
  -1   7  -4   15.27    2.13
  -1  -7  -4   13.47    1.04
  -1  -7  -4   16.47    1.15
   1   7   4   13.72    0.97
  -1  -7  -4   13.98    0.99
  -1  -7  -4   15.13    1.05
   1  -7   4   13.05    0.92
   1  -7   4   13.86    0.95
  -1   7  -4   14.39    1.01
  -1  -7  -4   13.17    1.02
  -1   7  -4   13.58    1.07
   1   7   4   12.18    0.92
  -1   7  -4   13.93    0.97
  -1   7  -4   16.34    1.11
  -1   7  -4   12.82    0.99
  -1   7  -4   15.62    2.16
  -1   7  -5   13.04    2.09
  -1   7  -5   13.93    2.05
   1   7   5   11.92    1.67
  -1  -7  -5   12.27    1.04
  -1  -7  -5   15.22    1.11
  -1   7  -5   14.52    1.05
   1   7   5   12.22    0.91
   1  -7   5   12.31    0.89
  -1  -7  -5   12.27    0.93
  -1  -7  -5   11.64    0.92
  -1   7  -5   12.81    0.99
  -1  -7  -5   11.75    1.00
   1   7   5   11.33    0.87
  -1   7  -5   11.54    0.92
  -1   7  -5   11.51    0.96
  -1   7  -5   14.04    1.09
  -1   7  -5   13.96    1.06
  -1   7  -5   12.89    2.02
  -1  -7  -6   15.69    1.16
  -1   7  -6   14.88    1.06
  -1   7  -6   20.09    2.44
  -1  -7  -6   11.48    2.06
  -1   7  -6   14.35    1.12
  -1   7  -6   16.75    1.24
  -1  -7  -6   15.51    1.20
  -1  -7  -6   12.70    0.94
  -1   7  -6   17.16    2.48
  -1   7  -6   15.85    1.14
  -1   7  -6   16.16    2.33
  -1  -7  -6   17.18    1.24
  -1   7  -6   14.57    0.96
  -1   7  -7  122.05    3.45
  -1   7  -7  127.19    3.82
  -1  -7  -7  119.63    3.79
  -1  -7  -7  122.86    3.52
  -1  -7  -7  125.24    6.92
  -1   7  -7  119.29    6.11
  -1   7  -7  115.00    3.41
  -1  -7  -7  114.84    3.63
  -1  -7  -7  115.19    3.53
  -1   7  -7  115.74    3.82
  -1   7  -7  123.99    3.83
  -1   7  -7  121.17    3.73
  -1  -7  -7  125.19    3.57
  -1   7  -8   53.68    2.08
  -1   7  -8   53.28    2.28
  -1  -7  -8   45.45    2.19
  -1   7  -8   49.84    2.31
  -1  -7  -8   47.75    2.09
  -1   7  -8   46.74    2.19
  -1   7  -8   49.76    2.25
  -1  -7  -8   49.78    2.08
  -1  -7  -8   52.48    4.43
  -1  -7  -8   48.20    2.10
  -1  -7  -8   53.25    2.14
  -1  -7  -9  248.99    6.10
  -1  -7  -9  258.13    5.97
  -1   7  -9  262.47    6.22
  -1  -7  -9  264.79    6.40
  -1   7  -9  267.73    6.51
  -1  -7  -9  259.24    6.61
  -1  -7  -9  242.44   10.48
  -1  -7  -9  273.36    6.36
  -1   7  -9  251.50    6.47
  -1  -7  -9  271.75    6.43
  -1   7  -9  263.47    6.66
  -1   7  -9  262.22    6.52
  -1  -7  -9  256.48    6.25
  -1   7 -10    8.54    0.95
  -1  -7 -10    8.60    0.89
  -1   7 -10    7.66    0.88
  -1  -7 -10    6.19    1.58
  -1   7 -10    8.98    0.94
  -1   7 -10    9.86    1.02
  -1  -7 -10    8.07    0.85
  -1   7 -10    9.13    0.86
  -1   7 -10    9.59    0.95
  -1  -7 -10    7.85    0.88
  -1  -7 -10    7.93    0.75
  -1   7 -10    9.67    0.97
  -1  -7 -10    9.84    0.91
  -1  -7 -10    8.53    0.95
  -1  -7 -10    7.70    0.82
  -1  -7 -11  138.33    3.97
  -1   7 -11  140.93    4.06
  -1   7 -11  137.75    3.95
  -1  -7 -11  137.14    4.07
  -1   7 -11  144.01    4.16
  -1   7 -11  144.62    4.13
  -1  -7 -11  133.63    3.85
  -1   7 -11  140.48    3.90
  -1  -7 -11  134.25    4.08
  -1  -7 -11  135.24    3.69
  -1  -7 -11  139.40    3.92
  -1  -7 -11  139.16    4.02
  -1  -7 -11  139.84    4.15
  -1   7 -11  139.84    4.12
  -1   7 -12   20.93    1.36
  -1   7 -12   19.92    1.17
  -1   7 -12   19.34    1.24
  -1  -7 -12   19.95    1.24
  -1   7 -12   21.08    1.31
  -1   7 -12   20.84    1.28
  -1   7 -12   20.51    1.19
  -1  -7 -12   20.97    1.11
  -1  -7 -12   20.58    1.28
  -1  -7 -12   18.53    1.20
  -1  -7 -12   18.66    1.18
  -1   7 -12   17.55    1.18
  -1   7 -13   22.55    1.15
  -1   7 -13   20.37    1.03
  -1   7 -13   23.80    1.33
  -1   7 -13   21.91    1.22
  -1   7 -13   25.04    1.29
  -1  -7 -13   21.59    1.04
  -1  -7 -13   23.70    1.24
  -1  -7 -13   22.55    1.22
  -1   7 -13   23.47    1.25
  -1  -7 -13   23.94    1.22
  -1  -7 -13   22.98    1.25
  -1   7 -14   44.70    1.61
  -1  -7 -14   44.66    1.58
  -1  -7 -14   44.62    1.55
  -1  -7 -14   41.91    1.33
  -1   7 -14   46.78    1.69
  -1   7 -15   40.11    1.26
  -1  -7 -15   37.87    1.24
  -1  -7 -15   37.25    1.15
  -1   7 -15   36.45    1.21
  -1   7 -15   39.12    1.25
  -1  -7 -15   34.69    1.17
   1   8 -15   15.51    0.72
   1   8 -15   15.05    0.69
   1  -8 -15   15.29    0.72
   1  -8 -15   14.31    0.61
   1   8 -14    1.29    0.34
   1   8 -14    1.42    0.28
   1   8 -14    1.48    0.37
   1  -8 -14    2.03    0.37
   1  -8 -14    2.24    0.40
   1  -8 -14    1.65    0.30
   1  -8 -13   23.33    1.12
  -1   8  13   21.66    1.02
   1  -8 -13   24.24    1.25
   1   8 -13   24.75    1.31
   1  -8 -13   22.75    1.19
   1   8 -13   20.83    1.24
   1  -8 -13   23.24    1.25
   1   8 -13   23.45    1.17
   1   8 -12    5.37    0.62
   1  -8 -12    6.23    0.65
   1   8 -12    6.00    0.65
   1   8 -12    6.44    0.77
  -1   8  12    5.64    0.61
   1  -8 -12    6.06    0.72
   1  -8 -12    6.22    0.72
   1   8 -12    5.46    0.64
   1  -8 -12    6.11    0.72
   1  -8 -12    5.39    0.68
   1  -8 -11  164.01    4.61
   1   8 -11  166.04    4.17
   1   8 -11  170.87    4.32
   1   8 -11  178.88    4.84
   1   8 -11  166.78    4.37
   1  -8 -11  171.79    4.75
   1   8 -11  178.32    4.54
  -1   8  11  159.40    4.20
   1  -8 -11  167.90    4.37
   1   8 -11  180.07    4.44
   1  -8 -11  170.00    4.62
   1  -8 -10  467.71   10.16
   1   8 -10  477.94    9.90
   1  -8 -10  474.57    9.70
   1   8 -10  476.33    9.74
   1   8 -10  472.87    9.71
   1   8 -10  471.30    9.80
   1  -8 -10  444.77   10.19
   1  -8 -10  473.96    9.94
  -1   8  10  456.56    9.75
   1   8 -10  457.06   10.14
   1  -8 -10  460.24    9.74
   1   8 -10  459.75    9.69
   1   8  -9   60.72    5.08
   1  -8  -9   66.34    2.37
   1   8  -9   65.45    2.36
   1   8  -9   59.35    4.48
   1  -8  -9   73.73    5.50
   1   8  -9   63.49    4.92
  -1  -8   9   66.90    2.48
   1   8  -9   68.72    2.50
   1   8  -9   64.03    2.42
   1   8  -9   66.65    2.43
   1   8  -9   63.12    2.33
   1   8  -9   68.96    2.47
  -1   8   9   66.34    2.51
   1   8  -9   66.02    2.41
   1  -8  -9   67.51    2.63
   1   8  -9   56.73    2.56
   1   8  -9   65.14    2.66
   1  -8  -9   67.74    2.69
   1   8  -8   81.56    2.81
   1  -8  -8   86.50    3.08
  -1   8   8   75.63    2.80
   1  -8  -8   80.37    5.75
   1   8  -8   74.43    5.24
   1   8  -8   92.43    6.05
   1  -8  -8   82.14    3.09
   1   8  -8   82.19    2.79
  -1  -8   8   76.32    2.83
   1  -8  -8   78.32    2.71
   1   8  -8   80.83    2.75
   1   8  -8   84.36    2.86
   1   8  -8   76.67    2.64
   1   8  -8   78.24    2.70
   1   8  -8   78.00    2.60
   1   8  -8   75.46    2.98
   1   8  -8   88.19    3.11
   1  -8  -7   31.46    1.56
   1  -8  -7   38.78    1.80
   1  -8  -7   32.49    1.81
   1   8  -7   30.84    1.61
   1   8  -7   29.59    3.08
   1   8  -7   32.13    1.77
   1   8  -7   29.56    1.50
   1   8  -7   31.38    1.54
   1   8  -7   26.89    3.33
   1   8  -7   29.11    3.28
   1  -8  -7   32.09    3.54
   1   8  -7   34.61    1.83
  -1   8   7   33.92    1.76
   1   8  -7   31.11    1.63
   1   8  -7   30.28    3.49
   1   8  -6  216.42    5.35
   1   8  -6  216.26    5.58
   1   8  -6  206.23    9.38
   1  -8  -6  210.23    9.34
   1   8  -6  199.44    9.45
   1   8  -6  222.39    9.56
   1   8  -6  205.89    8.60
   1  -8  -6  215.14    5.64
   1  -8  -6  221.37    5.67
   1   8  -6  221.82    5.71
  -1   8   6  211.74    5.51
   1   8  -6  208.45    5.35
   1  -8  -6  212.24    5.46
  -1  -8   6  207.40    5.18
  -1  -8   6  206.53    5.23
   1  -8  -6  211.75    5.30
   1   8  -5    9.55    1.89
  -1  -8   5    6.42    1.40
   1   8  -5   10.05    1.94
   1  -8  -5    6.33    1.51
   1   8  -5    5.18    1.42
   1   8  -5    8.69    1.63
   1  -8  -5    8.17    0.87
   1  -8  -5    7.68    0.86
   1   8  -5    9.29    0.96
  -1   8   5    7.76    0.83
   1  -8  -5    8.76    0.88
   1  -8  -5    8.77    0.85
  -1  -8   5    9.44    0.87
  -1  -8   5   10.78    0.90
   1   8  -4   29.48    1.57
   1  -8  -4   27.71    1.53
   1  -8  -4   30.77    1.64
  -1   8   4   28.99    1.59
   1   8  -4   30.51    3.19
   1   8  -4   30.05    3.26
   1  -8  -4   30.18    3.20
  -1  -8   4   24.70    2.74
  -1   8   4   30.77    3.17
   1   8  -4   26.84    2.82
   1  -8  -4   29.18    1.57
   1  -8  -4   29.10    1.61
  -1  -8   4   29.14    1.55
  -1  -8   4   29.37    1.48
   1   8  -4   29.87    1.69
  -1   8   4   30.92    1.64
   1   8  -3  222.08    5.35
   1  -8  -3  209.58    5.18
   1  -8  -3  216.36    5.39
  -1   8   3  211.11    5.42
   1  -8  -3  216.89    5.32
   1   8  -3  220.38    5.57
   1   8  -3  223.20    8.91
   1  -8  -3  212.27    8.77
  -1  -8   3  203.14    8.61
   1   8  -3  211.76    9.33
  -1   8   3  227.09    9.19
   1   8  -3  205.04    8.35
   1  -8  -3  207.96    5.37
  -1  -8   3  213.04    5.37
   1  -8  -3  218.80    5.51
  -1   8   3  206.50    5.43
  -1  -8   3  214.42    5.32
   1   8  -2  353.37    7.70
  -1   8   2  349.65    7.48
   1  -8  -2  344.32    7.54
   1   8  -2  349.23    7.92
   1  -8  -2  343.97    7.61
  -1   8   2  357.75    7.93
   1   8  -2  365.68   11.67
  -1   8   2  350.82   10.30
  -1  -8   2  344.93   11.90
  -1   8   2  362.48   12.28
   1  -8  -2  368.87   11.86
   1   8  -2  363.16   12.33
   1   8  -2  349.38   12.28
   1   8  -2  345.33   11.31
   1  -8  -2  359.64    7.90
  -1  -8   2  347.04    7.85
  -1  -8   2  352.21    7.85
  -1   8   2  341.30    7.91
   1   8  -1   69.24    2.42
  -1   8   1   71.95    2.34
   1  -8  -1   64.03    2.20
  -1   8   1   71.07    2.60
   1   8  -1   72.19    2.58
  -1   8   1   67.00    4.02
   1   8  -1   76.50    4.60
   1   8  -1   72.05    4.98
  -1   8   1   67.41    4.74
   1   8  -1   72.68    4.92
   1  -8  -1   75.08    4.71
  -1   8   1   70.28    4.56
   1   8  -1   69.92    4.42
  -1  -8   1   67.28    2.52
  -1  -8   1   66.48    2.53
   1  -8  -1   68.93    2.57
  -1  -8   1   69.57    2.56
  -1   8   1   67.83    2.57
  -1   8   0    2.20    0.40
   1   8   0    0.15    0.27
  -1  -8   0    0.72    0.30
  -1   8   0    0.42    0.32
   1   8   0    0.45    0.27
   1  -8   0    0.28    0.30
  -1  -8   0    0.40    0.30
   1   8   0    0.58    0.57
  -1   8   0    0.75    0.58
  -1   8   0    0.50    0.55
   1  -8   0   -0.21    0.51
  -1  -8   0    0.23    0.51
   1   8   0    1.21    0.75
  -1   8   0    0.66    0.64
  -1  -8   0    0.48    0.29
  -1   8   0    0.36    0.32
   1  -8   0    0.69    0.35
  -1  -8   0    0.35    0.32
   1  -8   1   21.91    1.33
   1  -8   1   22.08    1.33
  -1   8  -1   21.25    1.36
   1   8   1   21.87    1.32
  -1  -8  -1   21.29    1.23
  -1   8  -1   20.13    1.18
  -1  -8  -1   21.39    1.29
  -1   8  -1   23.04    1.30
  -1   8  -1   20.56    1.18
   1  -8   1   20.72    2.32
   1   8   1   23.47    2.72
  -1  -8  -1   24.08    2.77
  -1  -8  -1   21.27    1.37
   1  -8   1   22.20    1.32
  -1   8  -1   17.87    2.19
  -1  -8  -2  474.74   10.07
  -1  -8  -2  467.30   10.00
   1  -8   2  474.70    9.98
   1  -8   2  476.08    9.96
  -1   8  -2  475.02    9.91
  -1   8  -2  473.84    9.73
  -1  -8  -2  462.40    9.86
   1   8   2  466.48    9.87
  -1   8  -2  449.90    9.69
  -1  -8  -2  474.45   10.00
  -1   8  -2  479.26   14.83
  -1  -8  -2  496.05   14.79
   1  -8   2  456.75   13.32
   1   8   2  452.81   14.09
  -1   8  -2  493.52   14.20
  -1  -8  -2  486.11   10.23
   1   8   2  466.40    9.94
   1  -8   2  467.29    9.78
   1   8   3   70.51    2.51
  -1  -8  -3   70.59    4.98
  -1   8  -3   63.81    4.75
   1   8   3   62.60    4.39
  -1   8  -3   67.31    4.73
  -1  -8  -3   65.67    2.53
   1  -8   3   68.00    2.47
  -1  -8  -3   66.76    2.50
   1  -8   3   60.67    2.37
  -1  -8  -3   70.21    2.58
  -1   8  -3   63.55    2.33
  -1  -8  -3   64.41    2.46
   1   8   3   62.10    2.36
  -1   8  -3   64.83    4.57
  -1   8  -3   60.83    2.34
  -1   8  -3   69.56    2.51
  -1   8  -3   63.95    2.34
   1  -8   4  452.92    9.70
  -1  -8  -4  450.14    9.83
  -1  -8  -4  463.20    9.94
   1  -8   4  476.06    9.80
  -1   8  -4  473.94    9.98
  -1  -8  -4  469.50   10.10
  -1   8  -4  446.37    9.71
  -1   8  -4  460.77    9.97
  -1  -8  -4  462.01   10.14
   1   8   4  462.65    9.81
   1   8   4  489.39   14.01
  -1   8  -4  485.83   14.93
  -1   8  -4  464.66   14.73
  -1   8  -4  463.14   14.66
   1   8   4  467.73    9.76
  -1  -8  -4  466.20   10.01
   1  -8   5  325.87    7.26
  -1  -8  -5  328.96    7.38
  -1   8  -5  335.20    7.75
  -1   8  -5  318.70    7.52
  -1  -8  -5  327.30    7.70
  -1  -8  -5  321.49    7.63
   1   8   5  317.34    7.27
  -1   8  -5  328.42   12.09
  -1   8  -5  316.86   11.67
  -1   8  -5  328.74    7.48
   1   8   5  323.58    7.31
  -1  -8  -5  332.92    7.76
  -1   8  -5  337.68   12.07
  -1   8  -5  312.33    7.35
   1   8   6   17.84    1.16
  -1  -8  -6   19.85    1.40
  -1   8  -6   18.78    1.31
  -1   8  -6   19.08    1.39
  -1   8  -6   18.71    1.31
  -1  -8  -6   16.02    1.11
  -1   8  -6   15.94    2.35
  -1  -8  -6   18.00    2.68
  -1   8  -6   18.73    1.23
  -1  -8  -6   17.56    1.30
   1   8   6   15.17    1.09
  -1   8  -6   16.74    2.58
  -1  -8  -7   32.37    3.58
  -1   8  -7   31.15    3.18
  -1   8  -7   36.19    1.87
  -1  -8  -7   31.96    1.80
  -1   8  -7   33.87    1.88
  -1  -8  -7   33.42    1.61
  -1   8  -7   28.76    1.68
  -1   8  -7   30.69    1.74
  -1  -8  -7   29.55    1.46
  -1  -8  -7   33.70    1.80
  -1  -8  -7   32.68    1.84
   1   8   7   31.69    1.56
  -1   8  -8  428.88    9.08
  -1   8  -8  448.24    9.72
  -1   8  -8  441.16    9.71
  -1   8  -8  443.03    9.92
  -1  -8  -8  445.65    9.37
  -1   8  -8  437.57    9.66
  -1  -8  -8  422.73   14.70
  -1  -8  -8  431.51    9.13
  -1  -8  -8  452.72    9.85
  -1  -8  -8  431.71    9.55
  -1   8  -9   54.13    2.31
  -1   8  -9   54.89    2.21
  -1  -8  -9   52.26    2.03
  -1   8  -9   55.28    2.33
  -1  -8  -9   48.43    4.33
  -1  -8  -9   52.13    2.13
  -1   8  -9   53.32    2.30
  -1   8  -9   53.36    2.41
  -1  -8  -9   53.47    2.26
  -1   8  -9   50.34    1.98
  -1  -8  -9   51.32    2.11
  -1  -8 -10   11.55    1.07
  -1   8 -10   12.43    1.04
  -1   8 -10   11.93    1.02
  -1  -8 -10   11.14    0.96
  -1   8 -10   12.47    1.01
  -1  -8 -10   11.15    0.89
  -1  -8 -10   12.26    0.98
  -1   8 -10   11.63    1.03
  -1   8 -10   12.97    1.11
  -1   8 -10   10.96    0.97
  -1   8 -11   65.52    2.33
  -1  -8 -11   66.59    2.49
  -1   8 -11   64.98    2.39
  -1   8 -11   66.56    2.43
  -1  -8 -11   64.99    2.27
  -1  -8 -11   69.02    2.25
  -1   8 -11   64.92    2.34
  -1  -8 -11   69.33    2.52
  -1   8 -11   65.31    2.42
  -1  -8 -11   65.75    2.49
  -1  -8 -11   63.65    2.28
  -1  -8 -12    3.61    0.56
  -1  -8 -12    3.58    0.55
  -1   8 -12    3.56    0.54
  -1   8 -12    3.54    0.52
  -1   8 -12    3.30    0.46
  -1   8 -12    4.62    0.63
  -1   8 -12    3.39    0.52
  -1  -8 -12    2.98    0.44
  -1  -8 -12    3.32    0.54
  -1   8 -12    3.66    0.51
  -1  -8 -12    3.36    0.49
  -1  -8 -13   46.76    1.72
  -1  -8 -13   44.81    1.67
  -1  -8 -13   46.63    1.56
  -1   8 -13   42.61    1.55
  -1   8 -13   46.49    1.74
  -1   8 -13   42.80    1.59
  -1  -8 -13   46.62    1.64
  -1   8 -14    8.53    0.53
  -1  -8 -14    6.61    0.40
  -1   8 -14    7.53    0.55
  -1  -8 -14    7.90    0.47
   1   9 -14   16.16    0.72
   1  -9 -14   14.66    0.74
   1  -9 -14   14.83    0.73
   1   9 -14   15.67    0.74
   1   9 -13   37.24    1.44
   1  -9 -13   36.09    1.32
  -1  -9  13   28.48    1.06
   1   9 -13   36.23    1.38
   1  -9 -13   34.63    1.27
   1   9 -13   36.76    1.43
   1  -9 -13   34.51    1.34
   1   9 -12   12.42    0.70
   1   9 -12   13.70    0.95
   1   9 -12   12.17    0.93
   1  -9 -12   11.92    0.83
   1  -9 -12   12.50    0.89
   1  -9 -12   12.57    0.89
   1  -9 -12   13.09    0.95
  -1   9  12   10.37    0.70
   1  -9 -11   15.49    1.12
  -1   9  11   14.23    0.94
   1  -9 -11   14.88    1.08
   1   9 -11   14.46    0.89
   1   9 -11   15.55    1.11
   1   9 -11   14.86    1.12
   1  -9 -11   15.21    1.01
   1  -9 -10  141.15    4.06
   1   9 -10  128.35    3.42
   1   9 -10  133.07    3.53
  -1   9  10  140.68    3.82
   1   9 -10  136.32    3.61
  -1   9  10  138.65    3.69
   1  -9 -10  138.95    3.87
   1   9 -10  143.98    4.16
   1   9 -10  139.63    4.00
   1  -9 -10  136.53    3.80
  -1   9   9  448.40    9.55
   1  -9  -9  459.16    9.81
   1   9  -9  447.79    9.44
   1  -9  -9  460.62    9.90
  -1  -9   9  449.10    9.51
   1   9  -9  432.40    9.16
   1  -9  -9  462.17   10.02
  -1   9   9  449.25    9.63
   1   9  -9  453.67    9.99
   1   9  -9  457.32    9.86
   1  -9  -8    0.90    0.87
   1   9  -8    1.09    0.79
   1   9  -8    2.14    0.54
   1   9  -8    2.18    0.60
   1   9  -8    1.71    0.43
  -1   9   8    2.93    0.58
   1   9  -8    0.98    0.41
   1  -9  -8    1.45    0.51
   1   9  -8    1.53    0.43
   1  -9  -8    2.34    0.60
  -1   9   8    1.49    0.48
  -1  -9   8    2.16    0.51
   1   9  -7   42.43    4.20
   1  -9  -7   54.34    4.67
   1   9  -7   42.47    4.04
   1   9  -7   47.61    2.07
   1  -9  -7   45.11    2.05
   1  -9  -7   46.67    1.96
  -1   9   7   42.55    2.07
   1   9  -7   44.01    1.99
   1  -9  -7   46.75    2.25
   1   9  -7   46.20    2.19
  -1   9   7   46.53    2.14
   1   9  -7   47.73    2.02
   1  -9  -7   46.41    2.22
   1   9  -7   51.89    4.60
   1   9  -6 1131.55   28.44
   1   9  -6 1135.61   21.27
   1   9  -6 1132.74   21.66
   1  -9  -6 1136.61   21.55
  -1  -9   6 1109.09   21.24
  -1  -9   6 1102.30   21.17
   1  -9  -6 1095.54   21.30
  -1   9   6 1128.97   21.57
   1  -9  -6 1147.11   21.74
  -1   9   6 1117.00   21.59
   1   9  -6 1129.33   21.39
   1  -9  -6 1130.74   21.87
   1   9  -6 1120.83   21.76
   1   9  -6 1080.76   26.70
   1   9  -6 1069.15   28.37
   1  -9  -6 1081.07   27.86
   1   9  -6 1118.72   28.11
   1   9  -5    4.68    1.44
   1   9  -5    4.90    0.73
  -1  -9   5    3.34    0.59
   1  -9  -5    3.35    0.63
  -1  -9   5    2.64    0.53
   1  -9  -5    2.19    0.54
  -1   9   5    3.34    0.65
   1  -9  -5    7.37    0.88
   1   9  -5    4.14    0.72
  -1   9   5    4.01    0.70
   1   9  -5    3.04    1.15
   1   9  -5    2.11    1.10
   1  -9  -5    8.34    1.84
   1   9  -4  247.37   10.18
   1   9  -4  241.83    5.99
  -1  -9   4  241.11    5.95
  -1  -9   4  230.67    5.94
   1  -9  -4  238.00    5.99
   1  -9  -4  230.08    6.04
   1  -9  -4  236.16    5.94
  -1   9   4  238.22    6.04
   1   9  -4  228.58    6.15
  -1   9   4  230.90    6.03
  -1  -9   4  233.30    5.71
   1   9  -4  238.85    9.63
   1   9  -4  236.51   10.41
   1  -9  -4  228.28    9.88
   1   9  -3  578.28   17.05
   1   9  -3  573.68   11.88
  -1   9   3  573.10   11.55
   1  -9  -3  576.04   12.00
  -1  -9   3  555.96   11.91
   1  -9  -3  585.68   12.11
   1  -9  -3  555.64   11.72
  -1   9   3  571.32   12.04
  -1   9   3  562.62   12.08
  -1  -9   3  564.14   11.79
   1   9  -3  575.60   12.25
  -1   9   3  603.32   16.92
   1   9  -3  586.48   16.78
  -1   9   3  559.38   17.23
   1  -9  -3  567.39   16.94
   1  -9  -2  275.36   10.49
  -1   9   2  260.85   10.74
   1   9  -2  262.14   10.88
  -1  -9   2  266.24    6.22
   1   9  -2  269.24   10.40
  -1   9   2  264.73    6.23
   1   9  -2  272.62    6.48
  -1  -9   2  266.59    6.62
   1  -9  -2  273.28    6.67
  -1   9   2  275.83    6.77
   1  -9  -2  273.88    6.76
  -1  -9   2  277.41    6.64
  -1   9   2  258.53   10.28
   1   9  -2  289.53   10.56
  -1   9   2  265.14    6.67
   1   9  -2  274.90    6.75
   1  -9  -2  267.38    6.30
  -1   9   1  218.56    9.60
  -1  -9   1  198.95    8.91
   1   9  -1  214.15    9.44
   1  -9  -1  210.62    8.85
  -1  -9   1  204.86    5.13
  -1   9   1  199.36    7.86
   1   9  -1  209.38    8.78
   1   9  -1  207.78    5.27
  -1   9   1  204.91    5.07
   1  -9  -1  211.06    5.51
   1  -9  -1  189.50    5.32
  -1  -9   1  209.42    5.49
   1  -9  -1  213.89    5.53
  -1  -9   1  205.17    5.47
  -1   9   1  198.75    8.76
   1   9  -1  189.30    8.43
  -1   9   1  208.67    5.52
   1   9  -1  198.73    5.38
  -1   9   0  216.21    9.68
   1  -9   0  229.20    9.12
  -1  -9   0  219.26    9.43
   1   9   0  219.25    9.63
  -1  -9   0  223.37    5.55
  -1   9   0  223.88    8.65
   1   9   0  216.79    8.85
  -1   9   0  217.28    5.40
  -1   9   0  227.18    5.57
   1   9   0  223.94    5.55
   1  -9   0  215.75    5.74
   1  -9   0  225.71    5.78
  -1  -9   0  222.08    5.80
  -1  -9   0  224.89    5.84
   1  -9   0  230.77    5.81
  -1   9   0  217.52    9.31
   1   9   0  219.04    9.11
   1   9   0  220.82    5.70
  -1   9   0  222.32    5.86
   1  -9   1   93.55    5.44
   1   9   1   96.16    6.02
  -1  -9  -1   84.39    5.73
  -1   9  -1   89.29    3.25
   1   9   1   89.25    3.10
  -1  -9  -1   87.23    2.88
  -1  -9  -1   89.69    3.24
   1  -9   1   96.36    3.16
  -1   9  -1   91.53    2.95
  -1   9  -1   85.95    2.98
   1   9   1   89.28    2.99
   1   9   1   93.43    5.28
  -1   9  -1   91.34    5.38
  -1  -9  -1   96.12    3.12
   1  -9   1   90.73    3.15
   1  -9   1   93.80    3.21
   1   9   2  116.29    6.56
  -1  -9  -2  112.29    6.68
  -1   9  -2  116.70    6.90
   1  -9   2  119.13    6.08
   1   9   2  108.07    5.68
  -1   9  -2  117.76    6.36
  -1   9  -2  113.37    3.56
   1   9   2  118.23    3.52
  -1   9  -2  117.66    3.49
   1   9   2  115.22    3.60
  -1  -9  -2  113.00    3.49
  -1   9  -2  113.35    3.80
  -1  -9  -2  115.11    3.81
   1  -9   2  111.56    3.48
  -1  -9  -2  114.91    3.62
   1  -9   2  116.86    3.66
   1  -9   2  114.03    3.65
  -1  -9  -2  114.83    3.70
   1   9   3  440.67   14.18
   1  -9   3  430.68   13.12
  -1   9  -3  448.02   14.93
  -1  -9  -3  414.12   14.47
  -1  -9  -3  437.07    9.69
   1   9   3  419.41   12.71
  -1   9  -3  460.90   14.50
   1  -9   3  451.57    9.65
   1  -9   3  449.13    9.60
  -1  -9  -3  435.33    9.68
  -1   9  -3  441.74    9.57
  -1   9  -3  445.92   14.60
   1   9   3  437.14    9.52
  -1  -9  -3  434.38    9.60
  -1   9  -4    0.80    0.35
  -1   9  -4   -0.29    0.56
   1   9   4   -0.24    0.59
  -1  -9  -4    1.19    0.92
  -1  -9  -4    0.48    0.41
  -1   9  -4    1.68    1.07
  -1   9  -4    0.69    0.37
  -1  -9  -4    2.10    0.50
  -1  -9  -4    0.07    0.39
  -1   9  -4    0.07    0.30
  -1   9  -4    0.28    0.76
   1  -9   4    0.24    0.32
   1   9   4    0.30    0.34
  -1  -9  -4    0.40    0.35
  -1   9  -5  352.62   12.94
  -1  -9  -5  389.67    8.67
  -1   9  -5  361.07    7.89
  -1   9  -5  358.88    8.34
  -1  -9  -5  365.22    8.63
  -1   9  -5  382.68    8.44
  -1   9  -5  392.00    8.72
  -1  -9  -5  369.84    8.53
   1   9   5  371.36    8.20
   1  -9   5  358.08    8.13
  -1  -9  -5  363.92    8.27
  -1   9  -5  375.64   13.41
  -1   9  -5  353.77   13.01
  -1  -9  -6  449.21    9.68
   1  -9   6  447.30    9.52
  -1   9  -6  483.17   10.23
  -1  -9  -6  460.25   10.09
  -1   9  -6  444.19   14.70
  -1   9  -6  466.64   10.26
  -1   9  -6  455.07    9.94
  -1   9  -6  453.32    9.94
  -1  -9  -6  453.86   10.20
  -1   9  -6  461.24    9.85
   1   9   6  457.82    9.67
  -1  -9  -6  467.00   10.20
  -1  -9  -7  109.69    3.36
  -1  -9  -7  112.27    3.68
  -1   9  -7  118.87    3.82
  -1   9  -7  113.27    3.59
  -1   9  -7  113.33    3.61
  -1   9  -7  111.80    6.29
  -1  -9  -7  114.74    6.92
  -1  -9  -7  114.60    3.72
   1   9   7  109.67    3.30
  -1  -9  -7  113.60    3.76
  -1   9  -7  118.23    3.30
  -1   9  -7  114.78    3.70
  -1   9  -8   31.34    1.70
  -1  -9  -8   33.40    1.81
  -1  -9  -8   36.55    1.90
  -1   9  -8   33.73    1.54
  -1   9  -8   32.23    1.72
  -1   9  -8   32.28    1.68
  -1   9  -8   32.85    1.84
  -1  -9  -8   30.24    1.45
  -1  -9  -8   33.79    1.73
  -1   9  -8   32.92    1.67
  -1   9  -9   23.76    1.40
  -1   9  -9   19.93    1.37
  -1  -9  -9   19.82    1.12
  -1   9  -9   19.60    1.14
  -1  -9  -9   22.88    1.13
  -1  -9  -9   19.20    1.34
  -1  -9  -9   19.47    1.27
  -1   9  -9   19.56    1.24
  -1   9  -9   20.30    1.24
  -1   9  -9   20.62    1.30
  -1   9 -10   20.04    1.19
  -1   9 -10   18.40    1.17
  -1  -9 -10   18.81    1.04
  -1   9 -10   18.92    1.25
  -1  -9 -10   17.64    0.96
  -1   9 -10   18.39    1.05
  -1  -9 -10   16.21    1.17
  -1   9 -10   18.55    1.14
  -1   9 -10   19.47    1.14
  -1  -9 -10   18.56    1.14
  -1   9 -11   14.08    0.93
  -1  -9 -11   12.75    0.95
  -1   9 -11   14.77    0.87
  -1  -9 -11   13.55    0.77
  -1   9 -11   15.02    0.93
  -1   9 -11   14.78    0.91
  -1   9 -11   14.79    0.90
  -1   9 -12   40.28    1.35
  -1  -9 -12   41.02    1.28
  -1   9 -12   42.63    1.41
  -1  -9 -12   46.51    1.66
  -1   9 -12   42.93    1.48
  -1   9 -12   40.56    1.43
  -1  -9 -12   46.66    1.65
  -1  -9 -13    2.10    0.31
  -1  -9 -13    1.61    0.30
  -1   9 -13    1.64    0.24
  -1  -9 -13    1.81    0.28
   1 -10 -13  171.99    3.68
   1  10 -13  180.71    3.72
   1  10 -13  169.64    3.57
   1 -10 -13  173.09    3.71
   1 -10 -12   24.18    1.11
   1 -10 -12   24.98    1.11
   1  10 -12   22.99    1.03
   1 -10 -12   25.29    1.08
   1  10 -12   24.15    1.09
  -1  10  11   54.84    1.70
   1  10 -11   60.37    2.03
   1 -10 -11   61.33    2.06
   1 -10 -11   57.91    2.01
   1  10 -11   58.05    2.04
   1 -10 -11   55.39    1.72
   1  10 -10   22.29    1.04
  -1  10  10   24.81    1.20
   1 -10 -10   23.16    1.33
   1 -10 -10   24.65    1.13
   1  10 -10   23.13    1.26
   1  10 -10   22.55    1.30
   1 -10 -10   23.28    1.30
   1  10  -9  151.38    3.80
   1 -10  -9  146.81    3.72
   1  10  -9  148.14    4.08
   1  10  -9  147.44    4.17
  -1  10   9  142.82    3.82
   1 -10  -9  148.13    4.09
   1 -10  -9  151.41    4.22
  -1  10   9  150.02    3.95
  -1 -10   9  146.44    3.85
   1  10  -8    0.65    0.34
   1 -10  -8    0.43    0.29
   1  10  -8    0.76    0.40
   1  10  -8    1.01    0.43
   1 -10  -8    1.38    0.48
  -1  10   8    1.24    0.44
   1 -10  -8    1.51    0.48
  -1  10   8    0.66    0.36
  -1 -10   8    0.50    0.36
   1  10  -7  166.04    4.35
   1  10  -7  158.51    4.55
   1  10  -7  154.09    4.43
  -1 -10   7  162.86    4.48
  -1  10   7  157.77    4.38
   1  10  -7  146.03    4.12
   1 -10  -7  156.08    4.58
   1 -10  -7  155.78    4.49
  -1  10   7  152.92    4.35
  -1  10   6   42.33    1.83
   1  10  -6   43.67    2.08
   1 -10  -6   43.15    2.08
   1  10  -6   42.60    1.87
  -1  10   6   46.71    2.11
   1  10  -6   44.75    1.97
  -1  10   6   48.39    2.15
   1 -10  -6   42.06    2.15
   1  10  -6   40.68    2.06
   1 -10  -6   43.80    1.98
  -1 -10   6   43.65    1.90
   1 -10  -6   43.24    2.03
  -1 -10   6   43.73    1.89
   1 -10  -5   28.10    3.32
   1  10  -5   25.85    3.25
  -1  10   5   23.98    2.85
   1  10  -5   22.81    2.84
   1  10  -5   28.83    3.39
  -1  10   5   27.18    1.44
   1  10  -5   24.46    1.42
   1  10  -5   27.98    1.63
   1 -10  -5   27.74    1.59
  -1  10   5   25.11    1.57
   1  10  -5   24.61    1.62
   1  10  -5   26.58    1.52
  -1  10   5   23.97    1.54
  -1 -10   5   26.95    1.53
  -1 -10   5   26.29    1.53
   1 -10  -5   24.86    1.51
   1 -10  -5   25.64    1.59
   1 -10  -4   97.17    6.21
  -1 -10   4   93.60    5.89
  -1  10   4  101.91    6.07
   1  10  -4  104.21    6.19
   1  10  -4  111.81    6.69
   1  10  -4  109.19    3.51
  -1  10   4  106.85    3.23
  -1  10   4  104.81    3.55
   1 -10  -4  101.71    3.35
  -1  10   4  101.66    3.51
   1  10  -4  103.48    3.64
   1 -10  -4  105.57    3.68
   1 -10  -4  110.33    3.57
  -1 -10   4  101.49    3.44
   1 -10  -4  103.62    3.56
  -1 -10   4  103.05    3.41
   1 -10  -3  555.64   17.12
  -1 -10   3  562.71   17.00
   1  10  -3  557.99   17.80
  -1  10   3  562.71   16.87
   1  10  -3  559.09   16.94
   1  10  -3  545.82   17.00
  -1  10   3  560.09   11.51
   1  10  -3  561.83   11.84
   1 -10  -3  576.98   11.65
  -1  10   3  563.18   12.06
   1 -10  -3  564.68   12.16
  -1 -10   3  567.50   11.76
   1  10  -3  564.84   12.23
  -1 -10   3  564.39   11.95
  -1 -10   3  559.78   11.97
   1 -10  -3  568.51   12.02
  -1  10   2   45.85    4.33
   1  10  -2   50.39    4.63
   1 -10  -2   47.84    4.21
  -1 -10   2   42.49    4.01
  -1  10   2   51.54    2.37
   1 -10  -2   51.79    2.05
   1  10  -2   49.77    4.22
  -1  10   2   51.89    4.36
   1  10  -2   45.52    4.05
  -1  10   2   51.33    2.08
   1  10  -2   54.31    2.27
  -1 -10   2   51.42    2.33
   1 -10  -2   43.75    2.21
   1 -10  -2   53.35    2.42
  -1 -10   2   47.27    2.20
   1  10  -1  190.38    9.18
   1 -10  -1  180.98    8.39
  -1 -10   1  186.08    8.79
  -1  10   1  174.94    8.87
  -1 -10   1  185.95    4.79
   1  10  -1  189.25    5.20
  -1  10   1  185.23    5.25
   1  10  -1  170.55    8.26
  -1  10   1  190.77    8.79
   1  10  -1  182.34    8.34
   1  10  -1  189.05    4.99
  -1  10   1  188.59    4.83
  -1  10   1  179.33    4.83
   1 -10  -1  188.88    5.25
  -1 -10   1  184.79    5.17
   1 -10  -1  175.89    5.10
  -1 -10   1  190.73    5.20
   1 -10  -1  189.07    5.22
  -1  10   0    9.40    2.10
   1 -10   0    7.87    1.68
  -1 -10   0    6.37    1.66
   1  10   0   10.27    2.10
  -1 -10   0    9.14    0.88
   1  10   0    9.17    0.96
  -1  10   0    8.77    0.99
   1  10   0    8.55    1.81
  -1  10   0    6.82    1.69
   1  10   0    8.38    1.70
  -1  10   0    9.60    0.89
  -1  10   0    8.47    0.86
   1  10   0    9.05    0.92
   1 -10   0    9.76    1.02
   1 -10   0    9.46    1.01
  -1 -10   0    8.45    0.97
   1 -10   0   10.16    1.01
  -1 -10   0    9.91    1.03
   1  10   1  589.25   17.98
  -1 -10  -1  604.11   18.17
  -1  10  -1  533.51   17.84
   1 -10   1  563.86   16.59
  -1 -10  -1  596.85   12.25
   1  10   1  579.90   12.38
  -1  10  -1  604.31   12.77
   1  10   1  571.31   17.23
   1  10   1  588.62   16.65
  -1  10  -1  571.73   16.67
   1  10   1  593.34   12.25
  -1  10  -1  593.09   12.13
  -1  10  -1  599.81   12.21
   1 -10   1  598.29   12.56
   1 -10   1  612.91   12.58
   1 -10   1  591.25   12.36
  -1 -10  -1  616.13   12.75
   1  10   2   47.69    4.25
  -1  10  -2   42.12    4.21
  -1 -10  -2   45.12    4.25
  -1 -10  -2   45.72    2.09
  -1  10  -2   43.77    2.23
  -1 -10  -2   45.70    1.98
   1  10   2   49.25    2.17
  -1  10  -2   43.95    4.17
  -1  10  -2   42.10    3.81
  -1  10  -2   45.52    2.03
   1  10   2   43.08    2.00
   1 -10   2   45.58    2.14
  -1 -10  -2   49.13    2.27
   1 -10   2   46.81    2.19
   1 -10   2   43.74    1.98
  -1 -10  -2   44.60    2.26
   1 -10   3  372.56    8.35
  -1 -10  -3  370.71    8.44
  -1 -10  -3  347.18   13.17
   1  10   3  335.46   12.32
  -1  10  -3  354.33   13.44
  -1 -10  -3  374.41    8.38
  -1  10  -3  353.91   12.67
   1  10   3  352.95    8.10
  -1  10  -3  364.81    8.18
  -1 -10  -3  364.08    8.16
   1  10   3  361.25    8.21
  -1  10  -3  367.51    8.48
  -1 -10  -3  374.56    8.67
  -1  10  -3  349.48   12.95
  -1 -10  -3  357.61    7.96
  -1  10  -4  160.43    8.20
   1  10   4  164.13    4.51
  -1 -10  -4  160.27    4.60
  -1  10  -4  163.97    4.70
  -1  10  -4  171.08    4.58
  -1  10  -4  172.07    4.86
   1  10   4  159.77    4.46
   1 -10   4  165.49    4.58
  -1 -10  -4  166.52    4.66
  -1  10  -4  178.86    8.44
  -1  10  -4  152.66    8.18
  -1 -10  -4  158.29    8.36
  -1  10  -5  210.40    5.42
  -1 -10  -5  211.55    5.71
  -1 -10  -5  210.03    9.65
  -1 -10  -5  204.26    5.43
  -1  10  -5  201.37    9.25
  -1 -10  -5  202.33    5.30
   1 -10   5  202.97    5.14
   1 -10   5  206.92    5.23
  -1 -10  -5  212.50    5.50
   1  10   5  214.09    5.27
  -1 -10  -5  214.10    5.53
  -1  10  -5  205.50    5.60
  -1  10  -5  216.76    5.44
  -1  10  -5  209.08    5.33
  -1  10  -6  168.79    4.67
  -1 -10  -6  167.93    4.65
  -1  10  -6  167.73    4.44
  -1 -10  -6  165.56    4.75
  -1  10  -6  163.55    4.44
  -1  10  -6  161.02    4.50
  -1  10  -6  174.92    4.81
   1  10   6  159.07    4.25
  -1 -10  -6  163.97    4.67
  -1 -10  -6  161.07    4.32
  -1 -10  -6  169.76    4.51
   1 -10   6  160.09    4.18
  -1 -10  -7    0.06    0.35
  -1  10  -7    0.36    0.28
  -1  10  -7    0.38    0.31
  -1 -10  -7    0.12    0.35
  -1  10  -7    0.26    0.41
  -1  10  -7    0.42    0.31
  -1  10  -7    0.11    0.35
  -1 -10  -7   -0.06    0.39
  -1  10  -7    0.30    0.37
  -1 -10  -8   24.09    1.38
  -1  10  -8   24.55    1.40
  -1 -10  -8   24.95    1.48
  -1  10  -8   25.51    1.26
  -1  10  -8   25.34    1.26
  -1 -10  -8   24.70    1.39
  -1  10  -8   26.67    1.52
  -1  10  -8   25.97    1.40
  -1 -10  -8   25.84    1.48
  -1 -10  -8   27.73    1.52
  -1 -10  -9   10.53    0.89
  -1  10  -9    9.43    0.80
  -1 -10  -9    8.48    0.82
  -1  10  -9    8.18    0.67
  -1  10  -9    9.13    0.71
  -1 -10  -9    9.19    0.79
  -1  10  -9   10.37    0.91
  -1  10  -9   10.69    0.84
  -1 -10  -9    9.74    0.87
  -1 -10  -9   10.60    0.91
  -1  10 -10   68.41    2.00
  -1  10 -10   72.29    2.40
  -1  10 -10   67.47    2.03
  -1  10 -10   71.00    2.17
  -1 -10 -10   73.87    2.39
  -1 -10 -10   75.74    2.39
  -1 -10 -10   72.28    2.37
  -1  10 -11   52.66    1.79
  -1 -10 -11   56.22    1.83
  -1 -10 -11   56.65    1.76
  -1  10 -11   57.38    1.83
  -1  10 -11   50.26    1.52
  -1  10 -12    5.92    0.47
  -1 -10 -12    5.15    0.44
   1  10  12    4.99    0.39
  -1 -10 -12    5.82    0.44
  -1  10 -12    5.10    0.43
   1 -11 -11   97.62    2.46
   1  11 -11  100.24    2.50
   1  11 -11  102.88    2.46
   1  11 -10    7.00    0.60
   1 -11 -10    7.05    0.60
   1  11 -10    6.92    0.62
  -1  11  10    5.56    0.43
   1 -11 -10    7.51    0.63
   1  11  -9   12.35    0.84
   1  11  -9   14.43    0.95
  -1  11   9   13.46    0.80
   1 -11  -9   14.34    0.95
   1 -11  -9   11.97    0.84
  -1 -11   9   12.17    0.74
   1  11  -9   12.28    0.70
  -1 -11   8  170.34    4.21
   1 -11  -8  172.31    4.42
   1  11  -8  176.81    4.46
   1  11  -8  172.44    4.30
   1 -11  -8  171.32    4.39
  -1  11   8  166.04    4.18
   1 -11  -8  174.24    4.43
   1  11  -8  162.55    4.02
  -1 -11   7  239.61    5.72
   1 -11  -7  231.56    5.86
  -1  11   7  243.89    5.69
   1 -11  -7  246.36    5.78
  -1  11   7  241.04    5.39
   1  11  -7  233.63    5.68
   1  11  -7  237.32    5.81
   1 -11  -7  246.42    5.84
   1  11  -7  241.67    5.54
  -1  11   6  188.88    4.56
   1  11  -6  191.33    4.90
   1  11  -6  196.53    5.01
  -1  11   6  190.83    4.90
   1 -11  -6  191.03    4.86
   1  11  -6  183.00    4.72
  -1 -11   6  186.51    4.58
  -1 -11   6  186.77    4.95
  -1 -11   6  184.85    4.56
   1 -11  -6  186.92    4.72
   1  11  -5  602.24   12.50
   1  11  -5  596.32   12.08
   1 -11  -5  591.07   12.54
   1 -11  -5  600.83   12.23
  -1 -11   5  604.80   12.11
  -1 -11   5  607.39   12.11
  -1  11   5  600.08   12.34
   1 -11  -5  605.54   12.15
   1  11  -5  584.78   12.24
  -1  11   5  598.29   11.87
   1  11  -4  226.49    5.90
   1 -11  -4  226.39    5.90
  -1 -11   4  226.18    5.63
  -1 -11   4  227.64    5.67
   1 -11  -4  220.00    5.67
  -1  11   4  223.40    5.76
   1 -11  -4  215.04    5.39
   1  11  -4  223.73    5.41
   1  11  -4  231.65    5.72
  -1  11   4  224.78    5.35
   1  11  -3  352.71    8.20
   1 -11  -3  358.63    8.16
   1 -11  -3  338.12    7.93
  -1 -11   3  345.13    7.95
  -1 -11   3  345.91    7.90
   1 -11  -3  327.83    7.39
  -1  11   3  343.92    8.02
  -1  11   3  351.65    7.54
  -1  11   3  328.69    7.41
  -1 -11   2    9.79    0.93
   1 -11  -2   11.48    1.08
  -1 -11   2   10.89    1.02
  -1 -11   2    9.98    1.01
  -1  11   2   11.17    1.09
  -1  11   2   10.97    0.91
  -1  11   2   11.56    0.92
   1  11  -2   11.22    0.99
   1  11  -1    4.31    0.75
  -1 -11   1    4.20    0.68
   1 -11  -1    4.05    0.67
  -1  11   1    3.52    0.58
   1  11  -1    4.98    0.71
  -1  11   1    3.78    0.55
  -1 -11   1    3.52    0.66
  -1 -11   1    5.11    0.75
  -1  11   1    4.18    0.74
   1 -11  -1    4.29    0.72
  -1 -11   0   55.87    2.43
   1  11   0   55.82    2.52
   1 -11   0   54.39    2.34
  -1  11   0   59.88    2.25
  -1  11   0   53.32    2.14
   1  11   0   56.39    2.31
  -1 -11   0   58.99    2.19
   1 -11   0   59.73    2.50
  -1 -11   0   57.44    2.51
  -1 -11   0   60.95    2.53
  -1  11   0   55.68    2.49
   1  11   0   55.06    2.36
   1 -11   1  424.59    8.98
  -1 -11  -1  410.55    9.26
  -1  11  -1  415.72    9.31
  -1  11  -1  391.67    8.66
   1  11   1  407.82    8.90
  -1 -11  -1  385.91    8.69
   1 -11   1  415.30    9.17
  -1  11  -1  410.71    9.31
   1  11   1  411.96    9.02
   1  11   2   12.14    1.01
  -1  11  -2   10.61    0.91
   1  11   2   12.71    1.04
   1 -11   2   12.99    1.12
  -1 -11  -2   11.47    1.10
  -1 -11  -2   11.93    1.08
   1 -11   2   12.00    0.96
  -1 -11  -2   11.80    1.11
  -1  11  -2   11.54    1.09
   1  11   3   64.22    2.41
  -1  11  -3   63.09    2.57
  -1  11  -3   61.61    2.29
   1  11   3   63.24    2.39
  -1 -11  -3   62.27    2.28
   1 -11   3   65.44    2.49
  -1 -11  -3   64.48    2.61
  -1 -11  -3   63.47    2.53
  -1  11  -3   63.26    2.53
  -1 -11  -3   60.62    2.59
  -1 -11  -4   27.42    1.47
   1  11   4   29.54    1.49
  -1  11  -4   31.02    1.63
   1  11   4   29.53    1.53
  -1  11  -4   29.93    1.69
  -1  11  -4   30.14    1.48
  -1 -11  -4   28.79    1.39
  -1 -11  -4   31.07    1.68
   1 -11   4   30.75    1.56
  -1 -11  -4   29.98    1.60
   1 -11   4   31.50    1.55
  -1 -11  -4   28.35    1.55
  -1  11  -5   29.29    1.59
   1  11   5   29.33    1.40
  -1 -11  -5   29.55    1.52
  -1  11  -5   27.64    1.47
  -1 -11  -5   27.10    1.60
   1  11   5   26.54    1.43
  -1  11  -5   30.62    1.66
  -1  11  -5   27.70    1.47
  -1  11  -5   29.97    1.43
  -1 -11  -5   31.75    1.47
   1 -11   5   25.63    1.35
  -1 -11  -5   29.13    1.48
  -1 -11  -5   30.21    1.57
   1 -11   5   28.03    1.35
  -1 -11  -5   30.16    1.57
  -1 -11  -6   57.01    2.20
  -1 -11  -6   59.45    2.35
  -1  11  -6   58.75    2.16
   1  11   6   58.88    2.14
  -1  11  -6   55.37    1.99
  -1  11  -6   61.95    2.37
  -1 -11  -6   59.03    2.13
  -1 -11  -6   61.54    2.30
  -1  11  -6   60.92    2.30
  -1  11  -7   97.77    2.95
  -1 -11  -7   95.07    2.94
  -1 -11  -7   93.13    2.94
  -1  11  -7   93.43    2.99
   1  11   7   95.75    2.80
  -1 -11  -7   99.58    2.88
  -1 -11  -7   97.11    2.96
   1 -11   7   90.44    2.65
  -1  11  -8   13.43    0.90
  -1 -11  -8   15.11    0.99
   1  11   8   12.91    0.75
  -1 -11  -8   14.84    0.93
  -1 -11  -8   14.62    0.96
  -1 -11  -8   13.86    0.91
  -1  11  -8   14.17    0.97
   1  11   8   12.21    0.83
  -1  11  -9   11.62    0.73
   1  11   9   11.25    0.72
  -1  11  -9   11.26    0.79
  -1 -11  -9   11.21    0.79
  -1  11  -9   11.18    0.81
  -1 -11  -9   10.29    0.72
  -1 -11  -9   11.49    0.73
  -1 -11  -9   10.92    0.69
  -1 -11  -9   10.63    0.76
  -1  11 -10    4.00    0.34
  -1  11 -10    4.96    0.45
   1  11  10    5.11    0.44
  -1 -11 -10    5.30    0.46
  -1  11 -10    6.36    0.53
  -1 -11 -10    4.40    0.39
  -1 -11 -10    5.10    0.47
  -1  11 -11   40.21    1.20
  -1 -11 -11   40.03    1.17
  -1 -11 -11   40.32    1.16
   1  12 -10   90.99    2.03
   1 -12 -10   80.99    1.99
   1  12  -9   15.12    0.75
   1 -12  -9   14.90    0.77
   1 -12  -9   16.17    0.79
   1  12  -9   13.67    0.71
   1  12  -8    0.11    0.14
   1 -12  -8    0.50    0.23
  -1  12   8    0.23    0.18
   1 -12  -8    0.07    0.22
   1  12  -8    0.06    0.19
   1  12  -8    0.10    0.23
   1 -12  -8    0.08    0.16
  -1 -12   8    0.13    0.18
   1 -12  -8    0.88    0.29
   1  12  -7   15.13    0.80
  -1  12   7   15.57    0.87
   1 -12  -7   14.88    0.85
   1 -12  -7   14.39    0.94
   1 -12  -7   13.99    0.70
   1 -12  -7   15.64    0.95
   1  12  -7   14.61    0.86
   1  12  -7   15.75    0.95
  -1 -12   7   16.77    0.93
   1 -12  -6    2.53    0.48
   1  12  -6    2.45    0.46
   1  12  -6    2.03    0.42
   1 -12  -6    1.85    0.37
  -1  12   6    2.47    0.42
   1  12  -6    1.88    0.37
  -1 -12   6    2.54    0.46
   1 -12  -6    2.18    0.42
   1 -12  -5    0.58    0.36
   1  12  -5    0.04    0.28
   1  12  -5    0.33    0.33
   1 -12  -5    0.64    0.26
  -1  12   5    0.56    0.36
   1  12  -5    0.84    0.34
  -1 -12   5    0.67    0.30
  -1 -12   5    0.20    0.30
   1 -12  -5    0.26    0.30
   1 -12  -5    0.58    0.34
  -1 -12   5    0.58    0.29
   1  12  -4    6.45    0.70
  -1  12   4    7.12    0.75
   1 -12  -4    6.14    0.56
  -1 -12   4    6.47    0.70
   1 -12  -4    6.71    0.71
  -1 -12   4    7.51    0.73
   1  12  -4    8.14    0.83
   1 -12  -4    7.65    0.80
   1  12  -4    6.66    0.68
   1  12  -3  143.44    3.89
  -1  12   3  146.79    4.06
  -1 -12   3  151.59    4.04
  -1 -12   3  146.54    3.99
   1 -12  -3  144.32    4.01
   1  12  -3  143.02    4.11
   1  12  -3  140.57    3.84
   1 -12  -3  144.06    4.11
   1  12  -2    3.31    0.55
  -1  12   2    2.59    0.55
   1 -12  -2    3.70    0.61
  -1 -12   2    3.39    0.60
  -1 -12   2    3.98    0.61
  -1  12   1    0.42    0.35
   1  12  -1    0.69    0.41
   1 -12  -1    0.11    0.36
  -1 -12   1    0.12    0.40
  -1 -12   1    0.40    0.35
   1  12   0    1.46    0.42
  -1 -12   0    1.62    0.48
   1 -12   0    1.89    0.47
  -1 -12   0    1.79    0.48
  -1 -12   0    1.63    0.47
  -1  12   0    1.41    0.48
   1 -12   0    1.03    0.40
   1  12   0    1.62    0.50
   1  12   1   15.56    1.07
  -1 -12  -1   12.70    0.87
   1 -12   1   15.97    1.14
   1 -12   1   17.41    1.18
   1  12   1   15.00    1.16
   1 -12   1   14.27    0.97
  -1 -12  -1   15.92    1.16
  -1  12  -1   15.71    1.16
  -1  12  -2   31.30    1.58
   1  12   2   29.83    1.45
  -1 -12  -2   28.26    1.34
  -1 -12  -2   25.27    1.48
  -1 -12  -2   28.53    1.52
   1 -12   2   30.16    1.51
   1 -12   2   28.21    1.48
  -1  12  -2   27.64    1.51
   1  12   2   27.79    1.56
  -1 -12  -2   27.52    1.54
   1 -12   2   27.71    1.25
  -1  12  -3  125.90    3.64
   1  12   3  122.22    3.41
  -1 -12  -3  124.98    3.38
   1 -12   3  125.89    3.51
  -1 -12  -3  123.06    3.62
  -1 -12  -3  125.01    3.57
   1 -12   3  128.27    3.47
  -1 -12  -3  122.85    3.68
   1  12   3  128.17    3.70
  -1  12  -3  124.31    3.56
  -1 -12  -4    5.41    0.70
   1  12   4    5.71    0.66
   1  12   4    5.37    0.61
  -1  12  -4    6.34    0.72
  -1 -12  -4    5.85    0.63
   1 -12   4    5.71    0.61
  -1 -12  -4    6.03    0.64
   1 -12   4    6.70    0.61
  -1 -12  -4    6.42    0.70
  -1  12  -4    7.20    0.74
   1  12   5    1.56    0.39
   1  12   5    1.38    0.36
  -1  12  -5    1.26    0.40
  -1 -12  -5    1.50    0.38
  -1 -12  -5    1.11    0.34
   1 -12   5    2.04    0.34
  -1  12  -5    1.20    0.38
  -1  12  -6   28.34    1.29
  -1 -12  -6   28.05    1.27
  -1 -12  -6   25.24    1.01
   1  12   6   29.32    1.24
  -1  12  -6   29.73    1.37
  -1 -12  -6   27.26    1.20
   1  12   6   27.57    1.21
  -1 -12  -6   27.61    1.33
   1 -12   6   28.97    1.21
  -1  12  -7    1.52    0.33
  -1 -12  -7    1.59    0.35
  -1 -12  -7    0.92    0.22
  -1  12  -7    1.10    0.31
   1  12   7    1.01    0.28
  -1 -12  -7    1.62    0.32
   1  12   7    1.44    0.25
  -1 -12  -7    1.23    0.31
  -1  12  -8   83.32    2.24
  -1 -12  -8   79.31    2.07
   1  12   8   83.28    2.05
  -1  12  -8   84.64    2.20
  -1 -12  -8   81.57    2.07
  -1  12  -8   79.31    2.02
  -1  12  -9   20.99    0.82
   1  12   9   19.76    0.71
  -1 -12  -9   18.48    0.73
   1 -13  -7    0.60    0.19
   1 -13  -7    0.36    0.14
  -1 -13   6   21.77    0.90
   1 -13  -6   21.91    0.92
   1  13  -6   20.29    0.89
  -1  13   6   23.26    0.97
   1 -13  -5   13.80    0.84
  -1  13   5   15.73    0.88
   1  13  -5   14.21    0.71
  -1 -13   5   14.86    0.82
   1 -13  -5   13.97    0.79
   1  13  -5   14.06    0.71
   1  13  -5   14.97    0.81
   1 -13  -5   15.84    0.82
  -1  13   4   99.52    2.78
   1 -13  -4  101.57    2.75
   1  13  -4   94.32    2.51
  -1 -13   4  101.85    2.74
  -1 -13   4   99.28    2.53
   1 -13  -4   95.03    2.59
   1 -13  -4   97.74    2.69
   1  13  -4   96.09    2.49
   1  13  -4   98.61    2.63
   1 -13  -4   99.20    2.59
  -1 -13   3   51.35    1.84
  -1 -13   3   51.56    1.75
  -1 -13   3   49.81    1.72
   1 -13  -3   54.17    1.82
   1 -13  -3   50.13    1.67
  -1  13   3   51.31    1.87
   1 -13  -3   53.02    1.84
   1  13  -3   49.09    1.65
  -1 -13   2   99.92    2.80
  -1 -13   2   95.77    2.75
   1 -13  -2  101.35    2.88
   1  13  -2   97.48    2.64
   1 -13  -2   98.87    2.76
   1  13  -2   99.42    2.64
  -1 -13   1  126.43    3.36
  -1 -13   1  123.20    3.35
   1 -13  -1  132.02    3.43
  -1 -13   1  127.51    3.35
   1 -13  -1  129.47    3.38
   1 -13  -1  122.78    3.20
  -1  13   1  123.05    3.40
   1  13  -1  124.16    3.42
   1  13  -1  125.46    3.16
   1 -13   0   12.97    0.87
  -1 -13   0   11.81    0.85
  -1 -13   0   12.26    0.87
   1 -13   0   12.19    0.86
   1  13   0   13.08    0.92
  -1  13   0   11.47    0.85
  -1  13   0   12.04    0.86
   1  13   0   11.65    0.76
   1 -13   1   64.74    2.10
   1 -13   1   64.42    2.10
   1  13   1   63.29    1.95
  -1  13  -1   65.50    2.14
  -1  13  -1   61.03    2.11
   1  13   1   68.31    2.23
   1  13   2   14.68    0.94
  -1  13  -2   14.59    0.89
  -1  13  -2   15.57    0.93
   1 -13   2   15.31    0.89
   1 -13   2   16.49    0.89
  -1 -13  -2   14.75    0.93
  -1 -13  -2   16.43    0.96
  -1  13  -2   18.60    1.01
   1  13   2   15.25    0.87
  -1 -13  -2   14.24    0.69
   1  13   3  162.66    3.85
  -1  13  -3  163.35    3.84
  -1 -13  -3  163.70    3.84
   1 -13   3  159.28    3.67
   1 -13   3  150.22    3.54
  -1 -13  -3  162.46    3.77
  -1  13  -3  163.64    3.85
   1  13   3  161.66    3.68
  -1 -13  -3  149.98    3.42
   1  13   4   83.13    2.26
  -1  13  -4   83.54    2.30
   1 -13   4   81.65    2.25
   1 -13   4   73.95    1.99
  -1 -13  -4   85.59    2.26
  -1  13  -4   85.93    2.33
   1  13   4   85.23    2.20
  -1 -13  -4   75.95    2.01
   1  13   5    0.02    0.17
  -1  13  -5    0.21    0.21
   1 -13   5   -0.02    0.15
   1  13   5   -0.02    0.16
  -1  13  -5    0.06    0.19
  -1 -13  -5    0.06    0.14
  -1 -13  -6   20.85    0.84
  -1  13  -6   21.38    0.82
  -1 -14   3    3.99    0.32
  -1  14   3    4.96    0.36
   1 -14  -2    0.31    0.14
   1 -14  -2    0.08    0.14
  -1  14   2    0.14    0.13
  -1  14   2    0.14    0.14
  -1  14   1    7.15    0.47
   1 -14  -1    6.88    0.45
   1 -14  -1    6.99    0.46
  -1 -14   1    7.09    0.45
   1 -14  -1    6.62    0.44
  -1  14   1    6.45    0.42
   1  14  -1    6.25    0.40
  -1  14   0   20.87    0.83
  -1  14   0   23.49    0.87
   1 -14   0   21.79    0.82
   1 -14   0   22.63    0.85
  -1  14   0   20.99    0.81
  -1  14  -1    0.49    0.17
   1 -14   1    0.31    0.14
   1 -14   1    0.56    0.19
  -1  14  -1    0.41    0.15
  -1 -14  -2    5.16    0.36
  -1  14  -2    7.50    0.43
   2   0 -19    0.02    0.12
   2   0 -18   51.98    1.74
   2   0 -18   51.15    1.71
   2   0 -17    0.08    0.29
   2   0 -17    0.17    0.28
   2   0 -17   -0.04    0.25
   2   0 -17   -0.11    0.21
   2   0 -17    0.33    0.31
   2   0 -17   -0.10    0.29
   2   0 -17   -0.12    0.20
   2   0 -16    0.13    0.24
   2   0 -16   -0.06    0.32
   2   0 -16    0.24    0.36
   2   0 -16    0.04    0.23
   2   0 -16    0.33    0.33
   2   0 -16   -0.08    0.27
   2   0 -16    0.37    0.36
   2   0 -16   -0.05    0.35
   2   0 -16   -0.06    0.35
   2   0 -15    0.36    0.45
   2   0 -15    0.12    0.36
   2   0 -15   -0.07    0.40
   2   0 -15   -0.13    0.35
   2   0 -15    0.32    0.32
   2   0 -15   -0.06    0.33
   2   0 -15    0.21    0.40
   2   0 -15    0.07    0.35
   2   0 -15    0.28    0.37
   2   0 -15   -0.05    0.31
   2   0 -14   11.10    0.97
   2   0 -14   12.55    1.08
   2   0 -14   11.07    1.14
   2   0 -14   11.48    1.06
   2   0 -14   12.54    1.17
   2   0 -14    8.05    1.80
   2   0 -14   12.85    1.04
   2   0 -14   15.49    2.56
   2   0 -14   11.20    0.91
   2   0 -14   13.79    1.19
   2   0 -14   10.58    2.14
   2   0 -14   12.77    1.17
   2   0 -13    0.35    0.35
   2   0 -13   -0.28    0.62
   2   0 -13    0.87    0.44
   2   0 -13   -0.30    0.74
   2   0 -13    0.59    0.46
   2   0 -13    0.20    0.34
   2   0 -13    0.62    0.90
   2   0 -13   -0.05    0.29
   2   0 -13    0.27    0.38
   2   0 -13    1.73    0.49
   2   0 -12   12.70    2.14
   2   0 -12   13.72    1.05
   2   0 -12   12.01    2.18
   2   0 -12   11.72    1.07
   2   0 -12   13.04    1.16
   2   0 -12   12.90    1.09
   2   0 -12   14.57    2.36
   2   0 -12   12.60    0.97
   2   0 -12   13.58    1.11
   2   0 -12   14.45    1.12
   2   0 -11    0.25    0.27
   2   0 -11   -0.23    0.57
   2   0 -11    0.12    0.31
   2   0 -11    0.11    0.25
   2   0 -11    0.25    0.32
   2   0 -11    1.19    0.34
   2   0 -11   -0.06    0.31
   2   0 -11    0.25    0.61
   2   0 -11    0.18    0.33
   2   0 -11    0.64    0.33
   2   0 -11    0.25    0.62
   2   0 -10  260.88    6.08
   2   0 -10  252.98    5.77
   2   0 -10  267.10    9.66
   2   0 -10  252.29    5.98
   2   0 -10  246.94    5.86
   2   0 -10  257.60    9.43
   2   0 -10  257.97    5.98
  -2   0   9    0.33    0.32
   2   0  -9    0.19    0.50
   2   0  -9   -0.09    0.24
   2   0  -9    0.26    0.28
   2   0  -9    0.18    0.49
   2   0  -8 3027.22   57.00
  -2   0   8 2937.62   55.12
   2   0  -8 3010.64   52.81
   2   0  -8 2970.04   56.68
   2   0  -8 2965.55   52.73
  -2   0   8 3035.85   54.97
  -2   0   7    0.10    0.30
   2   0  -7    0.13    0.42
   2   0  -7    0.19    0.19
   2   0  -7    0.12    0.36
   2   0  -7    0.12    0.18
  -2   0   7   -0.09    0.26
  -2   0   6  359.60    8.90
   2   0  -6  370.39    9.31
  -2   0   6  356.12    8.70
   2   0  -5    0.08    0.31
  -2   0   5    0.22    0.26
   2   0  -4 4973.09   87.59
  -2   0   4 5149.23   88.90
  -2   0   3    0.28    0.25
  -2   0   2  475.28    9.88
  -2   0   1    0.04    0.17
  -2   0   1    0.07    0.19
  -2   0   0  798.70   14.64
  -2   0   0  757.47   14.83
  -2   0   0  801.77   14.88
  -2   0  -1   -0.06    0.23
  -2   0  -1    0.20    0.10
  -2   0  -1    0.03    0.15
  -2   0  -1    0.12    0.28
  -2   0  -1    0.69    0.32
  -2   0  -2  593.36   10.93
  -2   0  -2  604.84   12.35
  -2   0  -2  590.01   12.22
  -2   0  -2  573.94   10.70
  -2   0  -2  574.34   10.73
  -2   0  -2  568.14   10.97
  -2   0  -3    0.34    0.18
  -2   0  -3    0.60    0.34
  -2   0  -3    0.49    0.36
  -2   0  -3    0.08    0.29
  -2   0  -3    0.24    0.26
  -2   0  -4  258.56    6.12
  -2   0  -4  286.68    7.62
  -2   0  -4  278.68    7.66
  -2   0  -4  269.41    7.28
  -2   0  -4  273.27    7.42
  -2   0  -5    0.24    0.19
  -2   0  -5   -0.12    0.32
  -2   0  -5    0.03    0.16
  -2   0  -5    0.73    0.57
  -2   0  -5    0.60    0.23
  -2   0  -5    0.11    0.30
  -2   0  -5   -0.03    0.17
  -2   0  -5    0.22    0.32
  -2   0  -6   24.10    2.04
  -2   0  -6   20.24    1.94
  -2   0  -6   20.52    1.98
  -2   0  -6   21.86    1.06
  -2   0  -6   22.59    1.10
  -2   0  -6   19.96    1.04
  -2   0  -6   23.60    2.17
  -2   0  -7    0.17    0.23
  -2   0  -7   -0.16    0.46
  -2   0  -7    0.17    0.50
  -2   0  -7    0.34    0.24
  -2   0  -7   -0.15    0.46
  -2   0  -8  530.60   10.73
  -2   0  -8  549.40   11.01
  -2   0  -8  533.72   14.53
  -2   0  -8  523.64   14.78
  -2   0  -8  546.76   10.95
  -2   0  -9    0.35    0.30
  -2   0  -9    0.20    0.28
  -2   0  -9    0.45    0.27
  -2   0  -9    0.78    0.32
  -2   0  -9    0.09    0.24
  -2   0  -9    0.05    0.23
  -2   0  -9    0.13    0.23
  -2   0  -9    0.25    0.29
  -2   0  -9    0.16    0.27
  -2   0  -9    0.33    0.29
  -2   0  -9    0.49    0.32
  -2   0  -9    0.05    0.29
  -2   0  -9   -0.05    0.25
  -2   0  -9    0.37    0.28
  -2   0  -9    0.16    0.22
  -2   0  -9   -0.21    0.52
  -2   0  -9   -0.14    0.25
  -2   0  -9    0.72    0.32
  -2   0  -9    0.75    0.29
  -2   0  -9    0.97    0.38
  -2   0  -9    0.06    0.32
  -2   0  -9    0.23    0.63
  -2   0 -10  376.98    8.34
  -2   0 -10  388.24    8.48
  -2   0 -10  393.35    8.28
  -2   0 -10  383.87    8.18
  -2   0 -10  389.41    8.27
  -2   0 -10  378.70    8.40
  -2   0 -10  379.45    8.16
  -2   0 -10  387.30    8.35
  -2   0 -10  382.41    8.43
  -2   0 -10  384.71    8.33
  -2   0 -10  379.34    8.46
  -2   0 -10  376.09    8.20
  -2   0 -10  375.49   12.57
  -2   0 -10  378.01    8.23
  -2   0 -10  373.34    8.09
  -2   0 -10  384.78    8.43
  -2   0 -10  387.88    8.63
  -2   0 -10  369.71    8.53
  -2   0 -10  358.81   12.76
  -2   0 -11   -0.05    0.35
  -2   0 -11    0.95    0.47
  -2   0 -11    2.15    0.60
  -2   0 -11    0.05    0.33
  -2   0 -11    0.05    0.37
  -2   0 -11    0.31    0.39
  -2   0 -11    0.68    0.44
  -2   0 -11    0.22    0.40
  -2   0 -11    0.24    0.39
  -2   0 -11    0.06    0.40
  -2   0 -11    1.33    0.45
  -2   0 -11    0.56    0.44
  -2   0 -11    0.26    0.81
  -2   0 -11    0.07    0.43
  -2   0 -11    0.33    0.34
  -2   0 -11    0.69    0.50
  -2   0 -11    0.57    0.77
  -2   0 -11    0.56    0.45
  -2   0 -12  168.04    4.57
  -2   0 -12  164.03    4.38
  -2   0 -12  164.73    4.48
  -2   0 -12  168.71    4.77
  -2   0 -12  162.25    4.57
  -2   0 -12  174.61    4.63
  -2   0 -12  163.23    4.66
  -2   0 -12  161.03    4.32
  -2   0 -12  165.58    4.69
  -2   0 -12  165.01    8.10
  -2   0 -12  166.22    4.63
  -2   0 -12  171.71    4.80
  -2   0 -12  161.20    4.16
  -2   0 -12  168.29    4.86
  -2   0 -12  149.00    8.06
  -2   0 -12  159.26    4.76
  -2   0 -13    0.79    0.35
  -2   0 -13   -0.05    0.29
  -2   0 -13    0.05    0.37
  -2   0 -13    0.13    0.39
  -2   0 -13   -0.06    0.35
  -2   0 -13    0.16    0.31
  -2   0 -13    0.32    0.37
  -2   0 -13    0.23    0.35
  -2   0 -13    0.13    0.33
  -2   0 -13    0.07    0.36
  -2   0 -13    0.45    0.41
  -2   0 -13    0.12    0.32
  -2   0 -13    0.80    0.71
  -2   0 -13   -0.21    0.39
  -2   0 -13   -0.29    0.79
  -2   0 -13    0.14    0.37
  -2   0 -14   20.49    1.19
  -2   0 -14   21.12    1.33
  -2   0 -14   23.22    1.26
  -2   0 -14   21.85    1.36
  -2   0 -14   22.55    1.28
  -2   0 -14   20.67    1.29
  -2   0 -14   21.77    1.30
  -2   0 -14   21.78    1.35
  -2   0 -14   22.16    1.38
  -2   0 -14   20.60    1.41
  -2   0 -14   20.35    1.35
  -2   0 -15    0.10    0.31
  -2   0 -15   -0.10    0.34
  -2   0 -15    0.18    0.30
  -2   0 -15   -0.09    0.30
  -2   0 -15    0.17    0.25
  -2   0 -15   -0.05    0.30
  -2   0 -15   -0.10    0.34
  -2   0 -15    0.04    0.24
  -2   0 -15    0.23    0.30
  -2   0 -16   11.83    0.79
  -2   0 -16   11.79    0.75
  -2   0 -16   12.10    0.80
  -2   0 -16   13.77    0.82
  -2   0 -17    0.06    0.16
   2  -1 -18    5.32    0.51
   2   1 -18    5.19    0.51
   2  -1 -18    5.27    0.51
   2  -1 -18    5.00    0.48
   2   1 -18    4.88    0.47
   2   1 -17   22.52    1.01
   2  -1 -17   22.40    1.22
   2   1 -17   21.70    1.25
   2  -1 -17   25.01    1.31
   2   1 -17   22.01    1.16
   2   1 -17   21.92    0.99
   2   1 -17   23.55    1.10
   2  -1 -17   23.09    1.28
   2   1 -17   24.55    1.32
   2  -1 -17   23.14    1.25
   2   1 -16  119.49    3.41
   2   1 -16  121.29    3.30
   2  -1 -16  119.88    3.57
   2  -1 -16  109.25    2.95
   2   1 -16  118.58    3.34
   2   1 -16  121.20    3.65
   2  -1 -16  118.61    3.62
   2  -1 -16  120.22    3.62
   2   1 -16  114.70    3.20
   2  -1 -16  104.38    3.00
   2  -1 -16  115.31    3.41
   2   1 -16  114.62    3.43
   2  -1 -16  113.73    3.39
   2  -1 -16  119.93    3.46
   2  -1 -16  117.14    3.62
   2   1 -16  120.76    3.67
   2  -1 -15   11.41    1.01
   2  -1 -15   12.00    1.04
   2   1 -15   13.14    1.10
   2  -1 -15   10.79    1.02
   2   1 -15   14.57    1.18
   2  -1 -15   12.74    0.97
   2   1 -15   11.56    1.01
   2  -1 -15   11.39    1.06
   2  -1 -15   10.29    0.83
   2   1 -15   11.74    0.99
   2  -1 -15   11.60    1.04
   2   1 -15   12.80    1.03
   2  -1 -15   12.40    1.12
   2   1 -15   12.57    0.98
   2  -1 -15   12.34    0.92
   2   1 -15   12.52    1.15
   2  -1 -15   11.07    1.07
   2  -1 -15   12.52    1.13
   2   1 -15   14.40    1.20
   2  -1 -14  703.47   20.96
   2   1 -14  714.57   21.04
   2  -1 -14  756.36   14.88
   2   1 -14  750.32   14.93
   2  -1 -14  731.42   14.85
   2  -1 -14  741.85   15.06
   2   1 -14  705.42   14.95
   2  -1 -14  740.64   14.67
   2  -1 -14  740.19   14.38
   2   1 -14  758.86   14.93
   2  -1 -14  726.26   20.60
   2   1 -14  686.07   20.26
   2  -1 -14  727.65   14.44
   2   1 -14  752.74   14.85
   2   1 -14  739.64   14.86
   2  -1 -14  732.15   15.04
   2  -1 -14  761.32   15.22
   2  -1 -14  726.13   14.46
   2   1 -14  745.74   15.17
   2  -1 -14  730.73   21.18
   2   1 -14  723.67   21.09
   2  -1 -14  741.89   15.17
   2  -1 -14  730.77   15.20
   2   1 -14  750.84   15.26
   2  -1 -13   84.99    5.95
   2   1 -13   86.21    5.97
   2   1 -13   87.99    3.08
   2   1 -13   84.69    3.05
   2  -1 -13   88.15    3.06
   2  -1 -13   90.44    3.09
   2  -1 -13   86.28    3.13
   2  -1 -13   87.75    2.97
   2   1 -13   83.70    2.67
   2   1 -13   84.12    3.11
   2   1 -13   78.88    5.52
   2  -1 -13   95.70    6.04
   2   1 -13   81.93    2.97
   2  -1 -13   84.65    2.82
   2   1 -13   83.88    3.03
   2  -1 -13   86.14    3.15
   2  -1 -13   90.44    3.26
   2  -1 -13   88.36    2.87
   2  -1 -13   82.60    3.20
   2   1 -13   84.59    3.21
   2  -1 -13   97.15    6.28
   2   1 -13   81.07    5.78
   2  -1 -13   87.01    3.22
   2   1 -13   84.12    3.16
   2  -1 -12    4.44    0.61
   2   1 -12    5.44    0.71
   2  -1 -12    6.21    1.53
   2   1 -12    5.17    1.42
   2  -1 -12    5.04    0.75
   2   1 -12    4.15    0.66
   2   1 -12    7.25    1.68
   2  -1 -12    3.90    1.30
   2  -1 -12    5.21    0.77
   2   1 -12    5.75    0.76
   2  -1 -12    5.47    0.78
   2  -1 -12    6.60    0.74
   2   1 -12    4.85    0.69
   2  -1 -12    5.57    0.75
   2   1 -12    5.39    0.61
   2   1 -12    5.24    0.70
   2  -1 -12    5.13    1.50
   2   1 -12    8.26    1.85
   2   1 -12    6.26    0.82
   2  -1 -12    5.65    0.79
   2   1 -12    6.27    0.77
   2   1 -12    5.66    0.74
   2  -1 -12    5.89    0.73
   2  -1 -12    5.73    0.71
   2  -1 -11  619.11   17.15
   2   1 -11  588.60   16.85
   2  -1 -11  606.57   12.16
   2   1 -11  610.63   12.43
   2  -1 -11  630.21   12.66
   2   1 -11  600.25   12.46
   2   1 -11  629.68   12.47
   2  -1 -11  629.09   12.44
   2  -1 -11  602.38   12.37
   2  -1 -11  611.26   12.66
   2   1 -11  634.50   12.70
   2  -1 -11  612.02   12.53
   2   1 -11  617.05   12.52
   2   1 -11  605.94   12.50
   2   1 -11  586.63   11.97
   2   1 -11  642.88   12.65
   2   1 -11  663.69   17.85
   2  -1 -11  633.83   17.69
   2  -1 -11  638.25   12.67
   2  -1 -11  588.71   17.38
   2   1 -11  636.50   17.82
   2   1 -11  591.83   12.29
   2   1 -10    5.54    0.66
   2  -1 -10    5.00    0.64
   2  -1 -10    4.35    0.58
   2   1 -10    5.57    0.63
   2  -1 -10    5.89    0.66
   2   1 -10    5.62    0.67
   2  -1 -10    7.92    0.79
   2   1 -10    6.41    0.73
   2   1 -10    6.87    1.51
   2  -1 -10   12.23    1.89
   2   1 -10    5.56    0.66
   2  -1 -10   11.51    0.91
   2  -1 -10    9.48    1.73
   2   1 -10    5.00    0.62
   2   1 -10    7.05    1.47
  -2  -1   9   73.83    3.55
  -2   1   9   75.58    3.47
   2   1  -9   78.32    4.50
   2  -1  -9   64.74    4.17
   2  -1  -9   77.26    2.49
   2   1  -9   76.35    2.46
   2   1  -9   69.30    4.25
   2  -1  -9   72.84    4.30
   2  -1  -9   76.46    2.44
   2   1  -9   72.74    2.40
  -2   1   9   73.82    3.53
  -2  -1   9   75.74    3.41
  -2   1   8   61.12    3.07
   2  -1  -8   56.64    3.57
   2   1  -8   65.00    3.75
   2  -1  -8   61.43    2.04
   2   1  -8   63.68    2.06
   2   1  -8   66.28    3.80
   2  -1  -8   60.23    3.60
   2   1  -8   62.61    2.03
   2  -1  -8   62.81    2.03
  -2   1   8   64.64    3.16
  -2  -1   8   66.99    3.10
  -2   1   7   13.26    1.33
   2   1  -7   14.15    1.31
   2   1  -7   13.81    1.55
   2  -1  -7   11.65    1.43
   2   1  -7   11.17    0.71
   2  -1  -7   11.02    0.71
   2   1  -7   10.95    0.70
   2   1  -7   13.32    1.51
   2  -1  -7   11.02    0.70
   2  -1  -7    9.28    1.28
  -2  -1   7   12.19    1.24
   2   1  -6  711.88   15.10
   2  -1  -6  651.09   14.90
  -2   1   6  660.48   14.54
   2   1  -6  669.64   14.11
  -2  -1   6  682.68   14.38
   2  -1  -5  718.15   15.48
   2   1  -5  777.15   15.64
  -2   1   5  721.42   15.53
   2   1  -5  762.27   14.95
   2  -1  -5  736.40   15.82
  -2  -1   5  750.17   15.41
  -2   1   4  153.47    4.64
   2   1  -4  154.36    4.05
   2  -1  -4  155.43    4.67
  -2  -1   4  153.03    4.51
  -2   1   3 2039.17   35.00
   2  -1  -3 1965.95   34.65
  -2  -1   3 1962.08   34.75
  -2  -1   2    2.40    0.47
   2  -1  -2    2.80    0.44
  -2   1   2    3.53    0.36
   2  -1  -1 9205.46  154.39
  -2   1   1 9178.04  154.61
  -2   1   1 8647.81  154.45
  -2  -1   1 8808.00  154.81
  -2   1   1 8646.37  154.79
  -2  -1   0  870.01   16.80
  -2   1   0  875.73   16.82
  -2   1   0  881.09   16.75
  -2  -1   0  893.84   16.94
  -2  -1   0  879.68   16.89
  -2  -1   0  885.31   16.76
  -2   1   0  874.48   16.75
  -2   1   0  889.26   16.92
  -2   1  -1  305.15    6.81
  -2  -1  -1  294.55    6.75
  -2   1  -1  305.44    6.67
  -2  -1  -1  284.43    6.58
  -2   1  -1  303.12    6.57
  -2  -1  -1  299.76    7.08
  -2  -1  -1  291.57    6.89
  -2   1  -1  301.37    6.96
  -2  -1  -1  300.45    6.51
  -2  -1  -1  283.52    6.82
  -2   1  -1  291.88    6.85
  -2  -1  -1  296.89    6.78
  -2   1  -1  294.88    6.79
  -2   1  -2  552.02   11.43
  -2  -1  -2  532.12   11.36
  -2  -1  -2  532.29   11.38
  -2   1  -2  531.90   11.40
  -2  -1  -2  550.16   10.74
  -2   1  -2  528.33   10.07
  -2  -1  -2  529.95   10.64
  -2   1  -2  537.66   11.52
  -2  -1  -2  534.21   11.53
  -2  -1  -2  552.39   11.27
  -2   1  -2  522.59   11.18
  -2  -1  -3  439.26    9.94
  -2   1  -3  465.44   10.06
  -2  -1  -3  415.61    7.90
  -2  -1  -3  440.40    9.86
  -2   1  -3  411.60    9.70
  -2  -1  -3  439.87    9.14
  -2  -1  -3  441.85    8.98
  -2  -1  -3  427.61   10.00
  -2   1  -3  447.16   10.11
  -2   1  -3  447.67   10.14
  -2  -1  -3  445.05   10.14
  -2   1  -4  880.54   19.03
  -2  -1  -4  931.41   19.23
  -2   1  -4  953.11   19.10
  -2  -1  -4  918.82   18.88
  -2  -1  -4  930.23   18.87
  -2  -1  -4  904.98   19.04
  -2   1  -4  923.65   19.15
  -2  -1  -4  950.19   18.02
  -2   1  -5    3.88    0.79
  -2  -1  -5    4.32    0.85
  -2  -1  -5    2.65    0.35
  -2  -1  -5    3.98    0.86
  -2   1  -5    2.87    0.38
  -2  -1  -5    2.94    0.37
  -2   1  -5    3.73    0.83
  -2   1  -5    3.29    0.39
  -2  -1  -5    3.18    0.83
  -2   1  -5    3.68    0.41
  -2  -1  -5    2.81    0.37
  -2   1  -5    2.94    0.76
  -2  -1  -5    3.92    0.81
  -2  -1  -5    3.36    0.39
  -2   1  -5    3.02    0.37
  -2  -1  -5    2.94    0.58
  -2  -1  -6    5.51    1.02
  -2  -1  -6    5.92    0.90
  -2   1  -6    6.93    0.59
  -2   1  -6    5.32    0.54
  -2   1  -6    6.75    1.18
  -2  -1  -6    5.69    0.55
  -2  -1  -6    7.11    0.59
  -2  -1  -6    6.47    1.16
  -2   1  -6    8.08    1.25
  -2  -1  -6    5.43    1.11
  -2   1  -6    6.18    0.57
  -2  -1  -6    4.67    0.51
  -2  -1  -6    6.70    1.10
  -2   1  -6    8.00    1.18
  -2  -1  -7    7.88    1.28
  -2   1  -7   10.56    1.47
  -2   1  -7   10.14    0.80
  -2  -1  -7    9.68    0.77
  -2  -1  -7   12.24    1.61
  -2  -1  -7    7.12    1.32
  -2   1  -7   11.48    1.66
  -2  -1  -7    9.08    0.74
  -2   1  -7    9.26    0.75
  -2  -1  -8  109.67    3.17
  -2   1  -8  105.20    3.10
  -2  -1  -8  106.03    3.02
  -2   1  -8  109.33    3.12
  -2  -1  -8  105.03    3.05
  -2   1  -8  109.81    3.20
  -2   1  -8  102.41    2.98
  -2   1  -8  113.47    3.26
  -2  -1  -8  108.12    3.19
  -2   1  -8  108.15    3.06
  -2  -1  -8  107.37    3.13
  -2  -1  -8  100.53    5.18
  -2   1  -8  102.20    2.99
  -2  -1  -8  103.34    3.15
  -2  -1  -8  105.39    5.59
  -2   1  -8  111.06    5.65
  -2   1  -8  109.78    3.20
  -2   1  -9   78.98    2.54
  -2  -1  -9   74.69    2.64
  -2  -1  -9   74.94    2.63
  -2   1  -9   76.85    2.39
  -2   1  -9   77.61    2.58
  -2  -1  -9   78.59    2.69
  -2  -1  -9   73.04    4.69
  -2   1  -9   69.58    4.58
  -2  -1  -9   77.68    2.49
  -2  -1  -9   78.23    2.57
  -2  -1  -9   79.00    2.71
  -2  -1  -9   75.75    2.53
  -2  -1  -9   77.77    2.48
  -2   1  -9   78.98    2.55
  -2  -1  -9   78.20    2.67
  -2   1  -9   79.38    2.68
  -2  -1  -9   74.99    2.56
  -2   1  -9   81.35    2.65
  -2  -1  -9   76.54    2.55
  -2  -1  -9   76.57    2.57
  -2   1  -9   80.09    2.58
  -2  -1  -9   79.63    2.63
  -2   1  -9   77.38    2.62
  -2   1  -9   80.87    2.75
  -2   1  -9   73.91    2.59
  -2  -1  -9   76.83    2.68
  -2   1  -9   77.03    2.72
  -2  -1  -9   79.44    2.76
  -2   1  -9   72.77    2.41
  -2  -1  -9   80.86    2.50
  -2   1  -9   76.13    2.55
  -2  -1  -9   78.29    2.45
  -2   1  -9   79.24    2.64
  -2   1  -9   78.01    2.68
  -2  -1  -9   81.61    2.67
  -2  -1  -9   75.08    2.71
  -2  -1  -9   74.12    4.96
  -2   1  -9   80.11    2.75
  -2   1  -9   76.81    4.97
  -2  -1 -10    0.27    0.28
  -2   1 -10    0.31    0.29
  -2  -1 -10   -0.06    0.28
  -2  -1 -10    0.53    0.31
  -2  -1 -10   -0.06    0.34
  -2   1 -10    0.13    0.32
  -2   1 -10    0.56    0.30
  -2  -1 -10   -0.11    0.29
  -2  -1 -10    0.35    0.30
  -2  -1 -10   -0.05    0.27
  -2  -1 -10   -0.10    0.26
  -2   1 -10    0.12    0.29
  -2   1 -10    0.39    0.37
  -2  -1 -10   -0.11    0.32
  -2   1 -10   -0.30    0.35
  -2   1 -10    0.98    0.40
  -2  -1 -10    1.13    0.38
  -2   1 -10    0.16    0.31
  -2  -1 -10    1.10    0.37
  -2  -1 -10    0.24    0.31
  -2   1 -10    0.11    0.29
  -2   1 -10    0.16    0.30
  -2  -1 -10    0.09    0.27
  -2   1 -10    0.05    0.28
  -2  -1 -10    0.06    0.29
  -2  -1 -10    0.72    0.39
  -2   1 -10   -0.04    0.27
  -2  -1 -10    0.20    0.28
  -2  -1 -10    0.29    0.32
  -2  -1 -10    0.72    0.59
  -2   1 -10   -0.06    0.33
  -2  -1 -10    0.58    0.37
  -2   1 -10    0.17    0.32
  -2   1 -10    0.44    0.33
  -2  -1 -10    0.09    0.25
  -2  -1 -10    0.39    0.28
  -2   1 -10    0.26    0.65
  -2   1 -10    0.51    0.39
  -2  -1 -10    0.06    0.30
  -2  -1 -10    0.26    0.58
  -2   1 -11 1172.96   21.81
  -2  -1 -11 1158.61   22.11
  -2  -1 -11 1158.55   21.51
  -2  -1 -11 1112.16   22.22
  -2   1 -11 1187.81   22.32
  -2   1 -11 1121.43   22.11
  -2   1 -11 1168.80   21.78
  -2  -1 -11 1145.07   22.00
  -2  -1 -11 1173.19   21.83
  -2   1 -11 1168.21   21.83
  -2  -1 -11 1161.93   21.76
  -2   1 -11 1143.67   22.09
  -2  -1 -11 1189.63   22.23
  -2  -1 -11 1128.86   21.91
  -2   1 -11 1163.90   21.91
  -2   1 -11 1177.25   22.18
  -2  -1 -11 1147.09   21.90
  -2   1 -11 1137.51   22.00
  -2  -1 -11 1145.44   22.16
  -2  -1 -11 1178.92   22.23
  -2   1 -11 1119.48   21.83
  -2   1 -11 1178.84   21.97
  -2  -1 -11 1138.51   22.12
  -2  -1 -11 1176.73   22.15
  -2  -1 -11 1153.30   27.85
  -2   1 -11 1115.57   27.60
  -2  -1 -11 1156.40   21.74
  -2   1 -11 1152.45   21.39
  -2   1 -11 1155.01   22.15
  -2   1 -11 1170.83   21.97
  -2   1 -11 1171.46   21.92
  -2  -1 -11 1134.47   22.03
  -2   1 -11 1145.71   22.25
  -2   1 -11 1139.75   28.46
  -2  -1 -11 1146.41   28.41
  -2  -1 -11 1153.87   22.24
  -2   1 -12  213.86    5.32
  -2  -1 -12  214.13    5.10
  -2   1 -12  225.66    5.54
  -2  -1 -12  215.83    5.62
  -2   1 -12  218.69    5.80
  -2  -1 -12  212.39    5.76
  -2  -1 -12  219.98    5.49
  -2  -1 -12  219.88    5.55
  -2   1 -12  218.19    5.65
  -2  -1 -12  222.62    5.73
  -2   1 -12  209.01    5.39
  -2  -1 -12  219.75    5.46
  -2   1 -12  228.51    5.70
  -2   1 -12  216.51    5.55
  -2  -1 -12  211.39    5.65
  -2  -1 -12  214.81    5.69
  -2   1 -12  216.96    5.51
  -2  -1 -12  213.84    5.66
  -2  -1 -12  220.66    5.67
  -2   1 -12  207.29    4.93
  -2  -1 -12  217.47    9.39
  -2  -1 -12  224.62    5.30
  -2   1 -12  202.23    9.13
  -2   1 -12  211.59    5.47
  -2   1 -12  219.23    5.69
  -2  -1 -12  218.49    5.35
  -2  -1 -12  217.11    5.61
  -2   1 -12  215.69    5.43
  -2   1 -12  211.09    5.76
  -2  -1 -12  211.61    5.73
  -2   1 -12  216.32    9.81
  -2  -1 -12  208.99    9.66
  -2   1 -13    9.61    0.89
  -2   1 -13    9.18    0.81
  -2  -1 -13   10.08    0.95
  -2   1 -13    9.97    1.01
  -2  -1 -13    7.26    0.88
  -2  -1 -13    9.12    0.88
  -2  -1 -13    9.80    0.97
  -2   1 -13    9.20    0.91
  -2  -1 -13    8.26    0.81
  -2   1 -13    8.86    0.91
  -2  -1 -13   10.56    0.99
  -2   1 -13    9.34    0.91
  -2  -1 -13    9.32    0.95
  -2   1 -13    9.33    0.97
  -2  -1 -13   11.08    0.84
  -2   1 -13    9.21    0.88
  -2  -1 -13    8.71    0.90
  -2  -1 -13    8.39    0.90
  -2  -1 -13    7.34    1.69
  -2   1 -13    9.70    1.89
  -2  -1 -13    8.90    0.81
  -2  -1 -13    9.57    0.94
  -2   1 -13   10.12    0.98
  -2   1 -13    9.47    0.85
  -2  -1 -13   10.96    2.08
  -2   1 -13    7.23    1.72
  -2   1 -13   11.42    1.06
  -2  -1 -13   10.97    1.04
  -2  -1 -14    8.48    0.82
  -2   1 -14    7.73    0.74
  -2  -1 -14    9.03    0.91
  -2   1 -14    7.26    0.86
  -2  -1 -14    8.41    0.74
  -2   1 -14    8.88    0.82
  -2  -1 -14    7.71    0.82
  -2   1 -14    7.58    0.77
  -2  -1 -14    8.05    0.82
  -2   1 -14    7.85    0.85
  -2   1 -14    8.57    0.79
  -2   1 -14    7.32    0.84
  -2  -1 -14    6.68    0.77
  -2  -1 -14    8.69    0.84
  -2  -1 -14    8.08    0.76
  -2  -1 -14    7.63    0.83
  -2  -1 -14    8.29    0.88
  -2   1 -14    8.27    0.87
  -2  -1 -14    7.46    0.81
  -2   1 -14    8.26    0.81
  -2   1 -14    7.92    0.84
  -2  -1 -15    0.72    0.35
  -2   1 -15    0.98    0.38
  -2   1 -15    1.16    0.35
  -2   1 -15    1.11    0.33
  -2  -1 -15    1.10    0.38
  -2  -1 -15    1.62    0.41
  -2  -1 -15    0.90    0.35
  -2  -1 -15    0.71    0.33
  -2   1 -15    0.89    0.38
  -2   1 -15    0.71    0.36
  -2  -1 -15    1.41    0.40
  -2   1 -15    1.31    0.38
  -2  -1 -15    1.45    0.40
  -2   1 -15    1.07    0.40
  -2  -1 -15    1.53    0.42
  -2   1 -16    7.29    0.61
  -2   1 -16    7.44    0.62
  -2  -1 -16    7.13    0.61
  -2  -1 -16    8.83    0.65
  -2  -1 -16    7.95    0.58
  -2   1 -16    7.14    0.61
  -2   1 -16    8.04    0.66
  -2  -1 -16    8.02    0.65
  -2  -1 -16    8.15    0.62
  -2   1 -17  102.23    2.34
  -2   1 -17  108.26    2.45
  -2  -1 -17  103.93    2.39
  -2   1 -17  103.52    2.40
   2  -2 -18   89.25    2.33
   2   2 -18   91.59    2.35
   2  -2 -18   92.72    2.40
   2   2 -18   90.22    2.41
   2   2 -18   91.74    2.31
   2   2 -17   18.84    0.98
   2   2 -17   19.95    1.04
   2  -2 -17   19.46    1.08
   2   2 -17   21.19    1.10
   2   2 -17   20.75    1.13
   2   2 -17   19.83    1.13
   2  -2 -17   21.50    1.17
   2  -2 -17   20.03    1.12
   2   2 -17   20.44    1.16
   2   2 -17   18.33    0.91
   2   2 -17   20.37    1.14
   2  -2 -17   19.95    1.12
   2   2 -16    0.15    0.30
   2  -2 -16   -0.11    0.37
   2  -2 -16    0.36    0.29
   2   2 -16    0.21    0.35
   2   2 -16    0.15    0.30
   2  -2 -16    0.35    0.32
   2   2 -16    0.23    0.35
   2  -2 -16    0.17    0.32
   2   2 -16    0.12    0.32
   2   2 -16   -0.04    0.26
   2   2 -16    0.11    0.30
   2  -2 -16    0.56    0.37
   2  -2 -15  407.06    8.53
   2  -2 -15  420.87    8.96
   2   2 -15  428.68    8.92
   2   2 -15  420.48    9.10
   2   2 -15  409.57    8.79
   2  -2 -15  421.39    9.25
   2   2 -15  420.25    9.34
   2   2 -15  417.42    9.31
   2  -2 -15  418.97    9.29
   2  -2 -15  420.30    9.04
   2   2 -15  418.72    9.12
   2  -2 -15  421.79    9.00
   2   2 -15  420.95    9.11
   2  -2 -15  412.36    9.22
   2  -2 -14   53.75    2.08
   2  -2 -14   54.17    2.39
   2  -2 -14   59.90    2.39
   2   2 -14   55.55    2.39
   2   2 -14   57.32    2.40
   2  -2 -14   56.91    2.34
   2  -2 -14   56.34    2.37
   2   2 -14   57.54    2.42
   2  -2 -14   58.99    2.53
   2   2 -14   54.84    2.49
   2   2 -14   57.24    2.31
   2  -2 -14   52.27    4.40
   2  -2 -14   58.22    2.51
   2   2 -14   52.76    4.45
   2   2 -14   57.22    2.40
   2  -2 -14   52.68    2.03
   2  -2 -14   59.76    2.54
   2   2 -14   54.77    2.26
   2  -2 -14   55.70    2.46
   2   2 -14   51.05    4.58
   2  -2 -14   49.72    4.62
   2   2 -14   55.74    2.49
   2  -2 -14   61.33    2.57
   2   2 -14   58.69    4.85
   2  -2 -14   53.23    4.64
   2   2 -13  427.63    9.65
   2   2 -13  430.74   14.97
   2  -2 -13  424.61   14.83
   2   2 -13  448.01    9.85
   2  -2 -13  447.69    9.88
   2  -2 -13  453.21    9.76
   2  -2 -13  438.27    9.71
   2   2 -13  459.47    9.86
   2  -2 -13  449.09    9.70
   2   2 -13  454.46    9.84
   2  -2 -13  464.69   10.08
   2   2 -13  440.57    9.99
   2  -2 -13  443.02    9.35
   2  -2 -13  433.14   14.44
   2   2 -13  440.41   14.53
   2   2 -13  444.38    9.83
   2   2 -13  454.65    9.43
   2  -2 -13  449.48    9.97
   2   2 -13  445.58    9.66
   2  -2 -13  437.33    9.94
   2  -2 -13  441.08   14.99
   2   2 -13  444.54   15.09
   2   2 -13  452.18   10.00
   2  -2 -13  442.49    9.95
   2   2 -12  514.47   16.37
   2   2 -12  526.51   11.15
   2  -2 -12  510.34   16.33
   2   2 -12  522.20   11.32
   2  -2 -12  530.73   11.28
   2   2 -12  543.19   11.33
   2  -2 -12  536.60   11.19
   2  -2 -12  542.65   11.16
   2   2 -12  544.13   11.30
   2  -2 -12  541.30   11.46
   2   2 -12  534.72   11.45
   2  -2 -12  525.73   10.83
   2   2 -12  518.82   15.92
   2  -2 -12  512.27   15.91
   2   2 -12  540.35   11.30
   2   2 -12  543.94   10.98
   2  -2 -12  539.31   11.43
   2  -2 -12  537.29   16.52
   2   2 -12  530.78   16.46
   2   2 -12  519.40   11.34
   2  -2 -12  537.36   11.38
   2   2 -12  522.97   11.13
   2  -2 -11   58.15    2.09
   2   2 -11   56.53    4.25
   2  -2 -11   54.77    4.17
   2   2 -11   57.31    2.29
   2   2 -11   53.48    2.19
   2   2 -11   52.98    2.27
   2  -2 -11   55.13    2.33
   2  -2 -11   65.24    2.47
   2   2 -11   55.10    4.33
   2  -2 -11   56.86    4.36
   2   2 -11   57.87    2.34
   2  -2 -11   55.09    2.29
   2  -2 -11   56.15    2.21
   2  -2 -11   56.03    2.22
   2   2 -11   57.52    2.28
   2   2 -11   54.13    2.19
   2   2 -11   54.55    2.18
   2  -2 -11   45.29    4.02
   2   2 -11   55.18    4.32
   2   2 -11   55.13    2.24
   2  -2 -11   57.67    2.29
   2   2 -11   56.16    2.31
   2  -2 -10   80.77    2.69
   2   2 -10   77.81    2.67
   2   2 -10   80.01    2.73
   2   2 -10   83.72    4.89
   2  -2 -10   75.55    4.64
  -2   2  10   79.36    3.93
   2   2 -10   79.92    2.65
   2  -2 -10   85.65    5.12
   2   2 -10   82.90    5.00
   2   2 -10   81.17    2.72
   2  -2 -10   82.86    2.65
   2   2 -10   79.17    2.62
   2   2 -10   84.90    2.71
   2  -2 -10   82.90    2.67
   2   2 -10   73.88    4.78
   2  -2 -10   75.54    4.81
   2  -2 -10   80.62    2.71
   2   2 -10   81.63    2.72
   2  -2 -10   80.40    2.75
   2   2 -10   82.75    2.78
   2   2  -9   49.56    1.91
   2   2  -9   50.62    3.57
   2  -2  -9   53.56    3.65
   2  -2  -9   52.96    1.95
   2   2  -9   52.90    3.66
   2  -2  -9   55.81    3.80
   2  -2  -9   51.63    1.97
   2   2  -9   52.65    1.98
   2   2  -8  323.59    9.13
   2   2  -8  295.45    9.48
   2  -2  -8  302.94    9.58
   2   2  -8  316.82    6.71
   2  -2  -8  311.12    6.71
   2   2  -8  328.66    6.71
   2   2  -8  341.29    9.88
   2  -2  -8  313.77    6.68
   2  -2  -8  319.75    9.74
  -2  -2   8  305.86    8.31
   2   2  -7 1807.19   34.19
   2  -2  -7 1756.98   34.09
  -2   2   7 1708.41   33.21
   2   2  -7 1743.12   33.46
   2   2  -7 1684.89   30.65
   2  -2  -7 1728.42   30.68
   2  -2  -7 1738.22   33.99
   2   2  -7 1705.89   33.87
   2   2  -7 1721.73   30.67
   2  -2  -7 1711.43   30.62
   2  -2  -7 1711.16   34.31
  -2  -2   7 1652.81   32.84
  -2   2   6   30.64    2.10
   2   2  -6   31.89    2.05
   2   2  -6   33.41    2.19
   2  -2  -6   32.05    2.17
  -2  -2   6   30.56    2.01
   2  -2  -6   34.21    2.40
  -2   2   5  525.08   12.23
   2   2  -5  540.20   11.88
   2  -2  -5  548.04   12.08
   2   2  -5  536.39   12.00
   2  -2  -5  539.42   12.50
  -2  -2   5  559.14   12.17
   2   2  -4   84.42    2.48
  -2   2   4   83.59    3.36
   2  -2  -4   88.06    3.40
  -2  -2   4   82.85    3.27
  -2   2   3  812.25   16.58
  -2  -2   3  783.86   16.44
   2  -2  -3  827.42   16.29
  -2  -2   2 5068.65   84.76
   2  -2  -2 5080.68   84.08
   2  -2  -1 2008.22   36.04
  -2   2   1 2016.85   36.14
  -2  -2   1 1982.39   36.09
  -2   2   1 2041.80   36.37
  -2  -2   0  492.25   10.10
  -2   2   0  489.08   10.13
  -2   2   0  488.16   10.17
  -2  -2   0  503.39   10.16
  -2   2   0  492.93   10.47
  -2  -2   0  472.90   10.43
  -2   2   0  492.45   10.60
  -2  -2   0  503.38   10.65
   2  -2   0  505.60    9.50
  -2   2  -1  628.08   12.45
  -2  -2  -1  608.00   12.39
  -2  -2  -1  628.70   12.22
  -2   2  -1  637.89   12.28
  -2   2  -1  623.74   12.52
  -2  -2  -1  624.76   12.55
  -2   2  -1  610.75   12.96
  -2  -2  -1  610.91   12.92
  -2   2  -1  626.26   12.71
   2  -2   1  595.75   11.27
  -2  -2  -1  610.02   12.75
  -2   2  -2  463.17   10.03
  -2  -2  -2  462.95   10.02
  -2  -2  -2  453.72   10.48
  -2   2  -2  464.32   10.56
  -2  -2  -2  459.31   10.17
  -2   2  -2  452.74   10.12
  -2   2  -2  462.10    9.82
  -2  -2  -2  445.98    9.99
  -2  -2  -2  466.83    9.95
   2   2   2  445.02    9.00
  -2   2  -2  451.69   10.02
  -2  -2  -2  452.83   10.02
  -2   2  -2  475.55    9.91
  -2  -2  -2  456.19    9.84
  -2   2  -3  409.25    9.42
  -2  -2  -3  396.19    9.40
  -2  -2  -3  400.94    9.56
  -2   2  -3  403.28    9.58
  -2   2  -3  389.98    8.75
  -2  -2  -3  412.25    9.24
   2   2   3  391.26    7.95
  -2  -2  -3  404.11    9.22
  -2  -2  -3  403.95    9.50
  -2   2  -3  407.31    9.55
  -2   2  -3  415.94    9.35
  -2  -2  -3  412.42    9.35
  -2   2  -4  613.14   13.76
  -2  -2  -4  634.51   13.79
  -2   2  -4  634.54   14.05
  -2  -2  -4  614.71   13.97
  -2   2  -4  592.16   12.50
  -2  -2  -4  645.89   13.55
  -2  -2  -4  620.84   14.03
  -2   2  -4  638.18   14.00
  -2  -2  -4  631.72   13.75
  -2   2  -4  614.89   13.74
  -2   2  -5   68.04    3.28
  -2  -2  -5   66.93    3.30
  -2  -2  -5   63.69    1.93
  -2   2  -5   64.03    1.91
  -2  -2  -5   65.73    3.38
  -2  -2  -5   65.94    1.93
  -2   2  -5   61.24    1.91
  -2   2  -5   64.59    3.35
  -2   2  -5   59.79    2.25
  -2  -2  -5   62.98    3.04
  -2  -2  -5   65.08    3.37
  -2   2  -5   66.19    3.44
  -2  -2  -5   67.81    1.92
  -2   2  -5   67.39    1.95
  -2  -2  -5   63.20    1.91
  -2  -2  -5   60.86    3.19
  -2   2  -5   63.31    3.22
  -2  -2  -6  175.74    6.18
  -2   2  -6  183.89    6.27
  -2  -2  -6  182.36    5.96
  -2  -2  -6  179.96    6.35
  -2   2  -6  164.93    6.17
  -2  -2  -6  175.30    4.17
  -2   2  -6  177.31    6.56
  -2  -2  -6  169.63    6.50
  -2   2  -6  182.23    4.21
  -2   2  -6  173.85    4.17
  -2  -2  -6  180.37    4.21
  -2  -2  -7   66.94    3.55
  -2   2  -7   65.73    2.24
  -2  -2  -7   65.10    2.22
  -2  -2  -7   64.83    3.80
  -2   2  -7   64.68    3.80
  -2   2  -7   72.10    4.17
  -2  -2  -7   67.92    4.07
  -2   2  -7   66.48    2.22
  -2  -2  -7   69.72    2.26
  -2   2  -8  278.35    6.43
  -2  -2  -8  280.27    6.48
  -2   2  -8  288.91    6.53
  -2  -2  -8  291.87    6.53
  -2  -2  -8  277.76    8.77
  -2   2  -8  287.14    6.30
  -2   2  -8  279.76    6.38
  -2  -2  -8  288.34    6.47
  -2  -2  -8  289.02    6.51
  -2  -2  -8  297.25    9.70
  -2   2  -8  289.59    9.59
  -2   2  -8  293.39    6.36
  -2  -2  -8  286.89    6.45
  -2   2  -8  266.83    6.38
  -2  -2  -8  276.73    6.27
  -2  -2  -8  288.44    6.41
  -2   2  -8  300.47    6.53
  -2   2  -8  299.24    6.65
  -2  -2  -8  292.58    6.33
  -2   2  -8  286.55    6.28
  -2  -2  -8  280.79    6.32
  -2   2  -8  287.34    6.50
  -2  -2  -8  287.91    6.53
  -2  -2  -8  281.63    6.36
  -2   2  -8  291.93    6.57
  -2  -2  -8  287.15    6.49
  -2   2  -8  283.20    9.91
  -2  -2  -8  283.98    9.92
  -2   2  -8  286.81    6.49
  -2   2  -9   12.59    0.91
  -2  -2  -9   10.95    0.80
  -2  -2  -9   11.42    0.94
  -2  -2  -9   13.02    1.01
  -2   2  -9   11.10    0.94
  -2   2  -9   10.65    0.78
  -2   2  -9   12.88    1.02
  -2  -2  -9   11.59    0.92
  -2   2  -9   10.71    0.94
  -2   2  -9    9.93    0.91
  -2  -2  -9   10.39    0.93
  -2   2  -9   10.30    0.80
  -2  -2  -9   10.95    0.94
  -2   2  -9   10.23    0.83
  -2  -2  -9   10.27    0.84
  -2  -2  -9   10.26    0.81
  -2  -2  -9    9.89    0.83
  -2  -2  -9   10.89    0.89
  -2   2  -9   10.20    0.90
  -2   2  -9    9.80    0.91
  -2   2  -9   10.93    0.92
  -2  -2  -9    9.98    0.85
  -2   2  -9   10.80    0.87
  -2  -2  -9    9.85    0.91
  -2  -2  -9    9.64    0.86
  -2   2  -9    9.34    1.64
  -2   2  -9   12.00    0.91
  -2   2  -9   10.38    0.84
  -2  -2  -9   11.33    0.94
  -2  -2  -9   10.83    0.90
  -2  -2  -9   10.75    0.82
  -2   2  -9   10.26    0.75
  -2  -2  -9   10.40    1.72
  -2   2  -9   11.09    0.81
  -2  -2  -9   10.99    0.96
  -2  -2  -9   11.46    1.93
  -2   2  -9   12.36    2.04
  -2   2  -9   11.45    0.95
  -2  -2 -10  206.16    5.29
  -2   2 -10  215.23    5.36
  -2  -2 -10  191.83    5.12
  -2  -2 -10  201.98    4.86
  -2   2 -10  204.13    5.32
  -2   2 -10  206.94    5.36
  -2   2 -10  192.62    4.66
  -2  -2 -10  209.46    5.38
  -2   2 -10  203.75    5.35
  -2   2 -10  206.13    5.04
  -2  -2 -10  208.66    4.95
  -2  -2 -10  200.38    5.26
  -2  -2 -10  199.71    5.08
  -2  -2 -10  199.08    5.04
  -2  -2 -10  200.56    5.05
  -2   2 -10  204.92    5.16
  -2   2 -10  202.06    5.21
  -2   2 -10  209.10    5.41
  -2  -2 -10  204.12    5.33
  -2   2 -10  207.54    5.15
  -2  -2 -10  192.99    5.22
  -2  -2 -10  213.11    8.70
  -2   2 -10  214.65    8.76
  -2  -2 -10  202.51    5.19
  -2   2 -10  198.25    5.05
  -2   2 -10  198.28    4.67
  -2   2 -10  197.60    4.98
  -2  -2 -10  209.34    5.19
  -2  -2 -10  202.07    5.32
  -2   2 -10  197.69    4.83
  -2   2 -10  202.05    5.32
  -2   2 -10  185.83    8.60
  -2  -2 -10  213.30    9.11
  -2  -2 -10  204.86    5.34
  -2  -2 -11  102.09    3.38
  -2   2 -11  101.46    3.33
  -2  -2 -11  100.33    3.29
  -2   2 -11   99.55    3.35
  -2   2 -11   98.52    3.39
  -2  -2 -11   95.69    2.95
  -2  -2 -11   99.39    3.40
  -2   2 -11   98.85    3.40
  -2   2 -11  103.10    3.36
  -2   2 -11  100.40    3.37
  -2  -2 -11  100.35    2.97
  -2  -2 -11   98.33    3.33
  -2  -2 -11  104.52    3.40
  -2  -2 -11   98.97    3.15
  -2  -2 -11   93.71    3.08
  -2   2 -11   97.96    3.22
  -2   2 -11  100.17    3.42
  -2   2 -11  103.93    3.25
  -2  -2 -11   99.17    3.00
  -2  -2 -11   95.25    3.34
  -2   2 -11   98.32    3.21
  -2   2 -11  100.98    3.13
  -2  -2 -11  114.49    6.30
  -2   2 -11   92.91    5.82
  -2  -2 -11   98.90    3.20
  -2  -2 -11  101.61    3.29
  -2  -2 -11   98.27    3.37
  -2   2 -11   96.21    2.94
  -2   2 -11   92.50    6.01
  -2  -2 -11  106.32    6.40
  -2   2 -11  102.77    3.43
  -2  -2 -11   96.97    3.36
  -2  -2 -12  341.09    7.67
  -2  -2 -12  326.97    7.76
  -2   2 -12  337.25    7.88
  -2   2 -12  324.12    7.68
  -2  -2 -12  316.90    7.18
  -2  -2 -12  332.26    7.70
  -2   2 -12  338.57    7.72
  -2   2 -12  357.08    8.01
  -2  -2 -12  342.96    7.96
  -2  -2 -12  333.17    7.43
  -2   2 -12  334.05    7.82
  -2  -2 -12  338.22    7.76
  -2  -2 -12  335.41    7.77
  -2   2 -12  334.93    7.79
  -2  -2 -12  323.66    7.39
  -2   2 -12  332.21    7.53
  -2   2 -12  347.57    7.91
  -2  -2 -12  330.64    7.84
  -2   2 -12  324.11    7.55
  -2   2 -12  318.84   11.79
  -2   2 -12  339.79    7.48
  -2  -2 -12  313.27   11.65
  -2  -2 -12  335.93    7.49
  -2  -2 -12  337.15    7.86
  -2   2 -12  354.12    7.83
  -2   2 -12  321.23    7.14
  -2   2 -12  335.87    7.87
  -2  -2 -12  337.23    7.87
  -2   2 -12  304.07   12.01
  -2  -2 -12  319.33   12.18
  -2  -2 -13   37.63    1.85
  -2  -2 -13   37.59    1.79
  -2   2 -13   38.23    1.92
  -2   2 -13   36.42    1.77
  -2   2 -13   37.83    1.83
  -2  -2 -13   37.51    1.84
  -2   2 -13   36.69    1.90
  -2  -2 -13   41.20    2.01
  -2   2 -13   38.85    1.89
  -2  -2 -13   37.04    1.80
  -2   2 -13   34.70    1.81
  -2  -2 -13   38.67    1.89
  -2  -2 -13   36.38    1.64
  -2   2 -13   39.08    1.90
  -2  -2 -13   35.77    1.85
  -2   2 -13   38.77    1.78
  -2   2 -13   39.48    1.99
  -2  -2 -13   35.53    1.62
  -2   2 -13   37.83    1.68
  -2  -2 -13   36.41    1.86
  -2   2 -13   41.46    1.90
  -2   2 -13   35.27    1.87
  -2  -2 -13   36.82    1.89
  -2  -2 -14  123.25    3.60
  -2  -2 -14  116.92    3.38
  -2  -2 -14  117.35    3.51
  -2   2 -14  123.55    3.66
  -2  -2 -14  120.90    3.67
  -2   2 -14  118.92    3.66
  -2   2 -14  121.13    3.55
  -2  -2 -14  126.01    3.67
  -2   2 -14  126.15    3.73
  -2   2 -14  122.38    3.58
  -2  -2 -14  124.97    3.50
  -2  -2 -14  122.53    3.58
  -2   2 -14  116.97    3.55
  -2  -2 -14  116.77    3.58
  -2   2 -14  125.26    3.69
  -2  -2 -14  121.79    3.60
  -2   2 -14  126.98    3.52
  -2  -2 -15    0.48    0.28
  -2   2 -15    0.43    0.32
  -2  -2 -15    0.44    0.33
  -2   2 -15    0.18    0.29
  -2   2 -15    0.33    0.30
  -2   2 -15    0.16    0.26
  -2  -2 -15    0.27    0.29
  -2  -2 -15    0.43    0.27
  -2   2 -15    0.37    0.34
  -2   2 -15    0.81    0.35
  -2  -2 -15    0.47    0.34
  -2   2 -15    0.65    0.32
  -2  -2 -15    0.34    0.29
  -2  -2 -16    0.23    0.23
  -2   2 -16    0.18    0.20
  -2   2 -16    0.16    0.24
  -2  -2 -16    0.73    0.26
  -2   2 -16    0.22    0.22
  -2   2 -16    0.54    0.24
  -2  -2 -16    0.35    0.23
  -2   2 -16    0.13    0.23
  -2   2 -17  111.36    2.43
  -2   2 -17  106.45    2.35
  -2  -2 -17  105.27    2.33
  -2  -2 -17  107.85    2.40
   2  -3 -18   18.58    0.81
   2   3 -18   18.54    0.84
   2   3 -18   17.61    0.76
   2   3 -18   18.53    0.77
   2  -3 -18   16.18    0.69
   2  -3 -18   17.90    0.79
   2   3 -18   17.26    0.79
   2  -3 -18   19.14    0.85
   2  -3 -17   15.18    0.94
   2   3 -17   15.39    0.87
   2  -3 -17   14.87    0.86
   2   3 -17   14.18    0.85
   2   3 -17   15.72    0.91
   2  -3 -17   15.46    0.94
   2   3 -17   13.82    0.88
   2   3 -17   14.25    0.87
   2   3 -17   13.90    0.87
   2  -3 -17   16.00    0.93
   2   3 -17   15.32    0.94
   2   3 -17   13.36    0.75
   2   3 -17   14.15    0.88
   2   3 -16   82.59    2.72
   2  -3 -16   87.00    2.84
   2   3 -16   83.61    2.81
   2  -3 -16   86.37    2.76
   2  -3 -16   83.45    2.73
   2   3 -16   84.32    2.75
   2   3 -16   79.88    2.69
   2  -3 -16   80.88    2.67
   2   3 -16   82.04    2.68
   2   3 -16   85.67    2.72
   2  -3 -16   85.95    2.67
   2  -3 -16   84.97    2.80
   2  -3 -15  156.62    4.46
   2   3 -15  157.63    4.41
   2   3 -15  156.82    3.94
   2   3 -15  153.98    4.50
   2  -3 -15  157.37    4.40
   2  -3 -15  161.04    4.44
   2   3 -15  158.74    4.45
   2   3 -15  164.62    4.43
   2   3 -15  158.70    4.36
   2  -3 -15  154.65    4.32
   2   3 -15  151.68    4.37
   2  -3 -15  156.13    4.38
   2  -3 -14   74.07    2.82
   2  -3 -14   74.61    2.78
   2   3 -14   78.40    2.81
   2  -3 -14   69.87    2.70
   2   3 -14   76.81    2.82
   2   3 -14   75.92    2.82
   2  -3 -14   77.21    2.89
   2   3 -14   76.41    2.90
   2  -3 -14   74.23    2.44
   2   3 -14   73.56    2.54
   2   3 -14   76.17    5.17
   2  -3 -14   78.14    2.94
   2  -3 -14   71.52    5.05
   2  -3 -14   77.28    2.60
   2   3 -14   75.34    2.86
   2   3 -14   76.41    2.59
   2  -3 -14   74.10    2.82
   2   3 -14   74.76    2.58
   2   3 -14   77.20    2.89
   2   3 -14   74.46    5.36
   2  -3 -14   75.82    2.83
   2  -3 -14   70.98    5.20
   2  -3 -13   70.73    5.20
   2   3 -13   63.17    4.94
   2  -3 -13   64.60    2.62
   2   3 -13   66.08    2.59
   2   3 -13   67.33    2.74
   2  -3 -13   68.33    2.64
   2  -3 -13   62.27    2.52
   2   3 -13   67.13    2.65
   2  -3 -13   65.08    2.51
   2   3 -13   65.82    2.68
   2  -3 -13   68.97    2.71
   2  -3 -13   63.67    2.28
   2   3 -13   65.29    2.41
   2  -3 -13   65.00    4.78
   2   3 -13   63.37    4.73
   2   3 -13   62.35    2.61
   2   3 -13   67.58    2.49
   2  -3 -13   63.98    2.63
   2  -3 -13   62.30    4.87
   2   3 -13   66.69    5.10
   2   3 -13   67.99    2.71
   2  -3 -13   69.53    2.69
   2   3 -13   62.29    2.41
   2  -3 -12  325.05    7.16
   2   3 -12  326.25    7.77
   2   3 -12  325.90    7.54
   2  -3 -12  319.89    7.54
   2   3 -12  327.18   12.18
   2  -3 -12  332.51   12.13
   2   3 -12  314.96   11.52
   2  -3 -12  321.87   11.56
   2   3 -12  333.95    7.75
   2   3 -12  321.09    7.38
   2  -3 -12  311.78    7.11
   2  -3 -12  316.33    7.74
   2  -3 -12  318.83    7.18
   2  -3 -12  340.02    7.71
   2   3 -12  316.28    7.52
   2  -3 -12  312.80    7.48
   2   3 -12  341.80    7.73
   2  -3 -12  334.02    7.50
   2  -3 -12  344.57   12.16
   2   3 -12  330.80    7.67
   2  -3 -12  341.86    7.70
   2   3 -12  321.89   11.93
   2   3 -12  334.83    7.76
   2  -3 -12  342.03    7.77
   2  -3 -11   29.58    1.44
   2   3 -11   33.15    1.68
   2  -3 -11   33.16    1.69
   2   3 -11   33.79    1.79
   2  -3 -11   34.84    1.55
   2   3 -11   29.82    3.18
   2  -3 -11   32.56    3.31
   2   3 -11   36.78    1.77
   2  -3 -11   35.33    3.28
   2   3 -11   28.18    2.96
   2   3 -11   37.25    1.82
   2   3 -11   34.24    3.35
   2  -3 -11   33.24    1.70
   2   3 -11   35.32    1.75
   2  -3 -11   30.25    3.19
   2  -3 -11   33.68    1.79
   2  -3 -11   31.78    1.52
   2  -3 -11   31.76    1.53
   2   3 -11   30.87    1.58
   2   3 -11   35.14    1.78
   2  -3 -11   34.57    1.75
   2   3 -11   30.49    1.61
   2   3 -11   34.13    1.73
   2  -3 -11   33.74    1.69
   2  -3 -11   35.41    1.69
   2   3 -11   34.55    1.72
   2  -3 -11   36.54    1.79
   2   3 -10   68.68    2.51
   2   3 -10   67.59    2.40
   2   3 -10   70.42    2.47
   2  -3 -10   69.65    2.44
   2  -3 -10   70.30    2.41
   2  -3 -10   69.38    4.41
   2   3 -10   72.94    4.50
   2  -3 -10   68.39    2.26
   2  -3 -10   65.83    2.30
   2  -3 -10   66.49    2.31
   2   3 -10   68.25    2.50
   2  -3 -10   67.95    2.56
   2   3 -10   68.66    2.39
   2  -3 -10   64.27    2.42
   2   3 -10   72.51    4.62
   2  -3 -10   70.94    4.54
   2   3 -10   69.73    2.46
   2  -3 -10   72.69    2.50
   2   3 -10   66.87    2.53
   2   3 -10   66.24    2.39
   2  -3 -10   66.12    2.39
   2   3 -10   68.55    2.47
   2  -3 -10   67.81    2.46
   2   3 -10   72.73    4.68
   2   3 -10   69.35    2.48
   2  -3 -10   72.46    4.66
   2  -3 -10   65.72    2.19
   2   3  -9 1056.88   23.80
   2  -3  -9 1038.63   23.61
   2   3  -9 1056.74   19.37
   2  -3  -9 1045.47   19.31
   2   3  -9  983.49   19.22
   2   3  -9 1025.85   19.35
   2  -3  -9 1018.46   19.29
   2  -3  -9 1024.17   19.28
   2   3  -9 1046.42   23.36
   2  -3  -9 1017.94   23.75
   2   3  -9 1024.75   19.33
   2   3  -9 1062.94   23.85
   2   3  -9 1040.17   19.54
   2   3  -9 1034.95   19.37
   2  -3  -9 1032.91   19.38
   2   3  -9 1028.50   19.45
   2  -3  -9 1029.36   19.53
   2   3  -8   17.47    0.99
   2   3  -8   16.33    1.86
   2  -3  -8   16.49    1.87
   2  -3  -8   17.78    0.98
   2  -3  -8   20.78    2.27
   2   3  -8   17.17    0.99
   2  -3  -8   16.27    0.97
   2   3  -8   16.12    1.86
   2   3  -8   19.28    2.03
   2  -3  -8   17.98    1.99
   2   3  -7  465.77   11.80
   2  -3  -7  465.53   11.88
   2   3  -7  490.37   11.98
   2  -3  -7  462.53   11.77
   2   3  -7  446.22    8.91
   2  -3  -7  447.96    8.91
   2  -3  -7  447.85   12.34
   2  -3  -7  446.51    8.93
   2   3  -7  460.71    8.96
   2   3  -7  473.05   11.92
   2  -3  -6  151.82    5.18
   2   3  -6  139.87    5.11
   2   3  -6  149.76    5.17
   2  -3  -6  138.25    5.03
   2  -3  -6  143.53    3.27
   2   3  -6  142.60    3.27
   2  -3  -6  141.43    3.27
   2   3  -6  133.10    3.27
   2   3  -6  145.11    5.23
   2  -3  -6  144.20    5.56
   2   3  -5  429.10   10.36
   2   3  -5  418.70    9.31
   2  -3  -5  435.30   10.06
   2  -3  -5  435.28   10.76
   2  -3  -4   82.92    3.07
   2   3  -4   80.44    3.03
   2   3  -4   83.71    2.90
   2  -3  -4   87.72    3.66
  -2   3   3  896.54   16.60
   2  -3  -3 1019.80   18.96
  -2   3   2   13.58    0.84
   2  -3  -2   15.42    1.23
  -2   3   2   14.53    1.35
  -2   3   1  392.55    8.08
  -2  -3   1  379.89    8.01
  -2   3   1  373.24    8.67
  -2  -3   1  352.44    9.08
   2  -3  -1  380.98    8.42
  -2  -3   1  386.56    7.99
  -2   3   1  387.45    7.99
  -2   3   1  385.97    8.22
  -2  -3   0   21.67    1.24
  -2   3   0   22.01    1.26
  -2  -3   0   21.81    1.48
  -2   3   0   19.59    1.45
  -2  -3   0   18.53    1.12
  -2   3   0   20.70    1.16
  -2   3   0   20.50    1.56
   2  -3   0   21.61    1.21
  -2   3   0   20.71    1.19
  -2  -3   0   20.55    1.19
  -2   3   0   20.23    1.38
  -2  -3  -1   12.52    1.17
  -2   3  -1   11.49    1.16
  -2  -3  -1   10.53    0.90
  -2   3  -1   11.39    0.92
  -2  -3  -1   12.95    1.25
  -2   3  -1   14.00    1.27
  -2   3  -1   14.27    1.26
  -2  -3  -1    9.32    0.88
  -2   3  -1   12.45    1.01
  -2  -3  -2   21.43    1.66
   2   3   2   18.66    1.24
  -2   3  -2   19.66    1.50
  -2  -3  -2   18.34    1.36
  -2   3  -2   19.86    1.39
  -2  -3  -2   19.35    1.32
  -2   3  -2   19.05    1.32
  -2   3  -2   19.63    1.27
  -2  -3  -2   20.18    1.28
  -2  -3  -2   19.01    1.32
  -2   3  -2   20.18    1.35
  -2   3  -2   21.74    1.71
  -2  -3  -2   22.06    1.65
  -2   3  -2   20.38    1.65
  -2   3  -3   10.59    1.12
  -2  -3  -3   10.36    1.09
  -2  -3  -3   10.64    1.07
  -2   3  -3   11.10    1.08
  -2  -3  -3    9.27    1.14
   2   3   3   10.86    0.92
  -2  -3  -3   11.16    1.21
  -2   3  -3   10.75    1.10
  -2  -3  -3    9.60    0.99
  -2   3  -3   10.19    1.03
  -2   3  -3   10.55    1.15
  -2  -3  -3    8.80    1.03
  -2  -3  -4   69.16    2.06
  -2   3  -4   70.12    3.28
  -2  -3  -4   69.96    3.27
  -2   3  -4   74.55    3.24
  -2  -3  -4   73.22    3.21
   2   3   4   73.21    2.40
  -2   3  -4   75.45    3.10
  -2  -3  -4   78.33    3.51
  -2  -3  -4   76.59    3.26
  -2   3  -4   79.73    3.33
  -2   3  -4   70.74    3.31
  -2  -3  -4   71.42    3.29
  -2  -3  -5  302.70    6.37
  -2   3  -5  311.03    8.77
  -2  -3  -5  298.32    8.61
  -2   3  -5  292.42    6.22
  -2  -3  -5  293.74    6.20
  -2   3  -5  310.19    8.37
  -2  -3  -5  315.30    8.48
  -2  -3  -5  316.39    8.72
  -2   3  -5  303.17    7.67
  -2  -3  -5  317.31    8.52
  -2   3  -5  308.31    8.44
  -2   3  -5  308.45    6.25
  -2   3  -5  312.98    6.23
  -2   3  -5  293.71    8.47
  -2  -3  -5  299.02    6.24
  -2  -3  -5  304.85    6.21
  -2  -3  -5  299.99    8.58
  -2  -3  -6  426.07    8.76
  -2  -3  -6  452.17   11.83
  -2   3  -6  453.20   11.82
  -2  -3  -6  433.36    8.69
  -2   3  -6  441.81    8.73
  -2   3  -6  471.40   11.46
  -2  -3  -6  437.64   11.27
  -2   3  -6  398.68    9.69
  -2  -3  -6  430.54   11.52
  -2   3  -6  440.64   11.51
  -2  -3  -6  440.40   11.47
  -2  -3  -6  437.90    8.71
  -2   3  -6  426.61    8.71
  -2  -3  -7  202.51    7.19
  -2   3  -7  201.70    4.76
  -2  -3  -7  191.63    4.68
  -2  -3  -7  193.30    7.11
  -2   3  -7  207.50    7.29
  -2   3  -7  196.01    7.45
  -2  -3  -7  197.31    7.42
  -2   3  -7  198.63    4.73
  -2  -3  -7  191.75    4.67
  -2  -3  -8  304.31    6.89
  -2  -3  -8  289.09    6.81
  -2   3  -8  303.14    6.83
  -2   3  -8  289.52    6.73
  -2  -3  -8  297.39    6.80
  -2   3  -8  301.80    6.53
  -2  -3  -8  282.26    6.60
  -2   3  -8  310.29    6.92
  -2  -3  -8  296.86    9.56
  -2  -3  -8  298.38    6.73
  -2  -3  -8  293.05    6.60
  -2   3  -8  289.61    6.58
  -2   3  -8  299.13    6.68
  -2  -3  -8  301.65    6.81
  -2  -3  -8  289.30    9.70
  -2  -3  -8  308.40    6.85
  -2   3  -8  296.66    9.85
  -2   3  -8  296.45    6.57
  -2   3  -8  288.73    6.72
  -2  -3  -8  301.26    6.74
  -2  -3  -8  301.62    6.52
  -2   3  -8  304.64    6.52
  -2  -3  -8  292.51    6.47
  -2   3  -8  312.88    6.88
  -2  -3  -8  292.43    6.52
  -2  -3  -8  287.58    6.58
  -2   3  -8  305.70    6.75
  -2  -3  -8  312.08    6.79
  -2   3  -8  304.31    6.74
  -2   3  -8  307.83   10.28
  -2  -3  -8  304.82   10.25
  -2  -3  -8  301.55    6.75
  -2  -3  -9   13.97    1.08
  -2   3  -9   15.68    1.13
  -2  -3  -9   12.96    1.83
  -2   3  -9   14.63    1.13
  -2  -3  -9   14.18    1.05
  -2   3  -9   14.93    0.97
  -2  -3  -9   13.47    1.00
  -2  -3  -9   14.21    1.06
  -2   3  -9   14.85    1.06
  -2  -3  -9   15.09    1.12
  -2   3  -9   14.30    1.09
  -2  -3  -9   14.45    1.12
  -2   3  -9   14.59    0.93
  -2  -3  -9   14.85    2.02
  -2   3  -9   14.65    2.03
  -2  -3  -9   13.59    1.06
  -2   3  -9   15.26    1.05
  -2  -3  -9   13.85    1.07
  -2  -3  -9   13.96    0.96
  -2   3  -9   16.51    1.15
  -2   3  -9   13.31    1.00
  -2  -3  -9   14.62    0.99
  -2   3  -9   13.06    0.94
  -2  -3  -9   14.62    1.06
  -2  -3  -9   16.44    1.13
  -2   3  -9   13.85    1.07
  -2   3  -9   17.35    1.14
  -2  -3  -9   15.00    1.01
  -2   3  -9   15.46    1.03
  -2  -3  -9   13.86    1.00
  -2   3  -9   13.41    2.05
  -2  -3  -9   13.79    1.05
  -2  -3  -9   13.51    2.03
  -2   3  -9   15.48    1.12
  -2   3 -10   60.17    2.49
  -2   3 -10   55.11    2.06
  -2  -3 -10   56.36    2.30
  -2   3 -10   60.90    2.50
  -2  -3 -10   63.69    2.44
  -2   3 -10   67.28    4.83
  -2  -3 -10   54.72    4.32
  -2   3 -10   56.62    2.36
  -2   3 -10   61.80    2.37
  -2  -3 -10   60.91    2.40
  -2  -3 -10   55.07    2.23
  -2   3 -10   59.01    2.41
  -2  -3 -10   63.27    2.51
  -2  -3 -10   55.66    2.41
  -2   3 -10   54.47    2.05
  -2  -3 -10   58.16    4.25
  -2   3 -10   63.30    4.45
  -2  -3 -10   63.09    2.45
  -2  -3 -10   64.66    2.53
  -2   3 -10   57.20    2.32
  -2  -3 -10   58.79    2.33
  -2   3 -10   58.94    2.42
  -2   3 -10   64.00    2.26
  -2  -3 -10   59.44    2.19
  -2  -3 -10   58.74    2.13
  -2  -3 -10   58.91    2.31
  -2  -3 -10   59.03    2.21
  -2   3 -10   62.42    2.45
  -2   3 -10   58.54    2.31
  -2   3 -10   63.29    2.58
  -2  -3 -10   59.13    2.19
  -2  -3 -10   60.40    2.42
  -2   3 -10   60.15    2.43
  -2   3 -10   56.59    2.21
  -2  -3 -11   12.59    1.11
  -2  -3 -11   10.53    0.97
  -2   3 -11   12.38    0.90
  -2  -3 -11   11.90    1.08
  -2   3 -11    8.81    1.73
  -2  -3 -11   12.23    2.02
  -2  -3 -11   10.97    0.96
  -2  -3 -11   11.34    0.85
  -2  -3 -11   12.15    1.08
  -2  -3 -11   11.76    1.01
  -2   3 -11   12.01    1.03
  -2   3 -11   12.34    1.05
  -2   3 -11   11.77    0.99
  -2   3 -11   12.61    1.14
  -2   3 -11   10.99    0.93
  -2  -3 -11    7.22    1.65
  -2  -3 -11   11.58    1.03
  -2   3 -11   10.94    1.01
  -2   3 -11   15.68    2.36
  -2  -3 -11   10.81    0.95
  -2  -3 -11   12.66    1.08
  -2   3 -11   11.01    0.98
  -2  -3 -11   13.61    1.11
  -2   3 -11   13.00    1.09
  -2   3 -11   12.28    1.10
  -2   3 -11   12.70    1.13
  -2  -3 -11   13.00    1.07
  -2   3 -11   10.99    1.06
  -2   3 -12    0.13    0.38
  -2  -3 -12    0.26    0.41
  -2   3 -12    0.13    0.33
  -2  -3 -12   -0.19    0.34
  -2   3 -12    0.54    0.73
  -2  -3 -12    0.54    0.59
  -2   3 -12    0.06    0.36
  -2  -3 -12    0.98    0.44
  -2  -3 -12   -0.06    0.30
  -2  -3 -12   -0.11    0.32
  -2   3 -12    1.03    0.47
  -2   3 -12    0.11    0.33
  -2  -3 -12    0.13    0.37
  -2   3 -12    0.20    0.32
  -2  -3 -12    1.07    0.47
  -2   3 -12    0.04    0.24
  -2  -3 -12    0.47    0.41
  -2  -3 -12    0.25    0.54
  -2  -3 -12    1.04    0.43
  -2  -3 -12    0.12    0.33
  -2   3 -12    0.49    0.60
  -2  -3 -12   -0.05    0.27
  -2   3 -12    0.37    0.29
  -2   3 -12    0.07    0.38
  -2  -3 -12    0.24    0.34
  -2   3 -12   -0.06    0.34
  -2   3 -12   -0.07    0.40
  -2  -3 -13   21.37    1.37
  -2  -3 -13   18.46    1.16
  -2   3 -13   19.17    1.24
  -2  -3 -13   17.80    1.20
  -2  -3 -13   20.47    1.32
  -2  -3 -13   18.52    1.12
  -2   3 -13   18.65    1.15
  -2   3 -13   20.06    1.35
  -2  -3 -13   20.82    1.33
  -2   3 -13   18.52    1.28
  -2  -3 -13   19.11    1.17
  -2  -3 -13   17.44    1.24
  -2   3 -13   18.39    1.26
  -2  -3 -13   18.93    1.27
  -2   3 -13   17.89    1.28
  -2   3 -13   17.93    1.25
  -2  -3 -13   18.29    1.24
  -2   3 -13   18.47    1.25
  -2   3 -13   21.41    1.36
  -2   3 -14    0.84    0.40
  -2   3 -14    0.44    0.35
  -2   3 -14    0.68    0.34
  -2   3 -14    1.82    0.43
  -2  -3 -14    0.91    0.36
  -2  -3 -14    1.40    0.43
  -2   3 -14    0.97    0.47
  -2  -3 -14    1.10    0.34
  -2  -3 -14    0.95    0.38
  -2  -3 -14    0.85    0.37
  -2   3 -14    0.47    0.31
  -2   3 -14    0.36    0.30
  -2  -3 -14    0.65    0.38
  -2   3 -14    1.47    0.42
  -2  -3 -15   13.18    0.91
  -2   3 -15   11.78    0.89
  -2   3 -15   13.30    0.90
  -2   3 -15   12.22    0.89
  -2  -3 -15   13.18    0.85
  -2   3 -15   13.37    0.84
  -2  -3 -15   13.24    0.83
  -2   3 -15   13.41    0.88
  -2  -3 -15   12.73    0.89
  -2   3 -15   13.44    0.87
  -2  -3 -15   11.84    0.84
  -2  -3 -15   12.10    0.88
  -2   3 -16    8.42    0.58
  -2   3 -16    6.81    0.55
  -2  -3 -16    6.61    0.48
  -2  -3 -16    8.11    0.60
  -2   3 -16    7.54    0.53
  -2  -3 -16    7.57    0.54
  -2   3 -16    7.22    0.58
  -2   3 -16    7.80    0.60
   2  -4 -18   42.92    1.25
   2  -4 -18   44.38    1.28
   2   4 -18   42.46    1.22
   2   4 -17   10.19    0.70
   2   4 -17    9.08    0.64
   2   4 -17    8.63    0.57
   2  -4 -17    8.93    0.55
   2   4 -17   10.03    0.70
   2  -4 -17    8.34    0.61
   2   4 -17    9.42    0.67
   2  -4 -17    9.44    0.69
   2   4 -16   27.76    1.33
   2   4 -16   28.20    1.33
   2   4 -16   32.43    1.50
   2  -4 -16   29.55    1.38
   2   4 -16   30.48    1.44
   2   4 -16   31.62    1.45
   2  -4 -16   29.71    1.30
   2   4 -16   32.51    1.51
   2  -4 -16   30.48    1.44
   2  -4 -16   30.56    1.47
   2  -4 -15   16.96    1.19
   2   4 -15   17.29    1.04
   2   4 -15   17.76    1.23
   2  -4 -15   19.94    1.22
   2   4 -15   18.66    1.18
   2  -4 -15   18.18    1.14
   2   4 -15   17.44    1.22
   2   4 -15   19.32    1.22
   2   4 -15   17.07    1.17
   2  -4 -15   16.72    1.18
   2   4 -15   16.85    1.13
   2  -4 -15   19.15    1.19
   2  -4 -14   45.25    2.12
   2   4 -14   42.45    2.06
   2   4 -14   47.08    1.97
   2  -4 -14   46.35    2.05
   2   4 -14   44.57    2.02
   2  -4 -14   45.51    2.03
   2   4 -14   43.19    2.03
   2   4 -14   45.30    2.05
   2   4 -14   43.94    2.00
   2  -4 -14   47.16    2.05
   2  -4 -14   46.71    2.13
   2   4 -14   42.11    2.10
   2   4 -13   49.85    2.34
   2   4 -13   53.67    2.18
   2  -4 -13   49.50    2.12
   2  -4 -13   53.59    2.36
   2   4 -13   51.21    2.29
   2  -4 -13   53.98    2.27
   2   4 -13   51.46    2.24
   2   4 -13   51.33    2.26
   2  -4 -13   50.76    1.95
   2  -4 -13   46.29    2.23
   2   4 -13   46.35    3.89
   2  -4 -13   50.39    4.11
   2   4 -13   51.46    2.34
   2   4 -13   50.56    2.00
   2  -4 -13   47.85    2.00
   2  -4 -13   54.06    2.27
   2  -4 -13   50.51    4.21
   2   4 -13   48.14    4.14
   2  -4 -13   52.57    2.22
   2   4 -13   54.60    2.27
  -2  -4  13   52.33    2.05
   2   4 -12  221.02    9.05
   2  -4 -12  231.01    9.22
   2   4 -12  234.20    6.03
   2  -4 -12  225.82    5.59
   2  -4 -12  228.79    6.04
   2  -4 -12  232.35    5.68
   2   4 -12  226.69    5.53
   2  -4 -12  235.95    5.87
   2  -4 -12  225.84    9.39
   2   4 -12  222.77    9.44
   2   4 -12  227.54    5.79
   2  -4 -12  240.27    5.83
   2  -4 -12  231.38    5.74
   2   4 -12  233.40    5.72
   2  -4 -12  227.09    5.53
   2   4 -12  231.19    6.08
   2   4 -12  224.32    5.73
   2   4 -12  232.19    5.96
   2   4 -12  224.81    5.81
   2  -4 -12  239.11    5.89
   2   4 -12  237.08    5.88
   2  -4 -12  216.56    9.32
   2   4 -12  211.70    9.27
   2   4 -12  227.25    5.84
   2   4 -11  170.08    4.64
   2   4 -11  182.27    8.05
   2  -4 -11  167.73    7.71
   2   4 -11  167.06    4.54
   2   4 -11  165.88    4.60
   2  -4 -11  169.92    4.62
   2   4 -11  175.49    4.77
   2  -4 -11  168.68    7.69
   2   4 -11  155.83    7.47
   2   4 -11  167.07    4.55
   2  -4 -11  175.29    4.60
   2   4 -11  166.21    4.48
   2  -4 -11  162.52    4.49
   2   4 -11  175.44    4.87
   2   4 -11  177.96    7.62
   2  -4 -11  170.45    7.48
   2   4 -11  173.80    4.79
   2  -4 -11  164.35    4.49
   2  -4 -11  168.95    4.79
   2   4 -11  165.32    4.38
   2   4 -11  163.83    4.65
   2  -4 -11  169.14    4.53
   2  -4 -11  179.59    4.67
   2   4 -11  169.43    4.59
   2  -4 -11  169.02    4.61
   2  -4 -11  166.78    4.41
   2  -4 -10  260.24    5.78
   2  -4 -10  259.35    9.20
   2   4 -10  250.17    9.05
   2  -4 -10  249.27    5.94
   2  -4 -10  261.30    6.35
   2   4 -10  250.53    5.93
   2  -4 -10  255.36    6.09
   2   4 -10  261.24    6.25
   2  -4 -10  258.13    6.11
   2   4 -10  259.05    6.09
   2   4 -10  263.53    6.29
   2  -4 -10  259.30    6.14
   2   4 -10  260.46    6.15
   2  -4 -10  256.16    6.13
   2  -4 -10  257.21    9.50
   2   4 -10  256.97    6.16
   2   4 -10  254.13    9.49
   2   4 -10  258.43    6.07
   2  -4 -10  261.43    9.45
   2   4 -10  252.77    9.41
   2  -4 -10  267.62    6.09
   2   4 -10  251.37    5.98
   2  -4 -10  254.03    6.01
   2   4 -10  259.86    6.36
   2   4 -10  261.68    6.10
   2  -4 -10  272.03    6.16
   2   4  -9   31.91    1.62
   2  -4  -9   30.46    1.42
   2   4  -9   31.09    1.53
   2   4  -9   30.15    1.41
   2   4  -9   41.27    3.24
   2  -4  -9   31.88    2.80
   2   4  -9   31.48    1.47
   2  -4  -9   32.01    1.47
   2  -4  -9   29.70    2.98
  -2  -4   9   28.74    2.47
   2   4  -9   29.61    1.53
   2  -4  -9   29.82    1.59
   2  -4  -9   32.27    1.54
   2   4  -9   31.67    1.44
   2  -4  -9   28.60    1.46
   2   4  -9   31.07    2.90
   2  -4  -9   37.16    3.05
   2   4  -9   32.71    2.88
   2   4  -9   30.16    1.49
   2  -4  -9   29.37    1.45
   2  -4  -9   30.20    1.45
   2   4  -9   33.20    1.52
   2   4  -9   30.61    1.48
   2  -4  -9   30.65    1.50
   2   4  -9   30.99    1.51
   2  -4  -9   30.44    2.67
   2   4  -9   31.16    2.70
   2   4  -8   60.69    2.23
   2   4  -8   63.94    3.74
   2  -4  -8   65.88    3.79
   2   4  -8   60.20    2.02
   2  -4  -8   59.16    2.01
   2  -4  -8   57.81    2.02
   2   4  -8   63.28    2.08
   2  -4  -8   66.70    3.86
   2   4  -8   63.94    4.00
   2   4  -8   64.88    3.80
  -2  -4   8   59.49    3.55
   2  -4  -8   63.39    4.18
   2  -4  -7 1233.77   22.18
   2   4  -7 1222.10   25.58
   2  -4  -7 1229.97   25.50
   2   4  -7 1204.09   22.18
   2  -4  -7 1228.49   22.23
   2   4  -7 1188.85   22.19
   2  -4  -7 1239.24   25.62
   2   4  -7 1236.51   25.58
   2   4  -7 1306.11   26.58
   2  -4  -7 1252.06   26.95
   2   4  -6   32.13    2.06
   2   4  -6   36.11    2.33
   2  -4  -6   29.92    2.10
   2  -4  -6   32.33    1.17
   2   4  -6   31.39    1.18
   2  -4  -6   29.70    1.16
   2   4  -6   30.75    1.18
   2  -4  -6   32.13    2.19
   2   4  -6   38.73    2.40
   2   4  -6   31.86    2.49
   2  -4  -6   30.13    2.52
  -2  -4   6   27.23    2.24
   2  -4  -5   11.71    1.21
   2   4  -5    9.44    1.09
   2  -4  -5   12.13    1.51
  -2  -4   5    9.60    1.32
   2   4  -5   12.17    1.23
   2  -4  -5   12.34    1.21
   2   4  -5    9.68    1.08
   2   4  -5    9.71    1.31
   2  -4  -4  156.96    5.48
  -2  -4   4  146.32    5.37
   2  -4  -4  151.29    4.40
   2   4  -4  149.19    4.39
   2   4  -4  138.69    4.56
  -2   4   4  137.08    3.39
  -2  -4   3 3742.79   68.02
  -2   4   3 3734.11   68.16
   2  -4  -3 3762.96   67.59
   2  -4  -3 3786.30   65.78
   2   4  -3 3828.14   65.82
  -2   4   3 3523.27   65.36
  -2  -4   2   18.48    1.69
  -2   4   2   19.32    1.74
   2  -4  -2   18.15    1.51
  -2   4   2   16.52    1.13
  -2  -4   2   18.87    1.06
  -2   4   2   16.55    1.00
   2  -4  -1  231.23    6.17
  -2  -4   1  226.65    6.95
  -2   4   1  223.91    5.16
  -2  -4   1  211.59    5.10
  -2   4   1  233.93    5.89
  -2  -4   1  218.62    5.16
  -2   4   1  225.72    5.22
  -2   4   1  238.25    6.46
  -2  -4   0  445.78   10.26
  -2   4   0  436.03   10.52
  -2  -4   0  429.08    9.05
  -2   4   0  458.95    9.14
  -2  -4   0  424.81    8.97
  -2   4   0  453.79    9.01
  -2   4   0  424.76   10.11
   2  -4   0  450.98    9.89
  -2  -4  -1  567.54   12.40
  -2   4  -1  550.61   12.76
  -2   4  -1  535.24   11.18
  -2  -4  -1  548.52   11.24
  -2   4  -1  558.07   12.85
  -2  -4  -1  547.09   12.94
   2   4   1  571.00   12.47
  -2   4  -1  506.91   12.31
  -2   4  -1  563.70   11.11
  -2  -4  -1  521.35   11.03
  -2   4  -2  281.61    8.14
  -2  -4  -2  295.50    7.83
  -2   4  -2  276.71    6.85
  -2  -4  -2  270.01    6.82
  -2  -4  -2  269.92    6.70
  -2   4  -2  287.45    6.79
  -2   4  -2  291.00    8.10
  -2  -4  -2  286.50    8.19
  -2   4  -2  278.20    7.91
   2   4   2  285.58    7.38
   2   4   2  285.82    7.50
  -2   4  -3  143.59    4.54
  -2   4  -3  151.42    5.66
  -2  -4  -3  141.51    4.59
  -2   4  -3  135.36    4.52
  -2   4  -3  148.51    4.52
  -2  -4  -3  153.94    4.57
  -2  -4  -3  149.12    5.45
  -2  -4  -3  158.23    5.65
   2   4   3  144.51    4.66
  -2   4  -3  145.98    5.20
  -2   4  -3  145.69    4.40
  -2  -4  -3  142.70    4.37
  -2  -4  -4 1100.13   20.20
  -2   4  -4 1096.23   22.20
  -2  -4  -4 1112.62   22.23
  -2   4  -4 1126.47   24.07
  -2  -4  -4 1100.59   23.43
  -2   4  -4 1104.68   22.68
   2   4   4 1074.78   21.44
  -2  -4  -4 1107.25   21.91
  -2   4  -4 1089.56   21.90
  -2  -4  -4 1112.72   21.99
  -2   4  -4 1079.44   21.91
  -2  -4  -5    0.60    0.50
  -2  -4  -5    0.84    0.49
  -2  -4  -5    0.37    0.26
  -2   4  -5    0.33    0.20
  -2  -4  -5    0.62    0.22
  -2   4  -5    0.12    0.38
  -2  -4  -5    0.75    0.44
  -2   4  -5    0.55    0.34
  -2  -4  -5    1.32    0.53
  -2   4  -5    0.42    0.19
  -2  -4  -5    1.02    0.25
  -2  -4  -6  262.26    5.67
  -2   4  -6  257.64    5.64
  -2   4  -6  251.85    5.62
  -2  -4  -6  259.94    5.64
  -2  -4  -6  259.25    5.94
  -2   4  -6  279.84    8.46
  -2  -4  -6  262.42    8.24
  -2   4  -6  258.54    7.51
  -2  -4  -6  273.48    8.83
  -2   4  -6  277.39    8.14
  -2  -4  -6  259.51    7.95
  -2  -4  -7  205.09    4.89
  -2   4  -7  216.04    7.78
  -2  -4  -7  200.09    7.53
  -2   4  -7  214.22    4.95
  -2   4  -7  212.65    5.00
  -2  -4  -7  205.52    4.97
  -2  -4  -7  210.23    5.11
  -2   4  -7  213.18    5.12
  -2   4  -7  210.85    5.26
  -2   4  -7  210.28    5.21
  -2   4  -7  218.06    4.97
  -2  -4  -7  207.46    4.93
  -2  -4  -7  215.58    5.19
  -2   4  -7  205.57    5.07
  -2  -4  -7  208.96    7.85
  -2  -4  -7  208.17    4.89
  -2   4  -7  216.11    5.06
  -2  -4  -7  208.26    5.04
  -2   4  -7  207.95    5.00
  -2   4  -7  198.61    7.23
  -2  -4  -7  211.48    5.07
  -2  -4  -7  211.32    7.38
  -2   4  -7  210.67    4.87
  -2  -4  -7  207.36    5.10
  -2   4  -7  203.58    5.07
  -2   4  -7  210.51    5.04
  -2   4  -7  216.80    5.23
  -2  -4  -7  208.16    5.11
  -2   4  -7  206.75    5.09
  -2  -4  -7  215.08    5.17
  -2   4  -7  201.69    5.21
  -2   4  -8   61.33    2.20
  -2  -4  -8   61.46    2.24
  -2  -4  -8   61.44    2.35
  -2   4  -8   57.15    2.32
  -2   4  -8   60.16    2.30
  -2   4  -8   62.83    2.45
  -2   4  -8   60.86    2.20
  -2  -4  -8   57.89    2.19
  -2  -4  -8   60.66    2.37
  -2  -4  -8   65.83    4.24
  -2   4  -8   62.12    2.26
  -2  -4  -8   60.02    2.26
  -2   4  -8   59.40    2.21
  -2  -4  -8   55.29    2.08
  -2   4  -8   59.57    3.83
  -2  -4  -8   63.39    2.34
  -2  -4  -8   59.72    2.34
  -2  -4  -8   63.08    3.94
  -2   4  -8   58.39    2.12
  -2  -4  -8   59.11    2.12
  -2   4  -8   60.76    2.15
  -2   4  -8   59.54    2.04
  -2   4  -8   59.24    2.26
  -2  -4  -8   66.01    2.10
  -2  -4  -8   60.94    2.31
  -2   4  -8   62.56    2.39
  -2  -4  -8   61.28    2.34
  -2  -4  -8   60.94    2.30
  -2   4  -8   61.42    2.21
  -2  -4  -8   60.81    2.18
  -2   4  -8   58.09    3.98
  -2  -4  -8   60.58    4.01
  -2   4  -9    0.86    0.36
  -2  -4  -9    1.49    0.42
  -2   4  -9    2.67    0.98
  -2  -4  -9    0.88    0.72
  -2   4  -9    1.76    0.49
  -2  -4  -9    4.56    0.63
  -2   4  -9    1.79    0.43
  -2   4  -9    2.21    0.51
  -2  -4  -9    1.89    0.49
  -2   4  -9    1.56    0.45
  -2   4  -9    1.46    0.43
  -2  -4  -9    1.78    0.45
  -2  -4  -9    1.32    0.45
  -2  -4  -9    4.33    1.14
  -2   4  -9    0.98    0.39
  -2  -4  -9    1.14    0.37
  -2  -4  -9    0.95    0.39
  -2  -4  -9    1.81    0.76
  -2   4  -9    1.85    0.42
  -2  -4  -9    1.72    0.47
  -2   4  -9    0.40    0.54
  -2  -4  -9    1.57    0.40
  -2   4  -9    1.47    0.39
  -2  -4  -9    0.92    0.32
  -2  -4  -9    1.51    0.41
  -2   4  -9    2.69    0.54
  -2  -4  -9    1.44    0.43
  -2   4  -9    1.29    0.42
  -2   4  -9    1.77    0.39
  -2   4  -9    1.63    0.44
  -2  -4  -9    1.69    0.38
  -2  -4  -9    4.38    0.60
  -2  -4  -9    1.05    0.41
  -2  -4  -9    1.32    0.46
  -2   4 -10   53.60    2.36
  -2   4 -10   48.73    1.98
  -2  -4 -10   48.41    2.13
  -2   4 -10   48.30    2.19
  -2  -4 -10   49.84    2.23
  -2  -4 -10   50.09    2.18
  -2  -4 -10   52.01    2.06
  -2   4 -10   50.89    2.15
  -2  -4 -10   48.65    2.13
  -2   4 -10   50.47    2.14
  -2  -4 -10   52.72    2.32
  -2   4 -10   52.18    3.91
  -2  -4 -10   52.23    2.25
  -2  -4 -10   54.54    2.30
  -2  -4 -10   43.72    3.58
  -2   4 -10   52.15    2.25
  -2  -4 -10   52.82    1.96
  -2  -4 -10   51.55    2.19
  -2  -4 -10   49.64    2.06
  -2   4 -10   51.51    2.09
  -2   4 -10   53.85    2.40
  -2   4 -10   53.12    2.28
  -2   4 -10   52.21    2.14
  -2  -4 -10   51.85    2.28
  -2   4 -10   51.57    1.99
  -2  -4 -10   54.23    2.17
  -2  -4 -10   46.63    2.07
  -2   4 -10   55.25    2.21
  -2   4 -10   49.18    3.97
  -2  -4 -10   46.11    3.82
  -2  -4 -11    0.35    0.36
  -2   4 -11   -0.12    0.31
  -2  -4 -11    0.60    0.35
  -2  -4 -11    0.40    0.36
  -2  -4 -11    0.90    0.74
  -2   4 -11    0.23    0.43
  -2  -4 -11    0.33    0.33
  -2  -4 -11    0.32    0.34
  -2  -4 -11    0.21    0.29
  -2  -4 -11    0.29    0.35
  -2  -4 -11    0.21    0.22
  -2  -4 -11    0.50    0.35
  -2   4 -11    0.26    0.34
  -2   4 -11    0.06    0.28
  -2   4 -11    0.44    0.39
  -2   4 -11    0.17    0.30
  -2   4 -11   -0.07    0.40
  -2  -4 -11    0.07    0.34
  -2   4 -11    0.54    0.28
  -2   4 -11   -0.29    0.40
  -2  -4 -11    0.12    0.37
  -2   4 -11    0.14    0.41
  -2   4 -11    0.41    0.39
  -2   4 -11    0.25    0.48
  -2   4 -11    0.30    0.37
  -2  -4 -11    0.35    0.30
  -2  -4 -11    0.25    0.60
  -2   4 -12    1.86    0.57
  -2  -4 -12    1.61    0.51
  -2  -4 -12    1.84    0.47
  -2  -4 -12    2.29    0.51
  -2   4 -12    1.76    0.43
  -2  -4 -12    2.17    0.57
  -2   4 -12    4.03    0.66
  -2   4 -12    2.60    0.49
  -2   4 -12    1.65    0.47
  -2   4 -12    1.78    0.56
  -2  -4 -12    2.16    0.55
  -2  -4 -12    2.16    0.47
  -2  -4 -12    2.08    0.52
  -2  -4 -12    1.28    0.50
  -2  -4 -12    1.91    0.49
  -2  -4 -12    1.75    0.43
  -2   4 -12    2.39    0.51
  -2  -4 -12    2.55    0.52
  -2  -4 -12    1.78    0.47
  -2   4 -12    1.51    0.46
  -2   4 -12    1.57    0.53
  -2   4 -12    1.55    0.51
  -2   4 -12    2.17    0.55
  -2   4 -13   84.49    2.93
  -2  -4 -13   83.16    2.94
  -2   4 -13   82.14    2.55
  -2   4 -13   82.23    2.93
  -2  -4 -13   85.66    2.93
  -2   4 -13   79.81    2.71
  -2  -4 -13   85.26    2.76
  -2  -4 -13   82.92    2.87
  -2   4 -13   79.36    2.71
  -2  -4 -13   79.90    2.68
  -2   4 -13   84.54    2.90
  -2   4 -13   84.13    2.95
  -2   4 -13   84.50    2.91
  -2  -4 -13   86.63    2.94
  -2  -4 -13   85.38    2.67
  -2   4 -13   84.46    2.88
  -2  -4 -13   82.79    2.60
  -2   4 -13   81.85    2.64
  -2  -4 -14   31.36    1.51
  -2   4 -14   31.80    1.54
  -2  -4 -14   31.72    1.35
  -2   4 -14   29.88    1.48
  -2  -4 -14   28.29    1.45
  -2   4 -14   31.99    1.52
  -2   4 -14   32.39    1.58
  -2   4 -14   33.43    1.57
  -2  -4 -15   10.16    0.74
  -2   4 -15    9.52    0.73
  -2  -4 -15   10.15    0.72
  -2  -4 -15    9.30    0.60
  -2   4 -15    8.18    0.69
  -2   4 -15   10.08    0.76
  -2   4 -15    9.01    0.71
  -2  -4 -15   10.69    0.76
  -2  -4 -16   68.54    1.84
  -2   4 -16   66.33    1.75
  -2   4 -16   70.00    1.85
  -2   4 -16   66.79    1.83
  -2  -4 -16   63.94    1.81
  -2  -4 -16   66.02    1.80
   2  -5 -17   10.25    0.66
   2   5 -17    9.73    0.58
   2   5 -17   10.27    0.61
   2  -5 -17    9.84    0.59
   2   5 -17    9.44    0.62
   2  -5 -17    8.50    0.49
   2   5 -17    8.45    0.49
   2  -5 -16   50.51    1.77
   2  -5 -16   51.34    1.88
   2   5 -16   48.76    1.74
   2   5 -16   47.25    1.71
   2   5 -16   51.23    1.85
   2   5 -16   45.44    1.48
   2  -5 -16   47.15    1.63
   2  -5 -16   50.65    1.83
   2  -5 -15    6.34    0.70
   2  -5 -15    6.11    0.57
   2   5 -15    7.32    0.76
   2   5 -15    5.99    0.62
   2  -5 -15    6.31    0.74
   2  -5 -15    7.27    0.79
   2  -5 -15    5.87    0.63
   2   5 -15    6.25    0.70
   2   5 -15    6.70    0.73
   2   5 -15    6.10    0.68
   2  -5 -14   96.84    3.10
   2   5 -14   83.08    2.76
   2   5 -14   90.07    2.83
   2   5 -14   95.42    2.99
   2   5 -14   90.01    3.16
  -2   5  14   84.89    2.68
   2   5 -14   91.66    3.06
   2   5 -14   94.95    3.04
   2  -5 -14   90.79    2.90
   2  -5 -13  383.69    8.47
   2  -5 -13  378.69    8.06
   2   5 -13  371.22    8.15
   2  -5 -13  369.30    8.22
   2   5 -13  376.12    8.42
   2   5 -13  373.71    8.68
   2  -5 -13  366.10    8.12
   2   5 -13  369.82    8.15
  -2   5  13  363.34    8.11
   2   5 -13  391.28    8.59
   2  -5 -13  372.29    8.23
   2   5 -12  169.20    4.71
   2   5 -12  167.79    4.54
   2  -5 -12  172.10    4.56
   2  -5 -12  179.95    4.83
   2   5 -12  151.46    7.02
   2   5 -12  166.04    4.52
   2  -5 -12  157.46    4.40
   2  -5 -12  175.36    4.69
   2  -5 -12  170.05    4.62
   2  -5 -12  178.35    4.59
   2   5 -12  172.47    4.97
   2   5 -12  171.56    4.42
   2  -5 -12  167.23    4.42
   2   5 -12  180.40    4.91
   2   5 -12  160.85    4.53
   2   5 -12  175.38    4.74
   2  -5 -12  174.62    4.63
   2  -5 -11  111.61    5.99
   2   5 -11  118.47    6.20
   2   5 -11  119.29    3.67
   2   5 -11  118.71    3.55
   2  -5 -11  120.58    3.54
   2   5 -11  126.42    6.53
   2   5 -11  112.99    5.80
   2   5 -11  113.17    6.05
   2  -5 -11  108.05    5.86
   2   5 -11  122.35    3.54
   2  -5 -11  117.23    3.46
   2  -5 -11  119.53    3.69
   2   5 -11  118.39    3.73
   2  -5 -11  119.74    3.68
   2  -5 -11  122.40    3.60
   2  -5 -11  113.67    3.39
   2   5 -11  118.72    3.43
   2   5 -11  124.60    3.96
   2   5 -11  114.11    3.61
   2   5 -11  116.36    3.57
   2   5 -11  125.85    3.86
   2  -5 -11  123.40    3.61
   2   5 -10   52.19    4.20
   2   5 -10   48.49    3.67
   2   5 -10   46.95    2.05
   2  -5 -10   45.51    3.54
   2   5 -10   48.42    2.10
   2   5 -10   47.56    2.20
   2   5 -10   45.84    1.84
   2  -5 -10   46.79    1.91
   2   5 -10   43.50    1.87
   2  -5 -10   46.56    1.89
   2  -5 -10   46.89    3.43
   2   5 -10   47.32    3.47
   2   5 -10   45.79    1.92
   2   5 -10   45.37    3.58
   2  -5 -10   46.61    3.57
   2  -5 -10   46.18    1.89
   2  -5 -10   43.84    2.01
   2   5 -10   48.38    2.11
   2  -5 -10   49.55    2.13
   2  -5 -10   44.93    1.97
   2  -5 -10   47.19    1.97
   2   5 -10   45.18    1.95
   2   5 -10   49.61    2.08
   2   5  -9    8.53    0.74
   2  -5  -9    8.87    0.76
   2   5  -9    9.67    1.53
   2  -5  -9    8.75    0.73
   2   5  -9    8.32    0.73
   2  -5  -9    7.81    1.39
   2   5  -9   10.75    1.63
   2   5  -9    8.39    0.81
   2   5  -9    8.93    1.68
   2  -5  -9    7.67    1.40
   2   5  -9    9.45    0.93
   2   5  -9    9.88    0.88
   2   5  -9    9.10    0.81
   2   5  -9    8.91    0.82
   2  -5  -9    8.82    0.80
   2   5  -9    9.83    0.87
   2   5  -9   10.86    1.54
   2  -5  -9    7.81    1.31
   2   5  -9    8.55    0.73
   2  -5  -9   10.66    0.92
   2   5  -9    8.65    0.84
   2  -5  -9    9.27    0.88
   2  -5  -9    9.66    0.88
   2  -5  -9    7.76    0.73
  -2  -5   9    8.44    1.40
   2  -5  -9    8.80    1.80
  -2  -5   9    6.95    0.72
   2   5  -8   60.36    3.67
   2  -5  -8   66.42    3.79
   2   5  -8   65.43    4.35
   2   5  -8   65.72    2.27
   2   5  -8   61.71    2.29
   2   5  -8   68.76    2.48
   2   5  -8   62.14    2.30
   2  -5  -8   61.62    2.23
   2   5  -8   61.78    3.57
   2  -5  -8   61.14    3.51
  -2  -5   8   62.79    2.26
   2  -5  -8   64.26    2.34
   2   5  -8   61.62    2.31
   2  -5  -8   68.54    2.40
   2  -5  -8   69.52    2.43
   2   5  -8   60.93    2.16
   2   5  -8   65.18    2.25
   2   5  -8   60.76    2.05
   2  -5  -8   61.24    2.07
   2  -5  -8   63.13    4.43
  -2  -5   8   66.66    3.92
   2   5  -8   58.77    3.59
   2  -5  -8   67.82    3.75
   2   5  -8   62.84    2.06
   2  -5  -8   64.65    2.05
   2  -5  -7   15.02    1.01
   2  -5  -7   12.07    0.90
   2  -5  -7   15.05    1.62
   2   5  -7   15.05    1.99
   2   5  -7   12.07    1.49
   2  -5  -7   14.40    1.53
   2   5  -7   14.13    1.52
   2  -5  -7   12.46    1.85
  -2  -5   7   12.29    1.65
   2  -5  -7   12.58    0.77
   2   5  -7   14.83    1.60
   2   5  -7   12.39    1.46
   2  -5  -7   15.13    1.59
   2  -5  -6 1125.52   25.04
  -2  -5   6 1150.92   24.47
   2   5  -6 1054.55   22.67
   2  -5  -6 1110.88   22.75
   2   5  -6 1144.77   24.94
   2   5  -6 1119.84   23.28
   2   5  -6 1099.77   22.75
   2  -5  -6 1161.36   22.81
   2  -5  -5   76.47    4.15
  -2  -5   5   75.81    4.04
   2   5  -5   70.87    3.09
   2  -5  -5   70.91    3.05
   2   5  -5   75.60    4.10
   2   5  -5   80.00    3.67
   2   5  -5   69.47    3.01
   2  -5  -5   74.53    3.05
   2  -5  -4   32.92    2.51
  -2  -5   4   28.65    2.40
   2  -5  -4   27.17    1.56
   2   5  -4   27.67    1.59
   2   5  -4   27.44    2.00
   2  -5  -4   30.07    1.60
   2   5  -4   27.34    1.58
   2  -5  -3  100.24    4.44
  -2   5   3  117.55    5.02
  -2  -5   3  109.38    4.89
  -2   5   3  106.05    3.42
   2  -5  -3  100.68    2.98
   2   5  -3  107.14    3.06
  -2   5   3  102.58    2.92
   2  -5  -3  101.18    2.97
   2   5  -3   93.57    3.03
  -2  -5   2  361.52    7.14
   2  -5  -2  385.26    7.15
  -2   5   2  342.50    7.16
  -2   5   2  396.59    8.70
  -2   5   2  369.46    7.18
  -2   5   2  414.93   10.69
  -2  -5   2  421.14   10.70
   2  -5  -2  432.88   10.04
  -2   5   1   75.20    3.54
  -2  -5   1   78.78    3.34
  -2  -5   1   67.70    1.78
  -2   5   1   76.79    3.17
  -2   5   1   68.23    1.79
  -2  -5   1   75.68    3.94
  -2   5   1   78.85    3.94
   2  -5  -1   76.46    3.39
  -2   5   0 1836.13   33.37
  -2  -5   0 1787.40   32.54
  -2   5   0 1917.90   32.85
   2  -5   0 1881.36   32.47
   2   5   0 1932.76   33.82
  -2  -5   0 1800.03   34.02
  -2   5  -1 5039.50   93.53
  -2  -5  -1 5362.48   92.64
  -2  -5  -1 5062.29   89.96
  -2   5  -1 5323.55   93.11
  -2   5  -1 4960.20   90.00
  -2   5  -1 5364.51   93.92
   2  -5   1 5307.20   92.03
   2   5   1 5347.81   93.30
   2   5   1 5334.55   93.34
  -2   5  -2  136.60    5.43
  -2   5  -2  139.18    5.62
  -2   5  -2  136.10    3.74
  -2  -5  -2  131.48    3.73
  -2   5  -2  133.32    5.47
  -2  -5  -2  147.51    5.92
   2   5   2  138.72    5.19
   2   5   2  140.63    5.17
  -2   5  -3    0.78    0.59
  -2  -5  -3    0.62    0.56
  -2   5  -3    0.29    0.42
  -2  -5  -3   -0.65    0.57
   2   5   3    0.11    0.33
  -2   5  -4  491.61   13.32
  -2   5  -4  460.35   10.67
  -2   5  -4  482.48   12.59
  -2  -5  -4  500.98   13.21
   2   5   4  478.14   11.52
  -2   5  -5    3.83    0.81
  -2  -5  -5    4.47    0.58
  -2  -5  -5    6.56    1.30
  -2   5  -5    5.51    1.11
  -2  -5  -5    5.37    0.87
  -2   5  -5    5.65    0.88
  -2  -5  -6  166.60    3.94
  -2   5  -6  172.11    4.49
  -2   5  -6  171.06    4.32
  -2   5  -6  165.91    4.49
  -2  -5  -6  163.48    4.25
  -2  -5  -6  159.59    5.92
  -2  -5  -6  163.47    3.91
  -2  -5  -6  172.26    4.50
  -2   5  -6  170.20    6.14
  -2   5  -6  167.18    4.28
  -2  -5  -6  169.29    4.32
  -2   5  -6  167.71    4.32
  -2   5  -6  170.26    4.24
  -2   5  -6  171.95    4.22
  -2  -5  -6  173.94    7.21
  -2   5  -6  168.90    6.30
  -2  -5  -6  169.45    5.85
  -2   5  -6  181.49    6.03
  -2   5  -6  170.88    4.36
  -2   5  -6  169.89    4.45
  -2  -5  -6  166.31    4.43
  -2   5  -6  176.38    4.47
  -2  -5  -6  174.87    4.38
  -2   5  -6  171.14    4.54
  -2  -5  -6  169.62    4.43
  -2   5  -7   73.57    2.30
  -2  -5  -7   75.61    2.32
  -2  -5  -7   73.93    2.57
  -2   5  -7   74.82    2.59
  -2   5  -7   72.17    2.66
  -2   5  -7   76.97    2.76
  -2  -5  -7   71.51    3.95
  -2   5  -7   75.64    2.32
  -2  -5  -7   71.59    2.25
  -2  -5  -7   76.98    2.70
  -2   5  -7   73.49    4.09
  -2   5  -7   75.05    2.55
  -2  -5  -7   75.06    2.61
  -2   5  -7   75.48    2.51
  -2   5  -7   75.84    2.50
  -2   5  -7   75.24    3.86
  -2  -5  -7   74.71    4.73
  -2  -5  -7   74.82    2.52
  -2   5  -7   77.99    4.00
  -2   5  -7   65.95    2.24
  -2  -5  -7   70.65    3.78
  -2   5  -7   75.54    2.58
  -2   5  -7   71.07    2.46
  -2   5  -7   75.53    2.68
  -2  -5  -7   73.88    2.65
  -2   5  -7   72.85    2.62
  -2  -5  -7   76.22    2.62
  -2   5  -7   73.34    2.70
  -2  -5  -7   77.29    2.71
  -2   5  -8   85.20    2.76
  -2  -5  -8   81.77    2.81
  -2   5  -8   80.99    2.90
  -2   5  -8   77.99    2.90
  -2   5  -8   76.23    2.75
  -2   5  -8   74.84    2.47
  -2  -5  -8   79.16    2.51
  -2  -5  -8   82.08    2.84
  -2  -5  -8   87.70    5.23
  -2   5  -8   80.66    2.69
  -2  -5  -8   80.95    2.74
  -2  -5  -8   75.73    4.20
  -2   5  -8   83.50    4.42
  -2  -5  -8   77.73    2.77
  -2   5  -8   77.89    2.71
  -2   5  -8   74.01    2.66
  -2   5  -8   79.65    2.47
  -2   5  -8   78.10    2.86
  -2  -5  -8   81.54    2.84
  -2  -5  -8   78.94    2.81
  -2  -5  -8   75.46    2.45
  -2   5  -8   77.81    2.52
  -2   5  -8   74.23    4.40
  -2  -5  -8   72.51    4.27
  -2   5  -9  293.52    6.88
  -2  -5  -9  303.58    7.16
  -2   5  -9  300.63    7.28
  -2   5  -9  311.08    7.36
  -2   5  -9  301.16    7.14
  -2   5  -9  289.95    6.71
  -2  -5  -9  298.19    6.74
  -2  -5  -9  322.01    7.29
  -2  -5  -9  291.59   10.78
  -2   5  -9  313.84    7.01
  -2  -5  -9  302.72    7.24
  -2   5  -9  294.18    9.73
  -2  -5  -9  309.98    7.09
  -2  -5  -9  300.73    9.78
  -2   5  -9  303.69    6.66
  -2   5  -9  309.84    7.09
  -2  -5  -9  301.06    6.66
  -2  -5  -9  298.94    7.13
  -2   5  -9  312.52    7.28
  -2   5  -9  314.29    7.04
  -2  -5  -9  299.21    7.14
  -2  -5  -9  301.84    7.15
  -2  -5  -9  275.81    9.81
  -2  -5  -9  301.88    6.72
  -2   5  -9  285.86    6.69
  -2   5  -9  286.16   10.00
  -2   5 -10    2.79    0.61
  -2   5 -10    2.72    0.63
  -2  -5 -10    3.60    0.62
  -2   5 -10    1.81    0.48
  -2  -5 -10    2.53    0.48
  -2   5 -10    2.11    0.47
  -2  -5 -10    2.89    0.59
  -2  -5 -10    2.42    0.96
  -2   5 -10    2.88    0.54
  -2   5 -10    2.50    0.85
  -2  -5 -10    2.46    0.53
  -2  -5 -10    3.02    0.62
  -2  -5 -10    2.73    0.54
  -2   5 -10    3.72    0.66
  -2  -5 -10    2.68    0.46
  -2   5 -10    2.66    0.47
  -2  -5 -10    2.80    0.44
  -2   5 -10    2.58    0.57
  -2   5 -10    2.03    0.47
  -2  -5 -10    1.71    0.49
  -2  -5 -10    2.91    0.56
  -2   5 -10    1.65    0.41
  -2  -5 -10    1.89    0.44
  -2  -5 -10    2.91    0.97
  -2  -5 -11   78.47    2.91
  -2   5 -11   71.46    2.53
  -2  -5 -11   72.85    2.49
  -2   5 -11   78.57    2.71
  -2  -5 -11   74.91    2.82
  -2   5 -11   77.91    2.52
  -2  -5 -11   78.60    2.94
  -2   5 -11   74.73    2.77
  -2  -5 -11   73.72    2.46
  -2  -5 -11   77.65    2.76
  -2   5 -11   78.61    2.99
  -2   5 -11   70.79    2.53
  -2   5 -11   76.51    2.81
  -2   5 -11   69.52    2.51
  -2   5 -11   75.23    2.89
  -2   5 -11   78.91    2.96
  -2   5 -11   72.37    2.76
  -2  -5 -11   76.43    2.85
  -2  -5 -11   71.00    2.63
  -2  -5 -11   80.64    2.82
  -2  -5 -11   78.46    2.87
  -2   5 -12   79.85    2.83
  -2  -5 -12   81.39    2.73
  -2  -5 -12   80.38    2.53
  -2  -5 -12   83.74    2.94
  -2  -5 -12   83.44    2.86
  -2   5 -12   85.53    3.04
  -2   5 -12   85.74    3.06
  -2   5 -12   84.03    2.62
  -2   5 -12   81.56    2.82
  -2  -5 -12   81.78    2.87
  -2  -5 -12   84.10    2.90
  -2  -5 -12   83.67    2.96
  -2  -5 -12   83.45    2.97
  -2  -5 -13  108.70    2.89
  -2   5 -13  108.90    3.27
  -2  -5 -13  110.33    3.27
  -2  -5 -13  110.29    3.23
  -2  -5 -13  109.67    3.34
  -2   5 -13  112.49    3.43
  -2   5 -13  105.95    2.87
  -2   5 -13  113.62    3.44
  -2   5 -13  108.40    3.37
  -2  -5 -13  112.87    3.40
  -2  -5 -14    7.42    0.70
  -2   5 -14    7.27    0.68
  -2  -5 -14    8.31    0.71
  -2   5 -14    6.87    0.70
  -2  -5 -14    7.79    0.71
  -2   5 -14    6.93    0.70
  -2   5 -14    7.18    0.70
  -2   5 -14    6.49    0.69
  -2  -5 -14    8.13    0.74
  -2   5 -15    8.69    0.65
  -2   5 -15    7.88    0.61
  -2  -5 -15    7.43    0.59
  -2  -5 -15    8.11    0.59
  -2   5 -15    8.13    0.64
  -2   5 -15    8.54    0.64
  -2  -5 -16   16.20    0.63
  -2   5 -16   16.46    0.69
  -2   5 -16   16.19    0.67
  -2  -5 -16   15.98    0.68
  -2   5 -16   16.19    0.68
  -2   5 -16   16.09    0.64
   2  -6 -17    2.27    0.27
   2   6 -17    2.18    0.27
   2   6 -16    1.30    0.31
   2   6 -16    1.35    0.29
   2  -6 -16    1.28    0.26
   2   6 -16    1.29    0.24
   2  -6 -16    1.47    0.33
   2   6 -15   27.49    1.26
   2   6 -15   28.81    1.36
   2  -6 -15   29.40    1.20
   2  -6 -15   28.29    1.40
   2  -6 -15   29.03    1.28
   2   6 -15   28.04    1.27
   2  -6 -14   78.55    2.56
   2   6 -14   72.90    2.67
   2   6 -14   78.96    2.64
   2  -6 -14   81.22    2.45
   2   6 -14   81.63    2.72
   2   6 -14   81.47    2.59
   2  -6 -14   79.50    2.76
   2   6 -14   80.13    2.81
   2  -6 -14   79.02    2.78
  -2  -6  14   75.98    2.37
  -2   6  13    1.29    0.40
   2   6 -13    1.83    0.52
   2  -6 -13    1.41    0.45
   2  -6 -13    1.00    0.37
   2   6 -13    0.80    0.37
   2  -6 -13    0.86    0.40
   2  -6 -13    1.27    0.39
   2  -6 -13    1.38    0.39
   2   6 -13    0.88    0.45
   2  -6 -13    0.78    0.42
  -2   6  12   93.05    3.03
   2   6 -12   86.22    3.04
   2  -6 -12   93.22    3.04
   2   6 -12   93.76    3.25
   2  -6 -12   93.94    3.18
   2  -6 -12   92.04    3.03
   2   6 -12   89.42    2.95
   2   6 -12   88.38    3.02
   2   6 -12   95.81    3.26
   2  -6 -12   89.86    2.89
   2   6 -12   95.82    3.38
  -2   6  11    0.18    0.28
   2   6 -11    0.48    0.42
   2  -6 -11    1.04    0.36
   2   6 -11    0.34    0.35
   2  -6 -11    0.79    0.39
   2  -6 -11    0.80    0.39
   2  -6 -11    0.30    0.31
   2   6 -11    0.38    0.34
   2   6 -11    0.81    0.47
   2   6 -11    0.55    0.42
   2   6 -11    0.33    0.30
   2   6 -11    1.53    0.45
   2  -6 -11    0.52    0.31
   2   6 -10   -0.28    0.53
   2   6 -10    0.12    0.34
   2   6 -10    0.46    0.56
   2   6 -10   -0.27    0.59
   2  -6 -10   -0.29    0.71
   2  -6 -10    0.39    0.30
  -2   6  10    0.25    0.32
   2  -6 -10    0.64    0.34
   2  -6 -10    0.60    0.37
   2  -6 -10    0.79    0.40
   2   6 -10    0.32    0.32
   2   6 -10    0.93    0.45
   2   6 -10   -0.13    0.36
   2  -6 -10    0.30    0.34
  -2  -6  10    1.03    0.37
   2   6 -10    0.11    0.30
   2   6  -9  472.99    9.89
   2   6  -9  467.93    9.96
   2   6  -9  485.78   10.23
   2   6  -9  489.37   10.43
   2   6  -9  471.90    9.97
   2   6  -9  515.27   15.45
   2   6  -9  459.61   14.27
   2   6  -9  481.84   15.17
   2  -6  -9  479.34   15.28
   2   6  -9  483.07   10.22
   2  -6  -9  485.13   10.32
   2  -6  -9  475.27   10.31
  -2  -6   9  467.50   10.03
   2  -6  -9  465.73   10.02
  -2   6   9  470.17   10.17
   2   6  -9  488.13   10.18
   2   6  -8  290.10    6.50
   2   6  -8  301.04    6.62
   2   6  -8  296.64    6.82
   2  -6  -8  281.41    6.85
   2   6  -8  299.77    6.82
   2   6  -8  301.79    7.00
   2   6  -8  288.43    6.58
   2   6  -8  309.94   11.06
  -2  -6   8  299.43    9.82
   2  -6  -8  302.65   11.07
   2  -6  -8  280.14    6.46
  -2  -6   8  286.56    6.74
   2  -6  -8  284.14    6.72
   2   6  -8  294.46    6.78
  -2   6   8  283.94    6.77
   2   6  -7  129.46    3.54
   2   6  -7  145.36    6.91
   2  -6  -7  133.07    6.66
  -2  -6   7  126.15    5.99
   2   6  -7  137.13    3.79
   2   6  -7  134.32    3.77
   2  -6  -7  138.14    3.83
  -2   6   7  131.24    3.80
   2   6  -7  135.45    3.79
   2   6  -7  136.36    3.93
   2   6  -7  136.73    5.73
   2   6  -7  132.74    3.57
   2   6  -6    6.63    1.41
  -2  -6   6    7.69    1.39
   2  -6  -6    5.48    1.29
   2  -6  -6    7.68    0.77
   2  -6  -6    6.11    0.67
   2  -6  -6    6.50    0.69
   2   6  -6    6.23    0.67
  -2   6   6    6.70    0.72
   2   6  -6    7.79    0.79
   2   6  -6    6.46    1.19
   2   6  -6    7.17    0.70
   2   6  -6    7.57    0.72
   2  -6  -5   77.62    4.54
  -2  -6   5   72.02    4.25
   2  -6  -5   68.06    2.34
   2  -6  -5   60.88    2.21
   2   6  -5   67.45    2.28
   2   6  -5   67.26    3.75
   2   6  -5   66.05    2.39
   2  -6  -5   65.71    2.33
   2   6  -4  144.35    5.59
  -2   6   4  137.44    6.20
   2  -6  -4  140.18    6.10
  -2  -6   4  137.09    6.09
  -2   6   3  132.15    4.41
  -2  -6   3  141.40    6.13
   2  -6  -3  132.38    5.67
  -2   6   3  132.10    6.02
  -2   6   2  604.62   13.36
  -2   6   2  558.60   14.32
  -2  -6   2  577.28   15.36
  -2   6   2  608.06   15.52
   2   6  -2  593.17   15.49
   2  -6  -2  583.87   14.54
  -2   6   1  125.49    4.72
  -2  -6   1  115.31    4.60
  -2   6   1  119.81    5.17
  -2   6   1  119.67    5.64
  -2  -6   1  133.90    5.93
   2  -6  -1  118.88    4.99
   2   6  -1  117.74    5.48
   2   6  -1  133.13    5.78
  -2   6   0    7.76    1.16
  -2   6   0    4.04    1.03
  -2  -6   0    5.27    0.95
   2  -6   0    4.65    0.92
   2   6   0    4.90    1.08
  -2  -6   0    6.36    1.26
   2   6   0    9.22    1.45
  -2   6  -1  511.00   13.09
  -2   6  -1  499.45   13.50
  -2  -6  -1  516.24   12.46
   2  -6   1  481.73   12.21
   2   6   1  513.60   13.42
   2   6   1  525.26   13.43
  -2   6  -1  530.53   14.06
  -2   6  -2   33.78    2.74
  -2  -6  -2   32.03    2.35
  -2   6  -2   38.35    3.05
  -2   6  -2   33.28    2.85
  -2  -6  -2   30.76    2.82
  -2  -6  -2   33.15    2.88
   2   6   2   36.14    2.75
  -2  -6  -3   -0.19    0.42
   2   6   3   -0.15    0.40
  -2   6  -3    0.37    0.57
  -2  -6  -3    0.05    0.25
  -2   6  -3    0.55    0.57
  -2   6  -4  311.08   10.24
   2   6   4  285.56    8.63
  -2   6  -4  305.41    9.78
  -2  -6  -4  284.59    9.86
  -2  -6  -4  288.09    6.55
  -2   6  -4  282.01    6.55
  -2   6  -4  288.43    6.38
  -2  -6  -4  283.78    6.54
  -2   6  -4  282.49    6.55
  -2   6  -4  290.22    6.56
  -2  -6  -4  277.28    6.56
  -2   6  -4  297.87    6.64
  -2   6  -5   23.11    1.27
  -2  -6  -5   25.82    1.28
  -2  -6  -5   24.62    1.37
  -2   6  -5   22.84    2.37
  -2  -6  -5   25.03    2.70
  -2   6  -5   23.31    1.21
  -2  -6  -5   24.41    1.37
  -2   6  -5   23.37    1.39
  -2   6  -5   25.45    1.35
  -2   6  -5   24.58    1.39
  -2  -6  -5   25.07    1.33
  -2   6  -5   27.25    1.46
  -2   6  -5   24.74    1.31
  -2   6  -5   24.87    1.43
  -2   6  -5   23.33    1.29
  -2   6  -5   22.95    2.63
  -2   6  -6  113.85    3.18
  -2  -6  -6  110.55    3.35
  -2   6  -6  114.23    3.54
  -2  -6  -6  109.75    3.24
  -2   6  -6  107.83    3.31
  -2   6  -6  118.29    3.61
  -2  -6  -6  116.63    3.39
  -2  -6  -6  107.16    3.10
  -2   6  -6  109.12    3.32
  -2   6  -6  107.39    3.11
  -2   6  -6  129.89    3.67
  -2  -6  -6  115.33    6.15
  -2   6  -6  111.32    5.43
  -2   6  -6  111.59    3.31
  -2  -6  -6  112.70    3.29
  -2  -6  -6  113.12    3.49
  -2   6  -6  111.86    3.53
  -2   6  -7    2.96    0.86
  -2  -6  -7    2.22    0.94
  -2  -6  -7    2.28    0.55
  -2   6  -7    2.44    0.50
  -2  -6  -7    3.13    0.52
  -2   6  -7    2.58    0.55
  -2   6  -7    2.99    0.58
  -2  -6  -7    2.63    0.52
  -2  -6  -7    2.21    0.46
  -2   6  -7    3.81    0.55
  -2  -6  -7    2.81    0.47
  -2   6  -7    2.30    0.44
  -2   6  -7    1.60    0.41
  -2   6  -7    4.92    0.69
  -2  -6  -7    2.68    0.56
  -2  -6  -7    3.00    0.58
  -2  -6  -7    3.68    0.56
  -2  -6  -8  229.00    5.76
  -2   6  -8  237.86    6.08
  -2   6  -8  230.78    5.83
  -2   6  -8  251.01    6.19
  -2  -6  -8  229.92    9.52
  -2   6  -8  229.27    5.73
  -2   6  -8  234.04    5.60
  -2  -6  -8  224.43    5.49
  -2  -6  -8  235.83    5.82
  -2  -6  -8  229.57    5.61
  -2   6  -8  226.08    5.60
  -2   6  -8  234.39    5.72
  -2  -6  -8  232.66    5.90
  -2   6  -8  235.32    6.00
  -2  -6  -8  228.54    5.95
  -2  -6  -8  230.28    5.97
  -2  -6  -8  241.47    5.88
  -2   6  -9   10.56    0.89
  -2  -6  -9   13.58    2.19
  -2  -6  -9   10.02    0.97
  -2  -6  -9   10.79    0.92
  -2  -6  -9   12.02    1.06
  -2   6  -9   11.62    0.98
  -2  -6  -9   10.43    0.82
  -2   6  -9   12.09    1.08
  -2   6  -9   11.47    0.97
  -2  -6  -9   11.31    1.03
  -2  -6  -9   10.66    0.99
  -2   6  -9   12.26    1.12
  -2   6  -9    9.14    0.92
  -2   6  -9   11.71    1.10
  -2  -6  -9   11.25    0.99
  -2   6 -10  164.24    4.42
  -2   6 -10  175.93    5.01
  -2   6 -10  176.08    4.96
  -2  -6 -10  167.41    7.88
  -2  -6 -10  169.99    4.85
  -2  -6 -10  178.74    4.61
  -2   6 -10  170.21    4.46
  -2   6 -10  174.54    4.83
  -2  -6 -10  163.62    4.72
  -2   6 -10  171.64    4.62
  -2  -6 -10  173.38    4.74
  -2   6 -10  164.75    4.85
  -2   6 -10  168.45    4.72
  -2  -6 -10  167.54    4.70
  -2  -6 -10  171.67    4.75
  -2  -6 -10  175.99    4.78
  -2  -6 -11  151.54    4.18
  -2  -6 -11  149.60    4.37
  -2   6 -11  150.81    3.98
  -2   6 -11  152.08    4.34
  -2  -6 -11  155.46    4.32
  -2   6 -11  154.00    4.51
  -2   6 -11  161.53    4.58
  -2   6 -11  158.70    4.56
  -2  -6 -11  155.32    4.40
  -2  -6 -11  153.45    4.34
  -2   6 -11  148.95    4.27
  -2  -6 -11  161.89    4.33
  -2  -6 -11  152.34    4.46
  -2   6 -11  153.65    4.24
  -2  -6 -11  155.27    4.35
  -2  -6 -12   78.74    2.79
  -2   6 -12   73.03    2.53
  -2  -6 -12   76.29    2.53
  -2  -6 -12   74.75    2.66
  -2  -6 -12   76.21    2.53
  -2  -6 -12   74.40    2.63
  -2  -6 -12   75.42    2.66
  -2   6 -12   75.12    2.78
  -2   6 -12   76.11    2.61
  -2   6 -12   72.10    2.23
  -2   6 -12   76.95    2.75
  -2   6 -12   75.29    2.76
  -2   6 -12   71.99    2.70
  -2  -6 -12   74.88    2.66
  -2   6 -12   77.30    2.75
  -2   6 -13   77.20    2.44
  -2  -6 -13   78.99    2.49
  -2  -6 -13   75.08    2.47
  -2  -6 -13   79.50    2.43
  -2   6 -13   80.42    2.66
  -2   6 -13   78.34    2.59
  -2   6 -13   77.62    2.63
  -2  -6 -13   81.39    2.59
  -2   6 -13   77.43    2.60
  -2  -6 -14   35.11    1.32
  -2   6 -14   37.07    1.48
  -2   6 -14   37.61    1.51
  -2  -6 -14   35.97    1.45
  -2   6 -14   34.96    1.47
  -2   6 -14   35.97    1.49
  -2   6 -15   46.87    1.43
  -2  -6 -15   44.38    1.40
  -2   6 -15   45.76    1.42
  -2  -6 -15   45.02    1.40
  -2   6 -15   43.39    1.38
  -2  -6 -15   42.01    1.24
  -2   6 -15   44.59    1.44
  -2  -6 -15   46.12    1.40
   2  -7 -16    2.93    0.32
   2   7 -16    3.42    0.35
   2   7 -16    3.58    0.32
   2   7 -15   26.25    1.14
   2   7 -15   23.07    0.99
   2  -7 -15   26.20    1.14
   2   7 -15   25.60    1.17
   2   7 -15   24.68    1.07
   2  -7 -15   25.90    1.14
   2  -7 -15   22.07    0.88
   2  -7 -15   26.63    1.22
   2  -7 -14    2.00    0.36
   2   7 -14    1.85    0.44
   2   7 -14    2.51    0.48
   2   7 -14    2.13    0.40
   2   7 -14    1.87    0.42
   2  -7 -14    1.47    0.40
   2   7 -14    1.73    0.46
   2  -7 -14    2.35    0.49
  -2  -7  14    2.15    0.37
   2   7 -13   18.15    1.22
   2  -7 -13   19.56    1.22
   2   7 -13   19.97    1.14
   2   7 -13   19.28    1.23
   2  -7 -13   17.69    0.96
   2  -7 -13   18.85    1.14
   2  -7 -13   18.43    1.04
   2  -7 -13   22.08    1.29
   2  -7 -13   18.01    1.24
   2   7 -13   18.80    1.30
  -2   7  13   19.43    1.08
  -2   7  12   36.89    1.72
   2  -7 -12   37.59    1.63
   2   7 -12   39.53    1.90
   2  -7 -12   38.10    1.89
   2  -7 -12   39.18    1.81
   2  -7 -12   38.41    1.57
   2   7 -12   42.67    1.97
   2   7 -12   37.98    1.98
   2  -7 -11  139.93    3.85
   2   7 -11  155.87    4.36
   2   7 -11  157.74    4.28
   2  -7 -11  149.59    4.41
   2   7 -11  141.75    4.06
   2   7 -11  138.19    7.24
   2  -7 -11  155.55    8.08
   2   7 -11  144.89    4.45
   2   7 -11  142.01    3.91
   2   7 -11  152.81    4.42
   2   7 -11  140.81    4.01
  -2   7  11  150.32    4.18
   2  -7 -11  142.07    4.03
   2  -7 -11  148.37    4.23
  -2   7  10  270.50    6.58
   2   7 -10  264.60   10.77
   2  -7 -10  258.10   10.99
   2   7 -10  271.16   10.27
   2  -7 -10  262.58    6.06
   2   7 -10  273.47    6.65
   2  -7 -10  270.99    6.81
   2   7 -10  275.77    6.63
   2  -7 -10  272.92    6.80
   2   7 -10  262.68   10.95
   2   7 -10  272.13    6.38
   2   7 -10  273.74    6.26
   2   7 -10  279.65    6.42
   2  -7 -10  278.03    6.65
   2   7 -10  268.47    6.62
   2   7 -10  284.30    6.96
  -2  -7  10  271.71    6.45
   2   7  -9  373.22    8.46
   2   7  -9  393.25    8.78
   2   7  -9  350.62    7.95
   2   7  -9  368.10    8.15
  -2   7   9  382.09    8.49
   2   7  -9  378.93    8.42
   2  -7  -9  381.84   13.51
   2   7  -9  378.46   13.42
   2   7  -9  371.20   12.81
   2   7  -9  382.71    8.46
   2  -7  -9  390.50    8.72
   2   7  -9  373.22    8.17
   2   7  -9  370.40   13.37
  -2  -7   9  377.88    8.39
   2  -7  -9  363.10    8.02
   2   7  -8  371.06    8.32
   2   7  -8  393.60    8.61
   2   7  -8  362.45    7.94
   2   7  -8  372.19    8.32
   2  -7  -8  364.11    8.33
  -2   7   8  363.87    8.33
   2  -7  -8  349.66   12.85
   2   7  -8  380.41   13.44
   2   7  -8  376.10   12.80
   2   7  -8  363.64    7.93
   2   7  -8  350.21   12.92
   2  -7  -8  358.39    8.06
  -2  -7   8  376.57    8.35
   2   7  -8  380.88    8.35
   2  -7  -7  276.90    6.77
   2  -7  -7  281.78    6.75
   2  -7  -7  281.59    6.73
   2   7  -7  280.89    6.83
   2   7  -7  281.67    6.64
  -2   7   7  274.45    6.67
   2   7  -7  289.02   10.84
  -2  -7   7  278.76    9.90
   2  -7  -7  285.53   10.82
   2   7  -7  285.52   11.15
   2   7  -7  281.49    6.63
   2   7  -7  280.64    6.62
   2   7  -7  278.78    9.42
   2   7  -7  310.94   11.22
   2  -7  -7  279.47    6.54
   2  -7  -7  268.02    6.29
   2  -7  -6  425.57    9.24
   2  -7  -6  429.17    9.30
   2   7  -6  434.32    9.17
   2   7  -6  440.20    9.18
   2   7  -6  433.41    9.44
   2  -7  -6  440.58    9.35
  -2   7   6  429.67    9.27
   2   7  -6  428.80   12.39
  -2  -7   6  453.87   13.31
   2   7  -6  418.57   14.00
   2   7  -6  424.75   13.73
   2  -7  -6  422.22   13.60
  -2   7   6  403.23    8.74
  -2  -7   6  424.33    9.03
  -2  -7   6  418.39    8.91
   2  -7  -6  422.80    9.14
   2  -7  -5  258.63    6.18
   2  -7  -5  266.80    6.29
   2   7  -5  265.61    6.41
  -2   7   5  268.32    6.30
   2   7  -5  276.43    6.24
   2   7  -5  271.91    9.09
   2  -7  -5  274.17    9.88
  -2   7   5  247.04    5.84
  -2  -7   5  277.59    9.84
   2   7  -5  268.75   10.10
  -2  -7   5  258.59    6.05
  -2  -7   5  262.54    6.15
   2  -7  -4  198.04    4.88
   2  -7  -4  191.13    4.89
  -2  -7   4  192.48    4.82
   2  -7  -4  188.01    4.95
  -2   7   4  197.78    4.99
  -2  -7   4  187.41    7.91
   2   7  -4  199.53    8.58
  -2   7   4  193.36    4.63
   2  -7  -4  213.79    8.17
   2   7  -4  202.39    4.88
   2   7  -4  199.63    7.44
   2   7  -4  196.50    7.99
  -2  -7   4  192.23    4.90
  -2  -7   4  193.57    4.84
   2   7  -3   93.28    2.98
   2  -7  -3   99.94    2.98
   2  -7  -3   96.34    2.89
   2   7  -3   99.23    3.15
  -2  -7   3   93.87    2.95
   2  -7  -3   95.65    3.03
  -2   7   3   93.81    3.02
   2  -7  -3   92.82    5.04
   2   7  -3   97.82    5.55
   2   7  -3   94.55    5.53
  -2   7   3   98.58    5.53
  -2  -7   3   91.54    5.31
   2   7  -3  103.53    2.97
  -2   7   3  102.17    5.08
   2   7  -3   99.90    4.94
   2   7  -3   99.93    5.33
  -2  -7   3   93.35    2.95
  -2   7   2   17.66    1.14
  -2  -7   2   17.25    1.12
   2  -7  -2   20.08    1.19
  -2   7   2   16.60    2.18
   2   7  -2   22.37    2.51
   2   7  -2   17.25    2.25
   2  -7  -2   15.67    1.94
   2   7  -2   19.86    1.12
  -2  -7   2   17.38    1.78
  -2   7   2   17.71    2.09
  -2   7   2   17.50    1.71
  -2  -7   2   19.10    1.16
   2  -7  -1   27.79    1.39
  -2  -7   1   27.00    1.43
  -2   7   1   27.44    2.82
  -2  -7   1   30.66    2.96
   2  -7  -1   26.19    2.41
   2   7  -1   29.41    2.84
   2   7  -1   30.36    2.87
   2   7  -1   25.82    1.29
  -2   7   1   26.17    2.57
  -2  -7   1   24.96    2.12
  -2   7   1   29.18    2.33
  -2  -7   1   27.03    1.40
  -2  -7   0   40.70    2.71
  -2   7   0   44.91    3.40
  -2  -7   0   46.19    3.73
   2  -7   0   41.65    2.97
   2   7   0   48.44    3.60
   2   7   0   46.14    3.58
  -2   7   0   43.70    1.87
  -2   7   0   42.67    3.01
  -2   7   0   44.53    1.88
  -2  -7   0   41.83    1.85
   2  -7   1  133.49    3.66
  -2  -7  -1  131.79    3.69
  -2   7  -1  141.12    6.46
  -2  -7  -1  129.60    5.16
  -2   7  -1  137.67    3.81
  -2   7  -1  124.88    3.54
  -2   7  -1  126.35    6.39
  -2  -7  -1  131.93    6.57
   2  -7   1  127.16    5.39
   2   7   1  126.67    6.08
   2   7   1  132.52    6.20
  -2   7  -1  132.08    3.76
  -2  -7  -1  132.53    3.80
  -2   7  -1  139.36    5.99
   2   7   2   -0.19    0.42
  -2   7  -2    0.66    0.59
  -2   7  -2    0.30    0.26
   2  -7   2   -0.14    0.35
  -2   7  -2    1.19    0.32
  -2   7  -2    0.52    0.32
  -2  -7  -2    0.15    0.24
   2  -7   2    0.14    0.24
  -2   7  -2   -0.21    0.53
  -2  -7  -2   -0.05    0.25
  -2   7  -2    0.44    0.30
  -2   7  -2    0.40    0.29
  -2  -7  -2    0.22    0.27
  -2   7  -2    0.78    0.68
  -2   7  -3  497.45   14.33
  -2   7  -3  505.68   14.56
  -2  -7  -3  507.57   14.73
   2  -7   3  478.92   12.37
   2   7   3  499.13   13.64
  -2  -7  -3  488.99   10.13
   2  -7   3  486.26    9.99
  -2   7  -3  499.56   10.22
  -2   7  -3  487.77   10.33
  -2  -7  -3  483.70   10.19
  -2  -7  -3  505.50   10.36
  -2   7  -3  469.67   10.13
  -2   7  -3  467.68    9.92
  -2  -7  -3  492.33   10.34
  -2   7  -3  503.85   10.32
  -2  -7  -4    0.30    0.29
  -2   7  -4    0.67    0.60
   2   7   4    0.35    0.43
  -2  -7  -4   -0.24    0.70
  -2   7  -4    0.17    0.29
  -2   7  -4    0.30    0.30
  -2  -7  -4    0.87    0.34
  -2   7  -4    0.36    0.28
  -2  -7  -4   -0.06    0.32
  -2   7  -4    0.97    0.39
  -2   7  -4    0.23    0.27
  -2  -7  -4    0.12    0.29
  -2   7  -4   -0.05    0.25
  -2   7  -4   -0.24    0.64
  -2   7  -5   47.87    4.06
  -2  -7  -5   52.89    2.28
  -2  -7  -5   51.64    2.17
  -2   7  -5   49.18    2.03
  -2   7  -5   51.55    3.92
  -2  -7  -5   47.22    4.01
  -2  -7  -5   50.56    1.98
  -2   7  -5   47.48    2.00
  -2  -7  -5   46.51    2.06
  -2   7  -5   48.85    2.14
  -2  -7  -5   49.12    2.17
  -2   7  -5   47.80    2.16
  -2   7  -5   51.07    2.21
  -2   7  -5   46.82    1.98
  -2   7  -5   47.46    2.11
  -2   7  -6  122.43    3.85
  -2   7  -6  121.54    3.60
  -2   7  -6  120.84    3.84
  -2  -7  -6  119.27    3.43
  -2   7  -6  117.03    6.01
  -2  -7  -6  126.52    6.84
  -2  -7  -6  119.33    3.41
  -2   7  -6  120.51    3.62
  -2  -7  -6  121.09    3.72
  -2  -7  -6  113.79    3.34
  -2  -7  -6  119.29    3.43
  -2   7  -6  122.99    3.61
  -2   7  -6  122.10    3.79
  -2  -7  -6  124.19    3.86
  -2  -7  -6  123.05    3.78
  -2   7  -6  120.21    3.78
  -2   7  -6  112.84    3.67
  -2  -7  -7    1.34    0.46
  -2   7  -7    1.80    0.45
  -2   7  -7    1.22    0.34
  -2   7  -7    1.22    0.41
  -2  -7  -7    1.77    0.44
  -2   7  -7    1.48    0.48
  -2   7  -7    1.90    0.53
  -2   7  -7    1.74    0.49
  -2  -7  -7    1.10    0.80
  -2   7  -7    1.41    0.46
  -2  -7  -7    1.13    0.40
  -2   7  -7    2.21    0.42
  -2  -7  -8    0.23    0.29
  -2  -7  -8    0.39    0.29
  -2   7  -8    0.46    0.31
  -2   7  -8   -0.06    0.27
  -2  -7  -8    0.66    0.40
  -2   7  -8    0.45    0.29
  -2   7  -8    0.76    0.42
  -2  -7  -8    0.63    0.41
  -2  -7  -8    0.57    0.44
  -2  -7  -8    0.57    0.31
  -2   7  -8    0.29    0.37
  -2   7  -8    0.58    0.42
  -2   7  -8    0.31    0.35
  -2  -7  -8    0.56    0.68
  -2  -7  -8    0.32    0.25
  -2  -7  -9   27.95    1.68
  -2  -7  -9   29.00    1.43
  -2  -7  -9   28.74    1.65
  -2   7  -9   27.03    1.43
  -2   7  -9   28.31    1.67
  -2   7  -9   28.57    1.47
  -2  -7  -9   30.11    1.74
  -2  -7  -9   30.75    1.60
  -2  -7  -9   23.90    2.95
  -2   7  -9   29.81    1.44
  -2  -7  -9   31.60    1.62
  -2   7  -9   29.17    1.71
  -2   7  -9   28.67    1.74
  -2  -7  -9   27.09    1.66
  -2   7  -9   28.15    1.59
  -2   7 -10    1.02    0.45
  -2   7 -10    0.77    0.32
  -2  -7 -10    1.48    0.47
  -2   7 -10    0.77    0.45
  -2   7 -10    1.41    0.49
  -2  -7 -10    0.54    0.38
  -2   7 -10    0.75    0.34
  -2   7 -10    0.54    0.40
  -2  -7 -10    0.63    0.36
  -2   7 -10    0.89    0.41
  -2  -7 -10    0.42    0.28
  -2  -7 -10    0.73    0.38
  -2   7 -11  140.03    3.73
  -2  -7 -11  139.31    4.06
  -2  -7 -11  140.33    3.89
  -2  -7 -11  138.79    4.09
  -2   7 -11  139.29    4.07
  -2   7 -11  141.23    4.10
  -2   7 -11  144.98    4.18
  -2   7 -11  141.71    3.98
  -2  -7 -11  139.43    3.86
  -2   7 -11  129.32    3.80
  -2  -7 -11  144.37    4.08
  -2  -7 -11  136.14    3.62
  -2   7 -11  143.57    4.05
  -2  -7 -11  137.57    3.85
  -2  -7 -12   15.26    1.08
  -2  -7 -12   16.72    1.01
  -2   7 -12   15.74    1.09
  -2   7 -12   16.22    1.12
  -2   7 -12   17.11    1.15
  -2  -7 -12   17.68    1.13
  -2   7 -12   14.41    0.98
  -2  -7 -12   16.48    1.10
  -2  -7 -12   16.63    0.93
  -2  -7 -12   17.57    1.07
  -2   7 -12   15.86    1.10
  -2  -7 -13   10.37    0.79
  -2  -7 -13    9.11    0.70
  -2   7 -13    8.10    0.70
  -2   7 -13    8.18    0.73
  -2   7 -13    8.13    0.71
  -2   7 -13    9.25    0.74
  -2  -7 -13    8.69    0.69
  -2   7 -13    9.90    0.74
  -2  -7 -13    8.65    0.58
  -2  -7 -13    8.21    0.69
  -2   7 -13    9.00    0.76
  -2   7 -14   17.58    0.89
  -2   7 -14   18.25    0.88
  -2  -7 -14   18.50    0.85
  -2   7 -14   17.47    0.87
  -2  -7 -14   17.92    0.81
  -2  -7 -14   17.89    0.88
   2   8 -15    0.67    0.21
   2  -8 -15    0.67    0.23
   2  -8 -15    0.48    0.15
   2  -8 -15    0.73    0.23
   2   8 -15    0.73    0.21
   2   8 -14  399.35    7.60
   2   8 -14  380.30    7.71
   2  -8 -14  379.24    7.61
  -2   8  14  359.81    7.24
   2   8 -14  379.36    7.48
   2   8 -14  340.82    7.00
  -2  -8  14  347.40    7.12
   2   8 -14  392.33    7.51
   2  -8 -14  375.89    7.30
   2   8 -13  191.81    4.60
   2   8 -13  178.27    4.15
   2  -8 -13  187.28    4.63
   2  -8 -13  194.22    4.70
   2   8 -13  189.82    4.78
   2   8 -13  187.42    4.54
   2  -8 -13  191.03    4.41
   2  -8 -13  183.89    4.46
   2   8 -12    0.51    0.33
   2   8 -12    0.43    0.34
   2   8 -12    1.47    0.35
   2  -8 -12    0.34    0.36
   2  -8 -12    0.11    0.35
   2   8 -12    0.37    0.41
  -2   8  12    0.27    0.29
   2  -8 -12    0.61    0.36
   2  -8 -12    0.45    0.30
   2   8 -11  404.90    8.70
   2   8 -11  406.61    9.04
   2   8 -11  389.02    8.56
   2  -8 -11  399.59    8.95
   2   8 -11  403.58    8.87
  -2   8  11  398.71    8.60
  -2  -8  11  386.99    8.31
   2  -8 -11  399.60    8.49
   2  -8 -11  403.59    8.76
  -2  -8  10   78.35    2.72
   2   8 -10   81.67    2.81
   2   8 -10   78.53    2.83
   2   8 -10   83.90    3.09
   2   8 -10   78.10    2.77
   2   8 -10   73.97    2.50
   2  -8 -10   78.26    2.83
  -2   8  10   76.89    2.78
   2  -8 -10   71.10    5.36
   2  -8 -10   77.71    2.86
   2   8  -9    8.16    0.86
   2   8  -9   10.02    2.03
   2   8  -9    8.86    0.79
   2   8  -9    7.84    1.85
   2   8  -9    5.94    1.52
   2  -8  -9    5.98    1.62
   2   8  -9    8.36    0.90
   2   8  -9    8.78    0.99
   2  -8  -9    8.07    0.95
   2   8  -9    7.91    0.86
   2   8  -9    8.60    0.77
   2   8  -9    7.72    0.84
  -2   8   9    8.35    0.91
   2  -8  -9    8.28    0.80
  -2  -8   9    8.28    0.88
   2   8  -8  337.58    7.73
   2   8  -8  350.08    8.01
   2   8  -8  338.23    7.39
   2  -8  -8  327.55    7.51
   2  -8  -8  324.14    7.26
  -2  -8   8  322.89    7.74
  -2   8   8  333.60    7.79
   2   8  -8  330.05    7.68
   2   8  -8  330.50   12.69
   2   8  -8  318.38   12.17
   2  -8  -8  347.14   12.76
   2   8  -8  332.30   12.63
   2   8  -8  336.95    7.68
   2  -8  -8  313.51    7.85
   2  -8  -8  337.74    7.95
   2  -8  -7  342.72    7.98
   2  -8  -7  342.64    7.93
  -2  -8   7  334.09    7.45
  -2  -8   7  329.67    7.83
   2  -8  -7  332.66    7.47
   2  -8  -7  329.72    7.66
   2   8  -7  310.98   10.78
   2   8  -7  329.68    7.93
  -2   8   7  326.58    7.80
   2   8  -7  344.39    7.77
   2   8  -7  333.45    7.72
   2   8  -7  336.30    7.69
   2   8  -7  340.09   12.50
   2   8  -7  337.24   12.80
   2  -8  -7  339.22   12.47
   2  -8  -6  179.82    4.94
   2  -8  -6  174.92    4.84
   2   8  -6  173.17    4.72
   2   8  -6  180.15    4.77
  -2  -8   6  170.09    4.54
   2  -8  -6  172.87    4.64
  -2  -8   6  172.03    4.64
   2  -8  -6  174.03    4.79
   2   8  -6  180.59    7.56
   2   8  -6  171.38    4.76
   2   8  -6  176.98    5.00
  -2   8   6  173.61    4.86
  -2  -8   6  165.57    7.71
   2  -8  -6  176.11    8.32
   2   8  -6  170.99    8.41
   2  -8  -5   78.30    2.88
   2  -8  -5   87.64    3.04
   2   8  -5   80.03    2.81
   2   8  -5   86.09    2.95
  -2  -8   5   82.47    2.83
  -2  -8   5   80.55    2.85
   2  -8  -5   83.50    2.88
   2  -8  -5   83.23    2.96
   2  -8  -5   88.66    5.52
  -2  -8   5   77.11    5.14
   2   8  -5   81.54    5.55
   2   8  -5   81.61    4.90
   2   8  -5   81.27    3.04
  -2   8   5   82.45    2.98
   2   8  -5   87.10    5.60
   2  -8  -4   56.14    2.30
  -2   8   4   54.00    2.29
   2  -8  -4   56.67    2.27
   2   8  -4   56.62    2.26
  -2  -8   4   56.74    2.27
  -2  -8   4   54.25    2.27
   2  -8  -4   52.52    2.27
   2   8  -4   60.21    4.08
  -2  -8   4   54.11    3.53
  -2   8   4   61.61    4.22
   2  -8  -4   52.32    4.16
   2   8  -4   57.47    4.65
  -2  -8   4   57.36    4.41
   2   8  -4   54.32    4.28
  -2   8   4   55.66    2.34
  -2  -8   4   53.96    2.17
   2  -8  -4   53.45    2.31
   2  -8  -3   71.82    2.70
  -2   8   3   70.58    2.70
  -2  -8   3   70.86    2.60
   2   8  -3   74.39    2.82
   2  -8  -3   70.57    4.66
  -2   8   3   62.73    4.76
  -2  -8   3   73.76    5.07
   2   8  -3   77.57    5.33
   2   8  -3   74.54    5.15
   2  -8  -3   72.03    2.59
   2  -8  -3   70.20    2.52
  -2   8   3   75.36    2.74
  -2   8   3   73.23    2.34
   2   8  -3   72.44    2.57
  -2  -8   3   73.98    2.72
  -2  -8   3   75.67    2.69
  -2   8   3   67.91    2.38
  -2  -8   3   68.94    3.92
   2   8  -3   75.24    4.60
  -2   8   3   70.84    4.64
   2   8  -3   78.86    5.01
   2  -8  -2   74.52    2.70
  -2  -8   2   76.41    2.74
  -2   8   2   80.60    2.85
   2  -8  -2   78.53    4.79
  -2   8   2   74.66    5.15
  -2  -8   2   82.14    5.33
   2   8  -2   76.46    5.24
   2   8  -2   77.54    5.20
   2  -8  -2   72.40    2.50
   2   8  -2   70.55    2.63
  -2   8   2   74.67    2.75
   2  -8  -2   76.87    2.59
   2   8  -2   75.69    2.61
  -2   8   2   76.00    2.39
  -2  -8   2   73.37    2.70
   2  -8  -2   79.08    2.80
  -2   8   2   69.73    2.45
   2   8  -2   81.79    4.77
  -2   8   2   83.44    5.03
   2   8  -2   76.33    4.84
  -2  -8   1  101.32    3.28
  -2   8   1   98.62    5.93
  -2  -8   1  106.54    6.22
   2   8  -1  101.64    5.91
   2  -8  -1   97.86    5.26
   2   8  -1  105.91    6.02
  -2   8   1   95.27    2.99
   2   8  -1   95.48    3.10
   2  -8  -1   98.19    2.95
  -2   8   1   96.44    2.84
   2   8  -1   97.39    3.05
  -2  -8   1   99.58    3.24
   2  -8  -1  105.38    3.32
  -2   8   1   97.46    4.83
  -2   8   1  103.63    5.71
  -2   8   0   35.27    1.78
  -2  -8   0   32.80    1.74
  -2  -8   0   35.88    3.55
   2   8   0   32.83    3.24
   2  -8   0   33.02    2.88
   2   8   0   34.16    3.33
  -2   8   0   31.63    1.52
   2  -8   0   33.48    1.71
  -2   8   0   34.87    1.63
   2   8   0   35.13    1.66
  -2  -8   0   32.93    1.53
   2   8   0   32.14    1.56
  -2   8   0   31.99    1.45
  -2   8   0   32.59    2.85
  -2   8   0   33.55    3.25
  -2   8  -1   54.51    3.89
  -2   8  -1   56.10    4.43
  -2  -8  -1   56.75    4.41
   2  -8   1   49.01    3.45
   2   8   1   55.83    4.21
  -2  -8  -1   54.89    2.24
  -2  -8  -1   53.11    2.28
  -2   8  -1   52.63    2.10
  -2  -8  -1   51.59    2.08
  -2   8  -1   52.77    2.27
   2   8   1   51.48    2.05
  -2   8  -1   49.96    1.88
  -2   8  -1   52.75    2.17
  -2   8  -1   50.55    1.92
  -2   8  -1   50.89    2.07
  -2  -8  -1   55.51    2.07
   2  -8   1   52.52    2.17
  -2  -8  -1   51.16    2.20
  -2   8  -1   51.04    4.07
  -2   8  -2  139.39    6.71
  -2  -8  -2  139.72    4.03
  -2   8  -2  131.31    6.98
   2  -8   2  128.10    5.72
   2   8   2  124.18    6.38
  -2  -8  -2  132.77    3.93
   2  -8   2  136.62    3.89
  -2   8  -2  134.89    3.84
  -2   8  -2  136.42    4.08
   2   8   2  128.55    3.66
  -2  -8  -2  134.59    3.87
  -2   8  -2  126.52    3.57
  -2   8  -2  132.08    3.91
  -2   8  -2  129.04    3.59
  -2   8  -2  130.01    3.80
  -2   8  -2  124.77    6.76
  -2   8  -3   52.72    4.14
   2   8   3   56.62    4.07
  -2   8  -3   53.01    4.36
  -2  -8  -3   53.40    2.32
  -2  -8  -3   54.71    2.38
  -2  -8  -3   52.80    2.23
   2  -8   3   54.01    2.17
  -2   8  -3   60.76    2.34
  -2   8  -3   58.06    2.44
  -2  -8  -3   53.71    2.28
  -2   8  -3   50.43    2.05
  -2   8  -3   53.92    2.23
  -2   8  -3   55.55    2.32
  -2   8  -4    0.53    0.77
  -2  -8  -4    0.27    0.30
  -2   8  -4    0.51    0.30
  -2  -8  -4    0.96    0.47
  -2  -8  -4    0.29    0.30
   2  -8   4    0.21    0.24
  -2   8  -4    0.33    0.31
  -2  -8  -4    0.52    0.40
   2  -8   4    1.15    0.40
  -2   8  -4    0.54    0.35
  -2   8  -4   -0.06    0.37
  -2  -8  -4    0.55    0.68
  -2   8  -4    1.82    0.90
  -2   8  -4    0.31    0.35
  -2   8  -4   -0.28    0.52
  -2   8  -4    1.45    0.45
  -2  -8  -5  231.73    6.14
  -2   8  -5  242.05    5.82
  -2   8  -5  244.41    5.91
  -2   8  -5  250.17    6.26
  -2  -8  -5  250.45    6.33
  -2  -8  -5  244.16    5.97
  -2  -8  -5  247.61    5.92
   2  -8   5  242.00    5.77
  -2   8  -5  239.28    5.87
  -2   8  -5  247.71   10.31
  -2  -8  -5  244.96    6.22
  -2   8  -5  239.87    9.72
  -2  -8  -5  236.97   10.12
  -2   8  -5  234.28    6.07
  -2   8  -5  239.38    6.09
  -2  -8  -5  239.12    6.06
  -2  -8  -6   34.17    1.81
  -2  -8  -6   31.74    1.83
  -2  -8  -6   31.14    1.55
  -2  -8  -6   30.21    1.56
  -2   8  -6   31.63    1.61
  -2  -8  -6   30.04    1.73
  -2   8  -6   30.58    1.72
  -2   8  -6   35.57    1.86
  -2  -8  -6   30.72    1.78
  -2   8  -6   27.96    3.00
  -2  -8  -6   33.07    3.53
  -2   8  -6   32.63    1.83
  -2   8  -6   32.08    1.68
  -2   8  -7  156.65    4.25
  -2   8  -7  161.32    4.65
  -2  -8  -7  165.37    4.67
  -2  -8  -7  153.79    4.45
  -2  -8  -7  161.69    4.71
  -2  -8  -7  158.10    8.14
  -2  -8  -7  157.59    4.14
  -2   8  -7  148.93    4.36
  -2   8  -7  162.53    4.70
  -2   8  -8    3.97    0.69
  -2   8  -8    4.62    0.73
  -2  -8  -8    4.13    0.58
  -2   8  -8    3.84    0.62
  -2  -8  -8    4.82    0.64
  -2  -8  -8    4.35    0.71
  -2  -8  -8    5.25    0.63
  -2  -8  -8    4.52    0.72
  -2  -8  -8    4.82    1.39
  -2  -8  -9   97.75    3.24
  -2  -8  -9   94.42    3.28
  -2   8  -9   97.32    3.27
  -2   8  -9   91.83    3.05
  -2  -8  -9   92.97    2.91
  -2  -8  -9   95.79    3.29
  -2  -8  -9   94.07    2.88
  -2  -8  -9  100.82    3.35
  -2   8 -10   73.64    2.64
  -2  -8 -10   71.57    2.66
  -2   8 -10   75.02    2.77
  -2   8 -10   76.55    2.70
  -2   8 -10   74.18    2.68
  -2  -8 -10   74.68    2.72
  -2   8 -10   72.83    2.51
  -2  -8 -10   68.90    2.35
  -2  -8 -10   72.30    2.58
  -2   8 -10   77.95    2.63
  -2  -8 -10   70.16    2.34
  -2  -8 -10   70.57    2.43
  -2  -8 -11    0.48    0.35
  -2  -8 -11    0.54    0.30
  -2   8 -11    0.19    0.28
  -2   8 -11    1.13    0.42
  -2  -8 -11    1.28    0.42
  -2  -8 -11    0.81    0.35
  -2   8 -11    0.88    0.37
  -2   8 -11    0.05    0.33
  -2   8 -11    0.05    0.33
  -2   8 -11    0.76    0.36
  -2  -8 -12   42.81    1.68
  -2  -8 -12   41.26    1.67
  -2   8 -12   44.25    1.67
  -2   8 -12   42.13    1.71
  -2   8 -12   40.50    1.63
  -2   8 -12   39.46    1.52
  -2  -8 -12   41.48    1.65
  -2  -8 -12   42.33    1.53
  -2   8 -12   42.25    1.60
  -2   8 -13    0.36    0.24
  -2  -8 -13    0.28    0.18
  -2  -8 -13    0.17    0.19
  -2  -8 -13    0.18    0.22
  -2  -8 -13    0.26    0.23
  -2  -8 -13    0.18    0.15
  -2   8 -13    0.15    0.22
  -2   8 -13    0.15    0.23
  -2   8 -14   17.63    0.68
  -2   8 -14   16.03    0.67
  -2  -8 -14   16.90    0.68
   2  -9 -14   12.23    0.68
   2  -9 -14   11.19    0.61
   2   9 -14   11.99    0.65
   2   9 -14   11.95    0.59
  -2  -9  13   22.86    1.01
   2  -9 -13   22.92    1.11
  -2   9  13   22.29    0.96
   2   9 -13   21.33    1.02
   2  -9 -13   21.07    1.04
   2  -9 -12    3.16    0.49
   2  -9 -12    3.47    0.55
  -2   9  12    4.17    0.51
  -2   9  12    2.63    0.39
   2   9 -12    2.84    0.46
   2  -9 -12    3.81    0.52
   2   9 -12    2.62    0.51
   2  -9 -11   43.92    1.86
  -2   9  11   43.59    1.81
  -2   9  11   42.97    1.74
   2   9 -11   44.11    1.86
   2   9 -11   36.88    1.82
   2  -9 -11   42.26    1.80
   2   9 -10  104.08    3.25
   2   9 -10   97.73    3.40
  -2   9  10  111.85    3.39
   2  -9 -10  100.68    3.41
   2   9 -10  107.92    3.21
   2  -9 -10  111.33    3.39
  -2   9  10  112.34    3.33
  -2  -9  10  110.43    3.23
   2  -9 -10  111.32    3.44
   2   9  -9    2.00    0.59
   2   9  -9    1.92    0.47
   2   9  -9    1.36    0.45
   2  -9  -9    1.63    0.53
  -2   9   9    1.06    0.43
   2   9  -9    0.75    0.36
  -2   9   9    1.04    0.43
   2  -9  -9    0.85    0.40
   2   9  -9    1.01    0.40
  -2  -9   9    1.01    0.40
  -2  -9   8   23.47    1.49
   2  -9  -8   22.72    1.37
   2   9  -8   21.64    1.26
   2   9  -8   22.14    1.27
   2  -9  -8   21.55    2.87
   2   9  -8   23.23    3.08
   2   9  -8   21.66    2.88
   2   9  -8   22.64    1.40
   2  -9  -8   25.19    1.59
  -2   9   8   25.11    1.54
   2   9  -8   21.96    1.40
   2   9  -8   22.27    1.52
   2   9  -8   22.18    2.95
   2   9  -8   23.53    1.44
  -2   9   8   22.97    1.47
   2   9  -7  660.70   13.57
  -2   9   7  639.14   17.66
   2   9  -7  644.65   19.41
   2   9  -7  645.40   19.80
   2  -9  -7  678.56   19.55
  -2   9   7  663.82   13.73
   2   9  -7  689.28   13.58
   2  -9  -7  664.33   13.79
   2  -9  -7  671.62   13.35
  -2  -9   7  651.89   13.16
  -2  -9   7  652.91   13.27
  -2  -9   7  690.29   13.83
   2  -9  -7  666.69   13.61
  -2   9   7  670.72   13.78
   2   9  -7  664.51   13.58
   2   9  -6   74.93    5.56
   2   9  -6   86.31    2.98
   2   9  -6   81.65    2.91
  -2   9   6   85.00    5.24
   2   9  -6   80.19    5.03
   2  -9  -6   76.67    5.47
   2   9  -6   82.54    5.81
   2  -9  -6   82.48    3.05
  -2   9   6   82.38    3.05
  -2  -9   6   82.95    2.84
  -2  -9   6   78.56    2.84
   2  -9  -6   79.01    2.86
   2  -9  -6   85.17    3.05
   2   9  -6   82.22    3.15
   2   9  -6   82.53    2.99
  -2   9   6   81.47    3.04
   2   9  -5   12.20    2.17
   2   9  -5   13.36    1.08
   2   9  -5   14.38    2.16
  -2   9   5   11.39    1.95
   2  -9  -5   12.89    2.20
  -2  -9   5   10.94    2.00
   2   9  -5   11.17    2.20
   2   9  -5   12.22    2.23
  -2   9   5   11.61    1.08
   2  -9  -5   11.67    1.06
   2  -9  -5   12.17    1.08
   2  -9  -5   12.12    1.05
   2  -9  -5   14.85    1.21
  -2  -9   5   12.53    1.04
  -2  -9   5   12.90    1.09
  -2   9   5   12.19    1.13
   2   9  -5   11.17    1.12
   2   9  -4  118.66    6.76
  -2   9   4  111.96    3.22
   2   9  -4  108.79    3.55
   2   9  -4  107.26    6.05
  -2   9   4  104.91    6.03
  -2  -9   4  103.98    6.34
   2  -9  -4  120.89    6.62
   2   9  -4  114.31    7.03
   2   9  -4  110.81    6.85
   2  -9  -4  110.86    3.54
  -2   9   4  111.49    3.69
   2  -9  -4  110.60    3.52
   2  -9  -4  111.95    3.62
  -2  -9   4  111.32    3.61
  -2  -9   4  111.99    3.59
   2  -9  -4  111.72    3.67
  -2   9   4  110.64    3.71
   2   9  -3    2.67    1.10
   2   9  -3    2.34    0.54
  -2   9   3    2.40    0.46
   2   9  -3    1.90    0.90
  -2   9   3    1.76    0.92
   2   9  -3    1.19    0.98
   2  -9  -3    1.75    0.87
   2   9  -3    1.53    0.95
  -2  -9   3    1.99    0.94
  -2   9   3    2.37    0.56
   2  -9  -3    1.93    0.46
   2  -9  -3    1.91    0.50
  -2  -9   3    2.03    0.52
  -2  -9   3    1.78    0.50
  -2  -9   3    1.72    0.45
   2   9  -3    1.85    0.52
  -2   9   3    2.41    0.56
   2   9  -2  538.12   16.17
   2   9  -2  520.90   11.20
  -2   9   2  545.25   10.87
   2   9  -2  524.02   15.56
  -2   9   2  508.04   15.85
  -2   9   2  558.69   17.09
   2  -9  -2  541.18   15.74
   2   9  -2  577.02   17.34
   2   9  -2  540.69   16.93
   2  -9  -2  523.61   10.96
  -2   9   2  552.63   11.62
   2  -9  -2  537.78   11.50
  -2  -9   2  530.86   11.44
  -2  -9   2  548.24   11.58
  -2  -9   2  533.67   11.43
  -2   9   2  542.99   11.60
   2   9  -2  548.62   11.71
   2   9  -1    0.74    0.60
  -2   9   1    2.39    0.46
   2   9  -1    1.99    0.49
   2   9  -1    1.71    0.99
  -2   9   1    2.07    1.12
   2  -9  -1    1.81    0.86
  -2  -9   1    2.76    1.17
  -2   9   1    1.26    0.44
   2   9  -1    3.17    0.60
   2  -9  -1    1.65    0.49
   2   9  -1    3.08    1.10
  -2   9   1    2.63    1.15
  -2  -9   1    2.27    0.53
   2  -9  -1    2.71    0.58
  -2  -9   1    1.54    0.52
  -2  -9   1    2.09    0.54
  -2  -9   0   72.54    2.81
   2   9   0   65.63    2.51
  -2   9   0   67.15    2.61
  -2   9   0   69.21    2.39
   2  -9   0   63.93    4.30
   2   9   0   67.34    5.02
  -2  -9   0   63.95    4.94
  -2  -9   0   68.59    2.64
   2  -9   0   68.36    2.67
   2  -9   0   67.89    2.69
  -2   9   0   68.41    2.47
   2   9   0   68.10    2.59
  -2   9   0   73.76    5.17
  -2   9   0   64.13    2.36
   2   9   0   69.31    4.72
   2  -9   1   30.75    1.62
  -2  -9  -1   33.13    1.84
   2   9   1   29.95    1.58
  -2   9  -1   32.41    1.72
  -2   9  -1   29.06    1.48
  -2   9  -1   31.18    3.49
  -2  -9  -1   30.56    3.42
   2   9   1   29.22    3.26
  -2  -9  -1   29.71    1.68
  -2  -9  -1   29.15    1.69
   2  -9   1   30.30    1.69
   2  -9   1   29.54    1.68
  -2   9  -1   29.88    1.56
   2   9   1   29.08    1.57
  -2  -9  -1   28.02    1.52
  -2   9  -1   27.66    3.18
  -2   9  -1   28.52    1.52
  -2   9  -1   28.32    2.92
   2  -9   2   12.61    0.98
  -2  -9  -2   12.62    1.16
  -2   9  -2   12.48    1.08
   2   9   2   13.66    1.08
  -2  -9  -2   12.52    2.22
   2   9   2    9.23    1.79
  -2   9  -2    9.76    2.04
  -2  -9  -2   13.81    1.17
  -2   9  -2   12.91    1.04
   2   9   2   11.19    0.95
  -2  -9  -2   11.77    1.00
  -2   9  -2   14.94    1.25
  -2   9  -2   11.09    2.06
   2  -9   2   11.11    1.02
  -2  -9  -2   14.99    1.19
   2  -9   2   14.37    1.15
  -2   9  -2   12.50    2.01
  -2   9  -2   13.67    1.07
  -2  -9  -2   13.44    1.04
  -2  -9  -3    6.29    0.80
  -2  -9  -3    6.64    0.84
   2  -9   3    7.56    0.86
   2  -9   3    5.78    0.73
  -2   9  -3    5.25    1.42
  -2  -9  -3    5.88    0.78
   2   9   3    5.89    0.69
  -2   9  -3    5.82    0.83
  -2   9  -3    5.10    0.68
  -2  -9  -3    5.53    0.72
  -2   9  -3    6.14    0.80
   2   9   3    8.91    1.72
  -2   9  -3    3.22    1.29
  -2   9  -3    5.08    0.70
  -2  -9  -3    6.40    0.84
  -2  -9  -4  302.10    7.29
  -2  -9  -4  309.97    7.25
   2  -9   4  309.46    7.04
   2  -9   4  310.66    7.13
  -2   9  -4  297.97    6.99
  -2   9  -4  311.19   12.01
  -2  -9  -4  314.72    7.38
  -2  -9  -4  314.58    7.51
  -2  -9  -4  312.00    7.56
  -2   9  -4  299.77    7.12
  -2  -9  -4  293.43   11.82
  -2   9  -4  303.13   11.79
  -2   9  -4  300.21    7.35
  -2  -9  -4  312.37    7.25
  -2   9  -4  298.24    7.12
  -2  -9  -5   15.42    1.14
   2  -9   5   13.32    1.03
  -2  -9  -5   12.58    1.07
  -2   9  -5   15.13    1.08
  -2   9  -5   14.98    1.22
  -2  -9  -5   14.25    1.20
  -2  -9  -5   15.09    1.27
  -2   9  -5   14.98    2.40
  -2  -9  -5   12.62    2.25
  -2   9  -5   13.52    1.16
  -2   9  -5   14.93    1.12
  -2   9  -5   13.51    1.04
  -2  -9  -5   13.77    1.19
  -2   9  -5   13.11    1.08
  -2  -9  -5   14.55    1.19
  -2   9  -6    2.15    0.45
  -2   9  -6    0.55    0.40
  -2  -9  -6    0.53    0.46
  -2   9  -6    0.75    0.62
  -2  -9  -6    0.30    0.73
  -2  -9  -6    1.05    0.48
  -2   9  -6    2.47    0.60
  -2   9  -6    1.97    0.49
  -2  -9  -6    0.89    0.41
  -2  -9  -6    1.16    0.37
  -2  -9  -6    1.89    0.45
  -2   9  -7    0.60    0.42
  -2  -9  -7    1.10    0.48
  -2  -9  -7    1.58    0.52
  -2   9  -7    0.96    0.40
  -2   9  -7    0.79    0.45
  -2  -9  -7    1.12    0.46
  -2  -9  -7    0.63    0.39
  -2  -9  -8  117.24    3.70
  -2  -9  -8  116.64    3.66
  -2   9  -8  120.90    3.72
  -2  -9  -8  122.44    3.79
  -2  -9  -8  119.52    3.78
  -2   9  -8  120.41    3.50
  -2   9  -8  116.80    3.66
  -2   9  -8  121.83    3.43
  -2  -9  -8  121.90    3.75
  -2  -9  -8  116.39    3.49
  -2   9  -9   17.77    1.19
  -2  -9  -9   18.44    1.25
  -2  -9  -9   17.52    1.24
  -2  -9  -9   18.65    0.98
  -2   9  -9   19.52    1.12
  -2  -9  -9   20.24    1.28
  -2   9  -9   18.58    1.19
  -2   9  -9   17.00    1.16
  -2  -9  -9   15.98    1.14
  -2   9 -10   52.18    2.03
  -2   9 -10   50.58    1.95
  -2  -9 -10   49.48    2.03
  -2  -9 -10   50.36    2.01
  -2  -9 -10   51.89    1.98
  -2  -9 -10   50.26    1.92
  -2  -9 -10   47.99    1.62
  -2   9 -10   50.66    1.81
  -2   9 -10   49.62    2.04
  -2   9 -10   52.42    1.95
  -2   9 -10   50.65    1.93
  -2   9 -11    0.88    0.29
  -2  -9 -11    0.02    0.16
  -2   9 -11    0.04    0.25
  -2   9 -11   -0.08    0.26
  -2   9 -11    0.33    0.26
  -2   9 -11    0.24    0.27
  -2   9 -11    1.20    0.33
  -2  -9 -11    0.04    0.24
  -2  -9 -12   13.90    0.60
  -2   9 -12   17.60    0.77
  -2  -9 -12   18.19    0.87
  -2  -9 -12   17.87    0.91
  -2   9 -12   19.51    0.88
  -2   9 -12   18.85    0.84
  -2   9 -12   19.27    0.93
  -2   9 -12   16.67    0.87
  -2   9 -12   15.71    0.74
  -2  -9 -13    5.06    0.36
   2   9  13    5.35    0.36
  -2  -9 -13    4.67    0.35
  -2  -9 -13    5.90    0.38
  -2   9 -13    5.86    0.39
  -2   9 -13    5.50    0.38
   2  10 -13   31.41    1.08
   2 -10 -13   28.31    1.03
   2 -10 -13   28.07    1.07
   2  10 -12   27.75    1.11
   2 -10 -12   29.95    1.20
   2 -10 -12   26.38    1.03
  -2  10  12   27.85    1.05
   2 -10 -11   79.59    2.43
  -2  10  11   76.31    2.30
   2 -10 -11   76.79    2.23
   2  10 -11   80.61    2.38
   2 -10 -10  119.43    3.38
   2 -10 -10  118.25    3.45
  -2  10  10  116.46    3.27
  -2 -10  10  111.84    3.08
   2 -10 -10  115.47    3.29
  -2  10  10  111.90    3.17
   2  10 -10  117.91    3.32
   2 -10 -10  119.34    3.14
   2 -10  -9   18.70    1.23
  -2  10   9   16.94    1.12
   2 -10  -9   17.42    1.20
  -2 -10   9   16.73    1.10
  -2  10   9   16.79    1.15
   2 -10  -9   17.44    1.21
   2  10  -9   16.03    1.06
   2  10  -8   45.65    1.90
  -2  10   8   44.98    2.01
   2 -10  -8   40.76    1.97
   2  10  -8   43.44    1.72
  -2 -10   8   44.34    1.99
   2 -10  -8   43.00    1.85
   2  10  -8   44.10    1.89
   2 -10  -8   45.58    2.12
  -2  10   8   45.80    2.01
   2  10  -8   42.18    1.87
   2  10  -7    4.92    0.66
   2 -10  -7    3.34    0.56
   2 -10  -7    3.34    0.63
  -2  10   7    3.60    0.62
   2  10  -7    4.06    0.57
  -2 -10   7    4.23    0.57
  -2 -10   7    3.12    0.60
   2 -10  -7    4.34    0.64
   2 -10  -7    4.17    0.70
   2  10  -7    3.61    0.61
  -2  10   7    3.55    0.62
  -2  10   7    3.29    0.49
   2  10  -7    3.33    0.58
  -2  10   6   20.44    1.43
   2  10  -6   21.51    1.50
   2  10  -6   20.45    1.35
   2 -10  -6   22.05    1.42
  -2  10   6   22.55    1.47
   2 -10  -6   20.62    1.40
  -2 -10   6   20.76    1.29
   2 -10  -6   21.39    1.35
  -2 -10   6   19.17    1.25
  -2 -10   6   21.39    1.47
  -2  10   6   20.99    1.18
   2  10  -6   20.32    1.32
   2  10  -6   19.96    1.31
   2  10  -5   14.79    2.42
   2  10  -5   14.09    1.10
  -2  10   5   12.92    0.93
   2  10  -5   12.88    1.07
  -2  10   5   12.60    2.12
   2  10  -5   12.66    2.03
   2  10  -5   13.94    2.42
   2 -10  -5   17.44    2.51
  -2  10   5   13.38    1.18
   2 -10  -5   13.07    1.10
  -2 -10   5   13.28    1.09
  -2 -10   5   11.95    1.06
   2 -10  -5   11.82    1.11
   2 -10  -5   12.63    1.09
   2  10  -5   13.24    1.11
  -2  10   5   12.79    1.16
   2  10  -5   11.42    1.15
   2 -10  -5   15.38    1.28
   2  10  -4  101.38    6.30
  -2  10   4  102.53    2.98
   2  10  -4   91.49    3.11
   2 -10  -4   88.73    5.72
   2  10  -4   86.44    6.14
   2 -10  -4   95.92    3.13
  -2  10   4   96.81    3.41
   2  10  -4   87.52    5.53
  -2  10   4   91.60    5.76
   2 -10  -4   94.23    3.42
  -2  10   4   93.71    3.37
   2 -10  -4   95.66    3.30
  -2 -10   4   92.74    3.23
   2 -10  -4   90.76    3.30
  -2 -10   4   96.91    3.32
   2  10  -3    1.70    0.93
  -2  10   3    3.46    0.53
   2  10  -3    5.31    1.53
  -2 -10   3    3.13    1.25
   2 -10  -3    2.84    1.06
  -2 -10   3    3.37    0.56
  -2  10   3    3.35    0.65
   2 -10  -3    2.72    0.53
   2 -10  -3    4.27    0.71
  -2  10   3    4.33    1.33
   2  10  -3    2.28    0.96
  -2  10   3    2.44    0.59
   2 -10  -3    4.34    0.72
   2  10  -3    3.53    0.70
  -2 -10   3    3.61    0.64
  -2 -10   3    4.09    0.70
  -2 -10   3    3.75    0.68
   2  10  -2   11.48    2.07
  -2  10   2   12.56    0.94
   2  10  -2   11.72    2.25
   2 -10  -2   10.40    1.87
  -2 -10   2   10.43    2.05
  -2 -10   2   11.16    0.96
  -2  10   2   12.40    1.14
  -2  10   2   11.13    2.06
   2  10  -2    8.96    1.83
   2 -10  -2   10.10    1.02
   2  10  -2   13.98    1.24
  -2 -10   2   12.67    1.11
  -2 -10   2   11.40    1.08
  -2 -10   2   12.56    1.15
   2 -10  -2   13.12    1.15
   2  10  -1   12.10    2.09
  -2  10   1   13.52    1.10
  -2  10   1   11.23    0.92
   2  10  -1   16.32    2.58
  -2  10   1   15.34    2.56
  -2 -10   1   15.01    2.47
  -2 -10   1   13.87    1.10
  -2  10   1   14.54    1.24
  -2  10   1   15.07    2.41
   2  10  -1   14.41    2.22
   2  10  -1   13.22    1.23
  -2 -10   1   12.29    1.14
   2 -10  -1   14.00    1.18
  -2 -10   1   13.70    1.21
   2 -10  -1   14.89    1.21
   2 -10  -1   13.87    1.20
  -2 -10   1   12.84    1.15
   2  10   0    2.27    1.00
  -2  10   0    3.42    0.54
  -2  10   0    3.79    0.63
  -2 -10   0    1.19    0.87
   2  10   0    4.39    1.36
  -2 -10   0    3.72    0.64
   2 -10   0    2.01    0.56
  -2  10   0    2.78    0.67
   2  10   0    3.31    0.58
   2  10   0    4.13    1.27
  -2  10   0    3.19    1.19
   2 -10   0    3.46    0.61
   2  10   0    3.02    0.66
  -2 -10   0    2.58    0.62
   2 -10   0    2.31    0.56
  -2 -10   0    2.37    0.62
   2  10   1   32.23    3.19
  -2  10  -1   27.96    1.62
   2  10   1   28.89    3.29
  -2  10  -1   34.72    3.78
  -2 -10  -1   29.22    3.45
  -2 -10  -1   26.44    1.59
   2  10   1   27.56    1.54
  -2  10  -1   26.50    3.23
  -2 -10  -1   27.67    1.72
   2 -10   1   28.24    1.57
   2 -10   1   27.20    1.66
  -2 -10  -1   27.24    1.65
   2 -10   1   25.03    1.58
  -2 -10  -2    9.79    1.02
   2 -10   2   10.19    0.99
   2 -10   2    7.86    0.89
  -2 -10  -2    9.94    1.02
  -2  10  -2   10.36    0.88
   2  10   2    9.33    0.88
  -2 -10  -2   10.85    0.94
  -2 -10  -2   10.77    0.88
  -2  10  -2   12.33    2.25
   2  10   2    7.66    1.67
  -2 -10  -2   11.20    2.11
   2 -10   2    8.77    0.83
  -2 -10  -2   10.94    1.12
  -2  10  -2   10.84    1.02
  -2 -10  -2    9.14    0.96
   2  10   2    6.84    1.47
  -2  10  -3   11.64    1.07
  -2  10  -3   11.98    2.26
  -2 -10  -3   13.14    1.11
  -2 -10  -3   12.76    1.14
   2 -10   3   14.01    1.12
  -2  10  -3   11.68    0.94
  -2 -10  -3   10.82    0.98
   2  10   3   11.60    0.95
  -2 -10  -3   12.81    0.99
  -2  10  -3   12.78    1.09
  -2 -10  -3   11.73    1.10
  -2 -10  -3   12.76    1.04
  -2  10  -3   11.62    0.94
  -2 -10  -4   70.61    2.74
  -2 -10  -4   73.14    2.72
   2 -10   4   73.78    2.65
  -2  10  -4   68.36    2.43
  -2 -10  -4   70.91    2.70
  -2 -10  -4   71.91    2.62
  -2  10  -4   69.94    5.27
  -2  10  -4   73.73    2.78
  -2  10  -4   76.77    2.61
  -2 -10  -4   74.22    2.86
  -2 -10  -4   72.48    2.68
  -2  10  -4   74.93    2.68
  -2 -10  -4   69.08    2.84
  -2  10  -5    2.59    0.58
  -2 -10  -5    3.44    0.60
   2 -10   5    3.73    0.56
  -2 -10  -5    2.56    0.60
  -2  10  -5    4.36    0.70
  -2  10  -5    3.35    0.55
  -2 -10  -5    3.92    0.62
  -2 -10  -5    2.36    0.50
  -2 -10  -5    2.89    0.56
  -2 -10  -5    3.07    0.60
  -2 -10  -6   15.93    1.21
  -2 -10  -6   13.44    1.12
  -2  10  -6   14.73    1.14
  -2 -10  -6   15.10    1.14
  -2 -10  -6   15.29    1.15
  -2  10  -6   14.93    1.19
  -2 -10  -7   92.63    3.04
  -2 -10  -7   95.89    3.11
  -2  10  -7   92.06    3.10
  -2 -10  -7   91.69    3.09
  -2 -10  -7   90.40    3.01
  -2  10  -7   93.41    3.01
  -2 -10  -7   92.97    3.07
  -2 -10  -7   95.02    3.10
  -2 -10  -8   50.87    2.05
  -2 -10  -8   50.56    2.05
  -2 -10  -8   50.07    2.02
  -2  10  -8   51.98    1.92
  -2  10  -8   49.87    1.88
  -2 -10  -8   47.62    1.97
  -2  10  -8   51.02    2.06
  -2 -10  -9    9.43    0.81
  -2 -10  -9    9.14    0.80
  -2  10  -9   11.21    0.78
  -2  10  -9   10.82    0.89
  -2  10  -9   12.02    0.79
  -2 -10  -9    9.83    0.79
  -2 -10  -9   10.01    0.76
  -2  10  -9    9.91    0.81
  -2  10  -9   12.75    0.88
  -2 -10 -10   14.50    0.90
  -2 -10 -10   15.78    0.92
  -2  10 -10   17.67    1.00
  -2  10 -10   15.50    0.81
  -2  10 -10   14.70    0.80
  -2 -10 -10   15.98    0.85
  -2 -10 -10   15.52    0.86
  -2  10 -10   14.56    0.85
  -2  10 -10   15.15    0.88
  -2 -10 -11    2.03    0.32
  -2  10 -11    1.25    0.21
  -2  10 -11    2.23    0.33
  -2  10 -11    1.70    0.24
  -2 -10 -11    1.88    0.31
  -2 -10 -11    1.63    0.26
  -2  10 -11    2.20    0.33
  -2  10 -11    1.39    0.24
   2 -11 -12   63.15    1.60
   2  11 -12   64.28    1.62
   2  11 -11    7.19    0.46
   2 -11 -11    7.52    0.53
   2 -11 -11    8.89    0.58
   2 -11 -11    8.59    0.60
   2 -11 -11    7.38    0.55
   2 -11 -10    0.84    0.30
  -2  11  10    0.27    0.21
   2  11 -10    0.21    0.22
   2 -11 -10    0.14    0.23
  -2 -11  10    0.23    0.18
   2  11  -9   17.08    0.92
  -2  11   9   17.47    1.01
   2 -11  -9   20.99    1.15
   2 -11  -9   18.50    1.09
  -2 -11   9   19.60    1.02
   2 -11  -9   19.85    1.12
   2  11  -8   79.55    2.44
  -2  11   8   80.95    2.61
   2 -11  -8   81.62    2.64
   2 -11  -8   82.02    2.73
  -2 -11   8   80.88    2.59
   2 -11  -7   16.55    1.20
   2  11  -7   21.11    1.19
   2  11  -7   20.51    1.16
   2 -11  -7   20.28    1.23
  -2  11   7   22.57    1.31
   2  11  -7   18.22    1.03
  -2 -11   7   19.65    1.25
   2  11  -6    6.85    0.74
   2  11  -6    5.92    0.68
  -2  11   6    7.60    0.83
   2 -11  -6    5.97    0.70
   2  11  -6    5.58    0.67
   2  11  -6    7.07    0.70
   2 -11  -6    7.23    0.74
  -2 -11   6    5.51    0.62
  -2 -11   6    6.50    0.69
  -2 -11   6    8.53    0.87
   2 -11  -6    6.58    0.75
   2  11  -5   93.90    3.25
   2  11  -5   91.93    3.04
   2 -11  -5   86.97    3.17
  -2  11   5   95.02    3.19
   2 -11  -5   93.95    2.95
  -2 -11   5   93.39    3.02
  -2 -11   5   89.47    2.93
  -2 -11   5   94.34    3.23
   2 -11  -5   94.80    3.17
   2 -11  -5   88.10    3.00
   2  11  -5   94.93    2.97
   2  11  -5   93.29    2.96
   2 -11  -4   22.57    1.49
  -2  11   4   23.03    1.47
   2 -11  -4   21.17    1.23
   2 -11  -4   21.10    1.41
  -2 -11   4   20.37    1.35
  -2 -11   4   22.79    1.39
   2 -11  -4   19.85    1.35
   2  11  -4   21.15    1.30
   2  11  -4   21.38    1.30
   2 -11  -3    7.68    0.90
   2  11  -3    8.07    0.94
  -2  11   3    7.14    0.77
   2  11  -3    8.52    0.83
  -2  11   3    8.83    0.97
   2 -11  -3    6.37    0.67
  -2 -11   3    8.05    0.88
   2 -11  -3    6.18    0.80
  -2 -11   3    7.01    0.83
   2 -11  -2   77.85    2.88
   2  11  -2   75.49    2.97
  -2  11   2   74.96    2.67
  -2 -11   2   70.97    2.49
  -2  11   2   75.00    2.90
  -2 -11   2   77.29    2.92
  -2 -11   2   79.06    2.89
   2 -11  -2   77.73    2.89
  -2 -11   1   52.60    2.32
   2  11  -1   51.64    2.38
   2 -11  -1   52.04    2.27
  -2  11   1   53.79    2.20
  -2 -11   1   50.70    2.09
  -2  11   1   56.38    2.45
  -2 -11   1   54.06    2.36
   2 -11  -1   59.49    2.44
   2 -11  -1   52.59    2.35
  -2 -11   1   56.80    2.45
   2  11   0    1.57    0.51
   2 -11   0    2.39    0.52
  -2 -11   0    1.99    0.53
  -2  11   0    1.68    0.47
  -2 -11   0    2.46    0.50
   2 -11   0    1.52    0.50
  -2 -11   0    1.61    0.53
   2 -11   0    1.98    0.54
   2  11   1   13.54    1.16
  -2 -11  -1   15.88    1.25
   2 -11   1   15.59    1.09
  -2  11  -1   14.47    1.09
   2 -11   1   14.35    1.17
  -2 -11  -1   13.49    1.06
  -2 -11  -1   13.76    0.97
  -2  11  -2   11.09    0.85
   2  11   2   10.05    1.00
  -2  11  -2   11.26    1.01
  -2 -11  -2    9.29    0.97
  -2  11  -2   11.94    0.99
  -2 -11  -2   11.42    1.05
   2 -11   2   12.08    1.03
  -2 -11  -2   11.76    1.06
  -2 -11  -2    9.87    0.93
  -2 -11  -2   10.49    0.88
  -2 -11  -3   13.36    0.89
  -2 -11  -3   12.90    0.98
  -2  11  -3   14.94    1.09
  -2 -11  -3   15.26    1.18
  -2 -11  -3   15.44    1.16
   2 -11   3   13.48    1.06
   2  11   3   16.42    1.21
  -2  11  -3   13.97    1.06
  -2 -11  -4   31.67    1.54
  -2 -11  -4   28.96    1.38
  -2  11  -4   29.45    1.52
  -2  11  -4   28.46    1.60
  -2 -11  -4   28.80    1.56
   2 -11   4   31.23    1.45
   2 -11   4   30.67    1.49
  -2 -11  -4   29.68    1.53
   2  11   4   28.24    1.54
   2 -11   5    0.82    0.32
  -2 -11  -5    0.79    0.35
  -2  11  -5    1.30    0.45
  -2 -11  -5    1.86    0.45
  -2 -11  -5    1.22    0.35
  -2  11  -5    0.89    0.36
  -2 -11  -5    0.77    0.40
   2  11   5    1.14    0.40
  -2 -11  -5    1.58    0.42
  -2  11  -6   26.21    1.41
  -2 -11  -6   24.27    1.31
  -2  11  -6   24.76    1.15
  -2 -11  -6   25.81    1.29
  -2  11  -6   24.98    1.27
   2  11   6   23.83    1.18
  -2 -11  -6   21.46    1.29
  -2 -11  -6   26.50    1.33
  -2 -11  -7    2.67    0.46
  -2  11  -7    3.27    0.40
  -2  11  -7    2.64    0.36
  -2 -11  -7    2.85    0.49
  -2 -11  -7    2.43    0.37
  -2 -11  -7    2.96    0.46
  -2 -11  -7    2.49    0.44
  -2  11  -7    3.72    0.54
  -2  11  -8   21.39    0.89
  -2 -11  -8   23.49    1.14
  -2 -11  -8   21.46    0.93
  -2 -11  -8   24.11    1.12
  -2 -11  -8   23.80    1.13
  -2  11  -8   22.61    1.13
  -2  11  -9  164.45    3.77
  -2 -11  -9  166.67    3.64
  -2 -11  -9  164.11    3.66
  -2 -11  -9  168.47    3.68
  -2  11  -9  165.66    3.64
  -2 -11 -10   18.21    0.76
  -2  11 -10   18.00    0.78
  -2 -11 -10   18.41    0.76
   2  12 -10    3.36    0.31
   2 -12 -10    3.43    0.31
   2  12  -9   17.55    0.85
   2 -12  -9   18.37    0.81
  -2  12   9   14.99    0.69
   2  12  -9   14.75    0.66
   2 -12  -9   17.17    0.81
   2  12  -8   16.11    0.91
  -2  12   8   15.94    0.85
   2 -12  -8   16.30    0.84
   2  12  -8   16.39    0.82
  -2 -12   8   16.27    0.86
   2 -12  -8   18.01    0.95
   2 -12  -7    2.60    0.37
  -2  12   7    2.59    0.41
  -2 -12   7    2.51    0.42
   2 -12  -7    2.22    0.42
  -2  12   7    1.59    0.28
   2  12  -7    2.43    0.34
  -2  12   6   11.86    0.88
   2 -12  -6   13.92    0.82
  -2  12   6   14.19    0.78
   2  12  -6   11.65    0.76
  -2 -12   6   13.30    0.94
   2 -12  -6   13.79    0.98
   2  12  -6   13.39    0.77
   2 -12  -5  259.83    5.73
  -2  12   5  277.27    6.26
  -2  12   5  261.67    5.77
   2  12  -5  272.46    5.88
   2 -12  -5  285.57    6.13
  -2 -12   5  276.70    6.28
  -2 -12   5  283.32    6.02
   2  12  -5  272.79    6.05
   2 -12  -5  278.99    6.35
   2  12  -5  270.02    5.86
  -2  12   4  181.59    4.40
   2  12  -4  185.82    4.48
   2  12  -4  194.44    4.59
  -2 -12   4  192.92    4.89
   2 -12  -4  196.00    4.79
  -2 -12   4  188.96    4.71
  -2 -12   4  194.10    4.71
  -2  12   4  191.86    4.86
   2 -12  -4  195.59    4.92
   2  12  -4  191.39    4.69
  -2  12   3   11.58    0.83
   2  12  -3   10.72    0.82
   2  12  -3   12.00    0.89
  -2 -12   3   12.32    0.98
   2 -12  -3   10.74    0.91
  -2 -12   3   11.18    0.91
  -2  12   3   11.89    1.01
   2  12  -3   10.53    0.89
   2 -12  -3   11.86    0.97
  -2  12   2   34.88    1.52
   2  12  -2   35.81    1.54
  -2 -12   2   39.28    1.81
  -2 -12   2   40.35    1.80
  -2  12   2   37.64    1.81
   2  12  -2   36.15    1.79
   2 -12  -2   38.07    1.74
  -2  12   1    1.37    0.36
   2  12  -1    1.40    0.36
  -2 -12   1    1.39    0.44
  -2 -12   1    1.89    0.50
   2 -12  -1    2.21    0.51
  -2  12   1    1.30    0.48
   2 -12  -1    1.21    0.38
   2  12  -1    1.84    0.49
  -2  12   0   13.30    0.90
  -2  12   0   11.74    0.78
  -2  12   0   12.32    1.01
   2  12   0   12.35    1.03
   2 -12   0   11.67    0.89
  -2 -12   0   12.95    1.03
  -2 -12   0   12.18    1.02
   2 -12   0   13.45    1.03
  -2  12  -1    0.55    0.30
   2 -12   1    0.16    0.32
   2 -12   1    0.08    0.25
  -2  12  -1    0.21    0.31
   2  12   1    0.45    0.33
  -2 -12  -2  127.70    3.19
  -2  12  -2  128.59    3.67
  -2  12  -2  117.61    3.26
  -2 -12  -2  127.26    3.61
   2 -12   2  129.16    3.56
  -2 -12  -2  128.36    3.66
   2 -12   2  126.43    3.48
  -2  12  -2  124.76    3.50
   2  12   2  120.16    3.56
  -2 -12  -3   12.64    0.80
  -2  12  -3   12.43    0.98
  -2  12  -3   11.28    0.80
  -2  12  -3   12.18    0.94
  -2 -12  -3   13.41    0.98
   2 -12   3   11.82    0.82
   2 -12   3   13.20    0.90
  -2 -12  -3   12.48    0.92
   2  12   3   12.08    0.91
   2  12   4   18.07    1.02
  -2  12  -4   16.26    1.07
  -2  12  -4   16.55    0.90
  -2 -12  -4   15.95    0.91
  -2  12  -4   15.99    1.04
  -2 -12  -4   16.51    1.02
   2 -12   4   15.33    0.89
  -2 -12  -4   14.05    0.91
  -2 -12  -4   14.94    0.81
   2  12   5    1.52    0.33
  -2  12  -5    1.66    0.39
  -2 -12  -5    1.89    0.35
   2 -12   5    1.59    0.33
  -2 -12  -5    1.46    0.31
  -2  12  -5    1.89    0.31
  -2  12  -5    1.93    0.41
  -2 -12  -6   47.55    1.53
  -2  12  -6   48.32    1.73
  -2  12  -6   52.24    1.81
  -2 -12  -6   50.93    1.62
  -2 -12  -7    1.30    0.25
  -2  12  -7    1.37    0.32
  -2  12  -7    1.19    0.28
  -2 -12  -7    1.56    0.31
  -2  12  -8   38.79    1.26
  -2  12  -8   36.76    1.17
  -2 -12  -8   39.66    1.21
   2 -13  -7    2.24    0.28
  -2  13   7    2.55    0.30
  -2 -13   7    2.13    0.24
   2  13  -7    2.19    0.27
   2 -13  -6   41.03    1.34
  -2  13   6   39.08    1.38
   2 -13  -6   41.93    1.40
  -2 -13   6   41.36    1.35
   2  13  -6   38.63    1.33
   2  13  -5  114.22    2.92
  -2  13   5  116.22    3.00
   2 -13  -5  121.46    2.99
  -2  13   5  121.92    2.93
   2 -13  -5  117.10    2.88
  -2 -13   5  114.46    2.93
   2 -13  -5  118.47    2.92
   2  13  -4   18.12    0.95
   2  13  -4   16.87    0.78
   2 -13  -4   18.89    0.97
   2 -13  -4   17.66    0.91
  -2 -13   4   18.64    0.98
   2 -13  -4   18.61    0.98
   2 -13  -3   14.02    0.84
   2  13  -3   14.02    0.81
   2  13  -3   11.52    0.61
   2 -13  -3   13.59    0.84
   2 -13  -2  129.80    3.24
   2  13  -2  136.30    3.32
  -2  13   2  134.47    3.44
   2  13  -2  120.01    2.90
  -2 -13   2  131.50    3.37
   2 -13  -2  132.68    3.42
  -2 -13   2  134.48    3.40
  -2 -13   2  135.44    3.37
   2  13  -1    0.25    0.27
   2 -13  -1    0.06    0.18
   2  13  -1    0.37    0.28
  -2  13   1   -0.19    0.29
   2  13  -1   -0.13    0.23
   2  13  -1    0.05    0.18
  -2 -13   1    0.35    0.27
  -2 -13   1    0.19    0.26
  -2 -13   1    0.08    0.24
   2 -13  -1    0.53    0.28
   2 -13  -1    0.04    0.24
  -2  13   0   98.39    2.77
   2  13   0  108.92    2.91
  -2  13   0  103.46    2.84
   2  13   0   90.59    2.36
  -2 -13   0   97.13    2.78
   2 -13   0  106.04    2.83
  -2 -13   0  101.68    2.85
   2 -13   0  106.32    2.84
  -2 -13   0  103.45    2.74
   2  13   1    1.38    0.35
   2 -13   1    1.85    0.36
   2 -13   1    0.83    0.27
  -2  13  -1    1.09    0.33
   2  13   1    0.94    0.22
   2  13   2    1.87    0.35
  -2  13  -2    2.10    0.38
   2  13   2    1.94    0.36
   2 -13   2    2.43    0.36
  -2 -13  -2    2.30    0.39
   2 -13   2    1.87    0.32
  -2 -13  -2    1.95    0.28
  -2  13  -3    3.31    0.44
   2  13   3    2.92    0.39
   2  13   3    2.91    0.37
  -2  13  -3    2.74    0.40
   2 -13   3    2.64    0.33
  -2 -13  -3    2.84    0.39
  -2 -13  -4    6.56    0.48
  -2  13  -4    7.68    0.58
   2  13   4    8.49    0.56
   2  13   4    7.10    0.45
  -2  13  -4    8.64    0.60
   2 -13   4    6.77    0.48
  -2 -13  -4    8.15    0.57
  -2 -13  -5   19.54    0.80
  -2 -13  -5   21.60    0.89
  -2  13  -5   23.90    0.94
   2  13   5   25.89    0.91
  -2  13  -5   23.23    0.92
  -2  13  -6   12.91    0.58
   2 -14  -1   18.76    0.72
  -2  14   1   19.23    0.73
   2 -14   0    2.05    0.24
   3   0 -19   -0.05    0.14
   3   0 -19    0.04    0.13
   3   0 -18    2.59    0.37
   3   0 -18    2.15    0.39
   3   0 -18    3.16    0.44
   3   0 -17   -0.05    0.28
   3   0 -17    0.20    0.30
   3   0 -17    0.03    0.18
   3   0 -17   -0.04    0.31
   3   0 -17    0.19    0.27
   3   0 -17    0.26    0.31
   3   0 -16   62.21    2.49
   3   0 -16   56.66    2.32
   3   0 -16   56.45    1.99
   3   0 -16   61.88    2.35
   3   0 -16   62.41    2.45
   3   0 -16   62.61    2.38
   3   0 -16   57.99    2.40
   3   0 -16   58.37    2.19
   3   0 -15    0.28    0.37
   3   0 -15    0.07    0.37
   3   0 -15    0.45    0.33
   3   0 -15    0.13    0.33
   3   0 -15   -0.63    0.42
   3   0 -15   -0.15    0.39
   3   0 -15    0.21    0.40
   3   0 -15   -0.04    0.25
   3   0 -14    6.21    0.81
   3   0 -14    5.60    0.71
   3   0 -14    4.87    0.60
   3   0 -14    5.11    0.78
   3   0 -14    5.58    0.68
   3   0 -14    5.18    1.49
   3   0 -14    5.77    0.80
   3   0 -14    4.96    0.76
   3   0 -14    4.43    0.77
   3   0 -14    5.91    1.71
   3   0 -14    4.26    0.58
   3   0 -14    4.12    1.44
   3   0 -14    6.91    0.93
   3   0 -13    0.35    0.35
   3   0 -13    0.22    0.42
   3   0 -13    0.29    0.42
   3   0 -13    0.60    0.87
   3   0 -13   -0.07    0.34
   3   0 -13    0.20    0.27
   3   0 -13   -0.31    0.59
   3   0 -13    1.07    0.43
   3   0 -13    0.32    0.36
   3   0 -13    0.23    0.33
   3   0 -13    0.56    0.53
   3   0 -12   61.96    2.35
   3   0 -12   65.41    2.60
   3   0 -12   64.98    2.64
   3   0 -12   64.91    4.93
   3   0 -12   60.85    2.53
   3   0 -12   62.72    4.76
   3   0 -12   61.15    2.52
   3   0 -12   62.16    2.26
   3   0 -12   62.35    2.44
   3   0 -12   60.11    2.35
   3   0 -12   67.13    5.10
   3   0 -11    0.15    0.25
   3   0 -11    0.30    0.33
   3   0 -11    0.25    0.32
   3   0 -11   -0.05    0.30
   3   0 -11    0.10    0.26
  -3   0  11    0.14    0.24
   3   0 -11   -0.25    0.56
   3   0 -11    1.24    0.77
   3   0 -11    0.41    0.35
  -3   0  10   96.63    4.52
   3   0 -10   96.72    2.87
   3   0 -10   94.66    2.93
   3   0 -10   89.05    5.27
   3   0 -10   96.79    5.42
   3   0 -10   95.41    2.99
  -3   0  10   93.96    4.57
   3   0 -10   95.51    3.03
   3   0 -10   95.69    3.06
   3   0  -9    0.19    0.54
   3   0  -9   -0.09    0.24
  -3   0   9   -0.29    0.39
   3   0  -9    0.04    0.23
   3   0  -9    0.37    0.57
  -3   0   9    0.14    0.37
  -3   0   8    7.80    1.19
   3   0  -8    7.36    0.64
  -3   0   8    6.13    1.05
   3   0  -8    7.68    1.32
  -3   0   7   -0.13    0.37
   3   0  -7    0.10    0.21
  -3   0   7    0.12    0.29
   3   0  -7    0.13    0.45
  -3   0   6  969.22   19.57
   3   0  -6  908.29   16.51
   3   0  -6  931.31   19.16
  -3   0   6  932.11   19.20
   3   0  -5    0.31    0.16
  -3   0   5   -0.10    0.32
  -3   0   4  209.24    6.00
  -3   0   3    0.08    0.25
  -3   0   2 1625.72   30.01
  -3   0   1    0.27    0.26
  -3   0   1    1.44    0.41
  -3   0   1    0.87    0.36
  -3   0   0 5398.62   92.04
  -3   0   0 5101.60   92.00
  -3   0   0 5327.02   91.68
  -3   0   0 5014.93   91.86
  -3   0   0 5118.99   91.51
  -3   0  -1    0.17    0.33
  -3   0  -1   -0.09    0.35
  -3   0  -1    0.08    0.27
  -3   0  -1    0.34    0.23
  -3   0  -1    0.41    0.12
  -3   0  -1    0.06    0.20
  -3   0  -1    0.25    0.34
  -3   0  -2  114.34    4.09
  -3   0  -2  111.72    3.88
  -3   0  -2  110.76    4.01
  -3   0  -2  109.23    3.20
  -3   0  -2  111.26    3.26
  -3   0  -2  114.25    2.89
  -3   0  -2  105.40    2.31
  -3   0  -2  116.13    4.26
  -3   0  -3    0.73    0.47
  -3   0  -3    0.31    0.35
  -3   0  -3    0.11    0.35
  -3   0  -3    0.19    0.26
  -3   0  -4   23.77    1.99
  -3   0  -4   21.91    1.04
  -3   0  -4   22.18    1.02
  -3   0  -4   22.83    1.98
  -3   0  -4   25.83    1.99
  -3   0  -4   24.52    1.06
  -3   0  -4   22.32    1.05
  -3   0  -4   24.78    2.09
  -3   0  -5    0.30    0.44
  -3   0  -5    0.36    0.23
  -3   0  -5    0.15    0.18
  -3   0  -5    0.04    0.19
  -3   0  -5    0.13    0.39
  -3   0  -5    0.32    0.21
  -3   0  -5    0.15    0.42
  -3   0  -5    0.28    0.43
  -3   0  -6  232.63    8.12
  -3   0  -6  235.01    5.34
  -3   0  -6  232.48    5.34
  -3   0  -6  242.78    8.33
  -3   0  -6  230.60    5.32
  -3   0  -6  232.43    7.85
  -3   0  -6  237.98    8.01
  -3   0  -7    0.36    0.48
  -3   0  -7    0.48    0.32
  -3   0  -7   -0.20    0.43
  -3   0  -7    0.78    0.56
  -3   0  -7    0.44    0.30
  -3   0  -7    0.84    0.33
  -3   0  -7   -0.18    0.44
  -3   0  -8    6.47    0.69
  -3   0  -8    5.61    0.60
  -3   0  -8    5.81    0.66
  -3   0  -8    7.63    1.47
  -3   0  -8    6.87    0.70
  -3   0  -8    6.36    0.66
  -3   0  -8    6.34    0.70
  -3   0  -8    6.33    0.69
  -3   0  -8    8.20    0.75
  -3   0  -8    6.35    0.70
  -3   0  -8    6.12    0.66
  -3   0  -8    5.07    0.62
  -3   0  -8    7.15    0.73
  -3   0  -8    5.16    0.64
  -3   0  -8    8.14    1.50
  -3   0  -8    6.45    0.67
  -3   0  -8    5.78    0.65
  -3   0  -8    6.35    0.72
  -3   0  -8    7.47    1.54
  -3   0  -8    5.61    0.59
  -3   0  -8    5.82    0.65
  -3   0  -8    7.56    0.78
  -3   0  -8    5.44    0.63
  -3   0  -8    7.10    0.73
  -3   0  -9    0.16    0.27
  -3   0  -9    0.31    0.31
  -3   0  -9    0.51    0.32
  -3   0  -9    0.10    0.31
  -3   0  -9    0.29    0.31
  -3   0  -9   -0.06    0.28
  -3   0  -9    0.06    0.29
  -3   0  -9    0.11    0.29
  -3   0  -9   -0.12    0.33
  -3   0  -9    0.06    0.31
  -3   0  -9    0.11    0.29
  -3   0  -9    0.26    0.28
  -3   0  -9    0.09    0.23
  -3   0  -9    0.06    0.30
  -3   0  -9    0.05    0.24
  -3   0  -9    0.05    0.30
  -3   0  -9    2.20    0.52
  -3   0  -9   -0.23    0.62
  -3   0  -9    0.15    0.25
  -3   0  -9   -0.43    0.33
  -3   0  -9    0.09    0.26
  -3   0  -9    0.73    0.42
  -3   0  -9    0.51    0.68
  -3   0 -10 1243.16   23.67
  -3   0 -10 1275.43   24.02
  -3   0 -10 1268.58   23.86
  -3   0 -10 1265.38   23.72
  -3   0 -10 1311.24   23.71
  -3   0 -10 1232.40   23.72
  -3   0 -10 1271.95   23.74
  -3   0 -10 1239.36   23.81
  -3   0 -10 1248.74   23.67
  -3   0 -10 1261.66   23.57
  -3   0 -10 1261.29   23.74
  -3   0 -10 1242.22   23.60
  -3   0 -10 1313.94   24.05
  -3   0 -10 1247.86   23.48
  -3   0 -10 1268.43   29.49
  -3   0 -10 1230.67   23.67
  -3   0 -10 1228.83   23.43
  -3   0 -10 1256.77   23.35
  -3   0 -10 1268.80   23.98
  -3   0 -10 1243.08   29.95
  -3   0 -11    0.27    0.34
  -3   0 -11    0.41    0.36
  -3   0 -11   -0.07    0.40
  -3   0 -11   -0.06    0.35
  -3   0 -11    0.13    0.36
  -3   0 -11    0.42    0.38
  -3   0 -11    1.34    0.50
  -3   0 -11    0.24    0.37
  -3   0 -11   -0.06    0.37
  -3   0 -11   -0.12    0.33
  -3   0 -11    0.04    0.24
  -3   0 -11    0.14    0.38
  -3   0 -11    0.39    0.35
  -3   0 -11   -0.29    0.71
  -3   0 -11    0.21    0.40
  -3   0 -11    0.49    0.38
  -3   0 -11    0.57    0.36
  -3   0 -11    1.32    0.82
  -3   0 -11    0.27    0.45
  -3   0 -11    0.31    0.38
  -3   0 -11    0.10    0.31
  -3   0 -11    1.01    0.36
  -3   0 -12  262.67    5.95
  -3   0 -12  256.07    6.12
  -3   0 -12  254.73    6.46
  -3   0 -12  252.03    6.26
  -3   0 -12  265.54    6.23
  -3   0 -12  253.73    6.20
  -3   0 -12  254.64   10.18
  -3   0 -12  253.61    5.85
  -3   0 -12  262.59    6.42
  -3   0 -12  249.69    6.30
  -3   0 -12  246.09    6.36
  -3   0 -12  227.65   10.20
  -3   0 -12  248.46    6.17
  -3   0 -13    0.44    0.33
  -3   0 -13   -0.05    0.33
  -3   0 -13    0.42    0.33
  -3   0 -13    0.27    0.34
  -3   0 -13    0.18    0.36
  -3   0 -13    0.05    0.25
  -3   0 -13    0.18    0.38
  -3   0 -13    0.32    0.39
  -3   0 -13    0.38    0.40
  -3   0 -14   30.82    1.42
  -3   0 -14   31.14    1.46
  -3   0 -14   29.38    1.42
  -3   0 -14   32.17    1.47
  -3   0 -14   32.36    1.54
  -3   0 -14   31.93    1.53
  -3   0 -15    0.26    0.23
  -3   0 -15   -0.15    0.27
  -3   0 -15    0.04    0.26
  -3   0 -16   59.67    1.72
  -3   0 -16   59.91    1.68
   3  -1 -19  159.97    3.30
   3   1 -19  163.62    3.37
   3  -1 -19  158.97    3.30
   3   1 -19  164.47    3.32
   3  -1 -18    5.03    0.51
   3   1 -18    5.17    0.53
   3  -1 -18    5.32    0.53
   3   1 -18    5.32    0.54
   3   1 -18    5.39    0.53
   3   1 -17  114.89    3.08
   3  -1 -17  113.28    3.22
   3   1 -17  106.29    2.86
   3   1 -17  109.00    3.26
   3  -1 -17  107.08    3.23
   3   1 -17  112.04    3.27
   3  -1 -17  114.90    3.25
   3  -1 -17  112.43    3.07
   3   1 -17  109.36    3.28
   3  -1 -17  114.09    3.31
   3   1 -17  112.95    3.01
   3   1 -17  111.78    3.15
   3   1 -16   28.03    1.26
   3   1 -16   35.16    1.81
   3  -1 -16   34.41    1.77
   3   1 -16   29.82    1.61
   3  -1 -16   32.54    1.68
   3   1 -16   34.30    1.54
   3  -1 -16   33.86    1.70
   3   1 -16   34.18    1.63
   3   1 -16   32.48    1.72
   3  -1 -16   34.26    1.72
   3   1 -16   35.98    1.66
   3  -1 -16   33.06    1.69
   3   1 -16   38.23    1.85
   3  -1 -16   31.38    1.69
   3  -1 -16   30.45    1.52
   3   1 -16   33.74    1.57
   3   1 -16   32.70    1.63
   3  -1 -15    7.34    0.80
   3   1 -15    5.16    0.73
   3   1 -15    6.92    0.77
   3  -1 -15    7.56    0.75
   3   1 -15    6.30    0.81
   3  -1 -15    7.25    0.87
   3   1 -15    7.79    0.80
   3  -1 -15    5.71    0.76
   3   1 -15    7.16    0.82
   3  -1 -15    6.27    0.83
   3   1 -15    8.16    0.93
   3   1 -15    5.39    0.78
   3  -1 -15    6.53    0.87
   3   1 -15    6.31    0.84
   3  -1 -15    6.70    0.87
   3   1 -15    8.38    0.74
   3   1 -14   37.38    3.83
   3  -1 -14   37.97    3.86
   3  -1 -14   41.97    1.78
   3   1 -14   41.56    1.97
   3   1 -14   41.44    2.05
   3  -1 -14   44.81    2.20
   3  -1 -14   43.99    2.16
   3   1 -14   47.85    4.43
   3   1 -14   43.44    2.17
   3  -1 -14   42.64    2.17
   3  -1 -14   42.79    4.21
   3  -1 -14   44.53    1.93
   3  -1 -14   43.83    2.14
   3   1 -14   42.02    2.09
   3   1 -14   44.13    2.07
   3   1 -14   44.81    2.02
   3  -1 -14   43.22    1.97
   3   1 -14   45.47    2.25
   3  -1 -14   45.35    2.24
   3   1 -14   38.34    3.97
   3  -1 -14   45.53    4.34
   3  -1 -13   31.83    3.43
   3   1 -13   23.99    3.03
   3  -1 -13   32.42    1.53
   3   1 -13   28.69    1.62
   3  -1 -13   30.63    1.79
   3   1 -13   30.51    1.74
   3  -1 -13   32.56    1.83
   3   1 -13   32.32    1.84
   3  -1 -13   30.99    1.82
   3   1 -13   29.26    3.48
   3  -1 -13   25.62    3.21
   3   1 -13   32.15    1.82
   3  -1 -13   34.20    1.88
   3   1 -13   31.61    3.55
   3  -1 -13   30.99    3.54
   3  -1 -13   29.17    1.59
   3   1 -13   31.60    1.70
   3   1 -13   27.62    1.57
   3  -1 -13   31.15    1.76
   3   1 -13   27.08    1.64
   3  -1 -13   26.87    1.50
   3   1 -12  143.29    4.29
   3  -1 -12  149.44    4.35
   3   1 -12  153.32    7.89
   3  -1 -12  150.52    7.84
   3  -1 -12  145.57    3.96
   3   1 -12  151.53    4.24
   3   1 -12  150.79    4.37
   3   1 -12  147.45    7.63
   3  -1 -12  143.02    7.57
   3  -1 -12  145.60    4.35
   3   1 -12  146.61    4.36
   3  -1 -12  145.87    4.42
   3   1 -12  148.08    4.43
  -3  -1  12  147.68    4.02
   3   1 -12  151.04    4.19
   3   1 -12  149.51    4.24
   3  -1 -12  157.36    4.21
   3   1 -12  153.74    7.63
   3  -1 -12  157.27    7.68
  -3  -1  11    1.46    0.36
   3   1 -11    2.62    0.51
   3   1 -11    1.01    0.74
   3  -1 -11    0.51    0.74
   3   1 -11    2.43    0.50
   3  -1 -11    2.97    1.05
   3   1 -11    2.23    0.98
   3  -1 -11    2.84    0.56
   3  -1 -11    1.90    0.47
   3   1 -11    2.02    0.51
   3   1 -11    2.27    0.48
   3  -1 -11    3.69    0.54
   3   1 -11    2.48    0.48
   3   1 -11    3.10    0.55
  -3  -1  10  289.70    9.13
  -3   1  10  279.88    8.87
   3   1 -10  293.88    6.62
  -3   1  10  297.38    9.05
  -3  -1  10  287.19    8.81
  -3  -1  10  285.30    6.48
   3   1 -10  293.92    6.73
   3  -1 -10  284.76    6.57
   3   1 -10  299.98    6.63
   3   1 -10  294.18    6.53
   3  -1 -10  286.96    6.47
   3   1 -10  300.35    6.77
   3  -1 -10  304.77    6.80
   3  -1 -10  306.27    6.75
   3   1 -10  288.96   10.24
   3  -1 -10  302.24   10.39
   3   1 -10  301.48    6.71
   3   1 -10  297.69   10.41
   3  -1 -10  284.38   10.29
   3   1 -10  282.98    6.52
   3   1  -9  295.77    6.60
   3  -1  -9  302.52    6.63
   3   1  -9  305.36    9.96
   3  -1  -9  292.00    9.83
  -3   1   9  284.04    8.86
  -3  -1   9  284.37    9.02
   3  -1  -9  300.74    9.82
   3  -1  -9  298.20    6.57
   3   1  -9  320.45   10.05
   3   1  -9  301.32    6.58
  -3   1   9  298.99    8.99
  -3  -1   9  296.36    8.80
   3   1  -8  282.44    6.03
   3  -1  -8  281.14    6.03
  -3   1   8  270.71    8.42
   3  -1  -8  257.33    8.62
   3   1  -8  291.75    8.97
   3   1  -8  294.26    9.05
   3  -1  -8  263.43    8.72
   3  -1  -8  273.14    5.97
   3   1  -8  273.16    6.00
  -3   1   8  272.84    8.26
  -3  -1   8  273.26    8.21
  -3   1   7 1347.62   26.81
   3  -1  -7 1292.79   23.52
   3   1  -7 1290.36   23.51
   3   1  -7 1358.37   26.93
  -3  -1   7 1285.29   26.41
  -3   1   7 1333.66   26.54
   3   1  -7 1333.68   25.22
  -3   1   6   42.01    2.62
   3  -1  -6   41.19    1.38
   3   1  -6   39.40    1.36
  -3  -1   6   45.62    2.62
   3   1  -6   42.24    2.04
   3  -1  -6   37.10    2.39
   3   1  -6   40.79    2.48
  -3   1   5  521.77   12.27
   3   1  -5  510.99   10.81
  -3  -1   5  530.25   12.16
[truncated: 934,792 more chars]
