# Supplementary material for: Crystal structure and Hirshfeld surface analyses, inter­molecular inter­action energies and energy frameworks of methyl 6-amino-5-cyano-2-(2-meth­oxy-2-oxoeth­yl)-4-(4-nitro­phen­yl)-4H-pyran-3-carboxyl­ate
Source: Acta Crystallogr E Crystallogr Commun. 2025 Mar 11;81(Pt 4):296–302. doi: 10.1107/S2056989025001276 (PMC11974329; doi:10.1107/S2056989025001276)
Supplement: Supplementary file 2 [file e-81-00296-Isup2.hkl]

data_I                                                                          
_shelx_title ' T480 in P2(1)/c'                                                 
_shelx_refln_list_code          4                                               
_shelx_F_calc_maximum      171.25                                               
_exptl_crystal_F_000       776.00                                               
_reflns_d_resolution_high  0.7887                                               
                                                                                
loop_                                                                           
 _space_group_symop_operation_xyz                                               
 'x, y, z'                                                                      
 '-x, y+1/2, -z+1/2'                                                            
 '-x, -y, -z'                                                                   
 'x, -y-1/2, z-1/2'                                                             
                                                                                
_cell_length_a    10.2796                                                       
_cell_length_b    11.1877                                                       
_cell_length_c    15.0998                                                       
_cell_angle_alpha  90.000                                                       
_cell_angle_beta  105.676                                                       
_cell_angle_gamma  90.000                                                       
                                                                                
_shelx_F_squared_multiplier     1.000                                           
                                                                                
loop_                                                                           
 _refln_index_h                                                                 
 _refln_index_k                                                                 
 _refln_index_l                                                                 
 _refln_F_squared_calc                                                          
 _refln_F_squared_meas                                                          
 _refln_F_squared_sigma                                                         
 _refln_observed_status                                                         
   1   0   0       2538.38       2206.85        28.32 o                         
   2   0   0       2161.80       2087.30        35.29 o                         
   3   0   0      15547.29      13788.97       182.12 o                         
   4   0   0         65.17         59.03         2.05 o                         
   5   0   0        586.64        688.42         6.68 o                         
   6   0   0          9.12          8.43         0.70 o                         
   7   0   0        687.74        722.82         4.89 o                         
   8   0   0        301.72        257.65         2.18 o                         
   9   0   0        309.79        268.69         2.42 o                         
  10   0   0        792.53        718.24         4.77 o                         
  11   0   0        405.86        456.73         3.88 o                         
  12   0   0        197.48        224.80         2.99 o                         
   1   1   0        384.00        373.97         3.81 o                         
   2   1   0       2476.60       2338.41        15.79 o                         
   3   1   0       2774.33       2669.56        19.82 o                         
   4   1   0        968.95       1005.77        10.49 o                         
   5   1   0         10.87          8.31         0.42 o                         
   6   1   0        149.49        120.61         1.94 o                         
   7   1   0        627.34        625.01         3.16 o                         
   8   1   0        103.83         96.30         0.97 o                         
   9   1   0        117.76         97.25         0.98 o                         
  10   1   0        345.37        346.51         2.12 o                         
  11   1   0          8.35          7.07         0.32 o                         
  12   1   0          1.88          2.04         0.26 o                         
   0   2   0          6.62          2.21         0.42 o                         
   1   2   0       5667.75       5009.58        40.04 o                         
   2   2   0       1364.90       1310.26         9.05 o                         
   3   2   0        483.76        451.94         4.77 o                         
   4   2   0       2551.86       2560.78        16.89 o                         
   5   2   0       1171.91       1085.01         7.27 o                         
   6   2   0        230.03        208.70         2.56 o                         
   7   2   0        509.18        518.03         2.62 o                         
   8   2   0          1.37          3.46         0.23 o                         
   9   2   0         57.23         52.19         0.71 o                         
  10   2   0        298.07        273.83         2.01 o                         
  11   2   0          3.28          2.59         0.24 o                         
  12   2   0        116.46        113.01         1.36 o                         
   1   3   0        894.61        718.67         7.89 o                         
   2   3   0         61.55         55.03         1.02 o                         
   3   3   0        267.39        280.97         3.10 o                         
   4   3   0          4.61          0.20         0.18 o                         
   5   3   0        680.20        683.33         5.20 o                         
   6   3   0        581.02        614.70         3.49 o                         
   7   3   0        340.35        343.73         1.99 o                         
   8   3   0        886.62        868.13         4.11 o                         
   9   3   0       1384.49       1386.92         6.37 o                         
  10   3   0         32.72         34.46         0.59 o                         
  11   3   0         12.30         10.30         0.33 o                         
  12   3   0        446.06        414.41        10.97 o                         
   0   4   0        276.73        289.76         6.24 o                         
   1   4   0        782.44        809.28        13.39 o                         
   2   4   0       1145.19       1170.36        11.89 o                         
   3   4   0        606.09        597.84         5.77 o                         
   4   4   0       1155.47       1245.57         8.39 o                         
   5   4   0          7.97         11.65         0.56 o                         
   6   4   0         13.14         11.93         0.40 o                         
   7   4   0         25.71         24.56         0.51 o                         
   8   4   0         33.79         37.49         0.68 o                         
   9   4   0         13.35         14.08         0.43 o                         
  10   4   0         59.44         55.05         0.89 o                         
  11   4   0         99.20        107.91         1.21 o                         
  12   4   0         16.21         18.54         0.78 o                         
   1   5   0       1857.98       1893.85        17.21 o                         
   2   5   0       4887.18       4938.13        61.01 o                         
   3   5   0          7.75         10.88         0.97 o                         
   4   5   0         49.92         42.50         1.63 o                         
   5   5   0       1424.59       1410.22         9.61 o                         
   6   5   0        724.11        719.23         3.99 o                         
   7   5   0        144.10        151.10         1.48 o                         
   8   5   0       2400.92       2434.43        11.14 o                         
   9   5   0        380.80        379.11         3.24 o                         
  10   5   0         60.07         61.35         0.87 o                         
  11   5   0        614.54        642.24        10.51 o                         
   0   6   0        589.70        539.50         8.71 o                         
   1   6   0         41.33         42.88         1.34 o                         
   2   6   0         15.46         16.08         1.63 o                         
   3   6   0        121.34        140.31         3.36 o                         
   4   6   0         80.10        105.81         1.72 o                         
   5   6   0        229.21        228.72         1.96 o                         
   6   6   0         86.03         81.51         1.14 o                         
   7   6   0         47.03         47.88         1.15 o                         
   8   6   0        875.86        901.31         6.53 o                         
   9   6   0          3.06          4.87         0.37 o                         
  10   6   0          0.10          0.68         0.23 o                         
  11   6   0         47.40         47.22         0.89 o                         
   1   7   0         17.76         16.98         0.98 o                         
   2   7   0         95.84        115.80         2.14 o                         
   3   7   0          4.36          7.04         0.35 o                         
   4   7   0        131.45        132.57         1.47 o                         
   5   7   0        469.22        471.60         3.33 o                         
   6   7   0        128.76        122.38         1.49 o                         
   7   7   0        343.70        353.87         3.04 o                         
   8   7   0        131.47        129.13         1.44 o                         
   9   7   0        224.94        223.14         2.48 o                         
  10   7   0         10.52         14.85         0.55 o                         
   0   8   0        347.14        387.75         4.03 o                         
   1   8   0          0.98          1.60         0.23 o                         
   2   8   0        113.99         88.46         1.31 o                         
   3   8   0        561.98        613.98         4.40 o                         
   4   8   0         17.05         28.36         0.67 o                         
   5   8   0         81.15         83.22         1.26 o                         
   6   8   0        133.90        113.87         1.83 o                         
   7   8   0          9.14         14.19         0.55 o                         
   8   8   0         10.02          9.10         0.45 o                         
   9   8   0         21.51         16.33         0.60 o                         
  10   8   0          0.22          0.28         0.19 o                         
   1   9   0        603.79        590.48         4.02 o                         
   2   9   0        191.66        180.14         2.01 o                         
   3   9   0        214.83        209.41         2.50 o                         
   4   9   0         50.36         53.68         1.00 o                         
   5   9   0        141.44        162.67         1.86 o                         
   6   9   0         55.39         55.56         1.02 o                         
   7   9   0         28.71         23.15         0.60 o                         
   8   9   0         56.30         55.35         0.95 o                         
   9   9   0          8.02          4.21         0.34 o                         
   0  10   0          3.52          4.54         0.65 o                         
   1  10   0         24.24         24.21         0.70 o                         
   2  10   0          8.13          8.10         0.47 o                         
   3  10   0        201.69        204.67         2.32 o                         
   4  10   0         14.08         19.59         0.64 o                         
   5  10   0          0.18          0.31         0.28 o                         
   6  10   0         44.91         43.84         0.95 o                         
   7  10   0          1.61          1.28         0.23 o                         
   8  10   0         92.49         98.20         1.58 o                         
   1  11   0        145.46        151.24         1.82 o                         
   2  11   0          6.01          5.20         0.48 o                         
   3  11   0         58.77         57.56         1.29 o                         
   4  11   0         14.35         16.95         0.58 o                         
   5  11   0          3.04          1.84         0.27 o                         
   6  11   0        103.24        103.72         1.46 o                         
   7  11   0        125.34        136.00         2.29 o                         
   0  12   0        139.11        131.27         2.75 o                         
   1  12   0          5.03          4.15         0.43 o                         
   2  12   0         34.38         33.08         0.89 o                         
   3  12   0          8.15         11.20         0.64 o                         
   4  12   0          0.82          0.45         0.23 o                         
   5  12   0         69.42         68.04         1.13 o                         
   6  12   0          2.67          6.67         0.32 o                         
   1  13   0         32.56         32.29         0.80 o                         
   2  13   0        280.86        269.37         4.09 o                         
   3  13   0         36.24         44.93         1.05 o                         
   4  13   0         11.92         12.72         0.51 o                         
   0  14   0         12.21         14.17         0.54 o                         
   1  14   0         55.38         58.26         1.17 o                         
   2  14   0          3.12          5.44         0.64 o                         
 -12   1   1         85.13         90.22         1.21 o                         
 -11   1   1          1.52          2.02         0.23 o                         
 -10   1   1        597.45        578.02         3.38 o                         
  -9   1   1         40.46         41.68         0.68 o                         
  -8   1   1        347.04        330.77         2.21 o                         
  -7   1   1          0.18          3.70         0.52 o                         
  -6   1   1         71.09         59.46         1.27 o                         
  -5   1   1        414.75        454.30         4.11 o                         
  -4   1   1         32.67         22.13         0.94 o                         
  -3   1   1       5759.72       5619.13        54.79 o                         
  -2   1   1      29327.89      23629.02       314.62 o                         
  -1   1   1        483.09        462.25         7.99 o                         
   0   1   1        475.04        447.42         5.12 o                         
   1   1   1       7889.58       6847.75        53.53 o                         
   2   1   1        808.82        786.96         4.98 o                         
   3   1   1       3392.07       3230.40        19.70 o                         
   4   1   1        183.76        203.58         2.08 o                         
   5   1   1        107.92         97.94         1.39 o                         
   6   1   1         55.17         49.57         1.18 o                         
   7   1   1         99.76        109.12         0.92 o                         
   8   1   1        111.06        120.85         1.05 o                         
   9   1   1        111.67        107.09         0.95 o                         
  10   1   1        362.01        332.97         2.36 o                         
  11   1   1          1.34          0.99         0.19 o                         
  12   1   1         37.29         41.29         0.65 o                         
 -12   2   1        232.36        249.33         2.25 o                         
 -11   2   1         36.67         36.44         0.62 o                         
 -10   2   1         76.29         83.84         0.98 o                         
  -9   2   1        145.66        140.42         1.30 o                         
  -8   2   1         80.94         84.17         0.93 o                         
  -7   2   1          8.49         11.37         0.33 o                         
  -6   2   1        293.29        343.50         3.28 o                         
  -5   2   1       2528.67       2538.03        18.96 o                         
  -4   2   1         58.64         58.36         1.92 o                         
  -3   2   1      20933.74      18843.94       116.63 o                         
  -2   2   1       5634.47       5340.30        47.98 o                         
  -1   2   1        126.55        116.99         2.24 o                         
   0   2   1       4140.15       3643.21        22.76 o                         
   1   2   1        287.62        299.74         3.48 o                         
   2   2   1       1722.92       1641.51         9.95 o                         
   3   2   1          0.03          1.31         0.31 o                         
   4   2   1        131.75        147.49         1.73 o                         
   5   2   1       1290.14       1298.78         8.88 o                         
   6   2   1         74.62         79.92         1.10 o                         
   7   2   1         14.42         13.02         0.32 o                         
   8   2   1        658.03        667.24         3.54 o                         
   9   2   1        192.55        215.95         1.63 o                         
  10   2   1         12.89         12.82         0.41 o                         
  11   2   1        142.44        150.28         1.42 o                         
  12   2   1          0.03          0.46         0.15 o                         
 -12   3   1        177.13        141.67         3.45 o                         
 -11   3   1        589.29        622.47         3.56 o                         
 -10   3   1          0.17          0.71         0.19 o                         
  -9   3   1          8.31          7.85         0.33 o                         
  -8   3   1          5.27          6.42         0.28 o                         
  -7   3   1         56.22         61.34         0.91 o                         
  -6   3   1        767.94        775.35         4.80 o                         
  -5   3   1        118.20        115.13         2.00 o                         
  -4   3   1       5334.11       5322.36        41.89 o                         
  -3   3   1        746.07        763.31         7.12 o                         
  -2   3   1       1068.11       1011.25         8.27 o                         
  -1   3   1       1213.59       1146.05        24.51 o                         
   0   3   1       1913.03       1625.96        20.52 o                         
   1   3   1        271.27        251.57         2.41 o                         
   2   3   1         36.60         31.62         1.20 o                         
   3   3   1         26.59         19.45         0.75 o                         
   4   3   1          1.80          1.77         0.25 o                         
   5   3   1         70.85         78.28         1.61 o                         
   6   3   1        172.47        182.84         1.27 o                         
   7   3   1        271.25        272.79         1.65 o                         
   8   3   1        161.44        166.33         1.35 o                         
   9   3   1        181.11        178.75         1.43 o                         
  10   3   1         45.71         42.36         0.94 o                         
  11   3   1         27.07         25.63         0.47 o                         
  12   3   1          0.21          1.36         0.26 o                         
 -12   4   1         40.96         43.50         1.05 o                         
 -11   4   1       1021.91       1036.04         9.52 o                         
 -10   4   1         46.58         49.32         0.78 o                         
  -9   4   1         73.57         67.84         0.87 o                         
  -8   4   1       4362.42       4266.32        17.18 o                         
  -7   4   1       1077.94       1065.63         5.11 o                         
  -6   4   1         43.06         37.66         0.66 o                         
  -5   4   1         11.44         12.86         0.64 o                         
  -4   4   1        307.33        343.15         3.97 o                         
  -3   4   1       1578.98       1600.33        13.11 o                         
  -2   4   1        656.46        597.87         6.40 o                         
  -1   4   1        885.63        751.62        10.78 o                         
   0   4   1       1156.86       1176.20        11.07 o                         
   1   4   1        755.42        670.28         8.97 o                         
   2   4   1       1461.83       1451.72        13.69 o                         
   3   4   1          0.01          0.70         0.32 o                         
   4   4   1         95.03        105.71         1.89 o                         
   5   4   1        615.83        595.83         4.80 o                         
   6   4   1         51.92         43.82         0.59 o                         
   7   4   1          1.31          1.90         0.24 o                         
   8   4   1        343.64        350.30         2.30 o                         
   9   4   1        358.37        384.37         2.65 o                         
  10   4   1        150.99        144.67         1.34 o                         
  11   4   1          0.26          0.43         0.16 o                         
 -11   5   1         53.05         55.98         0.90 o                         
 -10   5   1        273.67        307.14         2.60 o                         
  -9   5   1         78.29         81.63         1.17 o                         
  -8   5   1        342.53        333.93         2.40 o                         
  -7   5   1         17.75         12.88         0.47 o                         
  -6   5   1        248.91        243.72         2.24 o                         
  -5   5   1         73.51         82.73         1.40 o                         
  -4   5   1        110.06        117.49         2.47 o                         
  -3   5   1         61.62         40.37         1.20 o                         
  -2   5   1        208.03        191.53         4.66 o                         
  -1   5   1        848.74        773.21        10.49 o                         
   0   5   1        255.74        294.85         4.03 o                         
   1   5   1        131.87        154.29         3.29 o                         
   2   5   1      14248.41      13891.66       132.75 o                         
   3   5   1        654.61        613.34         6.40 o                         
   4   5   1        566.37        526.90         6.35 o                         
   5   5   1        203.03        196.56         1.71 o                         
   6   5   1        933.93        878.95         4.52 o                         
   7   5   1          1.30          2.11         0.23 o                         
   8   5   1          4.11          3.95         0.27 o                         
   9   5   1        434.35        454.08         3.34 o                         
  10   5   1         88.06         96.11         1.12 o                         
  11   5   1        162.03        173.92         2.12 o                         
 -11   6   1         66.04         63.63         1.07 o                         
 -10   6   1         73.76         75.68         1.11 o                         
  -9   6   1        185.16        201.26         2.06 o                         
  -8   6   1         96.39         98.41         1.30 o                         
  -7   6   1       1765.84       1738.53        10.52 o                         
  -6   6   1       1333.38       1305.61         8.19 o                         
  -5   6   1          0.01          0.82         0.22 o                         
  -4   6   1        607.31        630.09         5.67 o                         
  -3   6   1       1547.03       1600.64        18.09 o                         
  -2   6   1        257.06        325.43         5.81 o                         
  -1   6   1        953.63        895.95         9.64 o                         
   0   6   1        770.16        803.06        11.82 o                         
   1   6   1        646.73        627.01         8.25 o                         
   2   6   1       1271.08       1355.07        13.17 o                         
   3   6   1        215.78        258.26         4.45 o                         
   4   6   1        356.92        340.62         2.92 o                         
   5   6   1        207.76        217.96         2.19 o                         
   6   6   1       4358.81       4243.03        23.18 o                         
   7   6   1        153.85        156.57         1.81 o                         
   8   6   1        207.26        219.26         2.14 o                         
   9   6   1        466.23        475.80         3.36 o                         
  10   6   1          0.32          0.26         0.19 o                         
  11   6   1          0.55          0.82         0.19 o                         
 -11   7   1        119.16        115.45         5.36 o                         
 -10   7   1        152.13        154.05         1.86 o                         
  -9   7   1        246.24        257.04         2.26 o                         
  -8   7   1        149.35        149.96         1.67 o                         
  -7   7   1        822.04        791.50         4.87 o                         
  -6   7   1        121.98        121.54         1.31 o                         
  -5   7   1         23.36         25.28         0.68 o                         
  -4   7   1        571.42        550.25         4.59 o                         
  -3   7   1        227.74        217.87         2.24 o                         
  -2   7   1         59.02         72.31         1.45 o                         
  -1   7   1        421.05        377.89         5.89 o                         
   0   7   1        398.60        413.91         6.33 o                         
   1   7   1        192.32        187.06         3.25 o                         
   2   7   1        335.50        350.09         3.26 o                         
   3   7   1        891.18        924.60         5.45 o                         
   4   7   1        127.36        121.84         1.38 o                         
   5   7   1        344.77        342.58         2.86 o                         
   6   7   1        595.69        600.11         3.84 o                         
   7   7   1        461.74        448.99         3.34 o                         
   8   7   1         13.02         14.20         0.52 o                         
   9   7   1        235.08        232.86         1.91 o                         
  10   7   1         36.74         37.08         0.96 o                         
 -10   8   1          0.63          0.19         0.25 o                         
  -9   8   1         50.66         57.01         0.96 o                         
  -8   8   1         18.74         17.99         0.59 o                         
  -7   8   1        217.90        244.83         2.53 o                         
  -6   8   1        115.69        130.58         1.49 o                         
  -5   8   1        138.41        153.77         1.76 o                         
  -4   8   1          3.26          6.47         0.45 o                         
  -3   8   1        383.31        389.20         3.07 o                         
  -2   8   1        252.69        262.94         2.58 o                         
  -1   8   1        183.74        183.93         1.87 o                         
   0   8   1         10.99         11.49         0.39 o                         
   1   8   1         67.58         57.07         0.98 o                         
   2   8   1        144.20        139.03         1.46 o                         
   3   8   1        172.59        182.28         2.23 o                         
   4   8   1          0.02          0.56         0.22 o                         
   5   8   1        695.92        697.51         5.11 o                         
   6   8   1         13.00         17.78         0.53 o                         
   7   8   1        587.65        568.79         4.32 o                         
   8   8   1         20.20         22.68         0.63 o                         
   9   8   1         38.17         43.38         0.98 o                         
  10   8   1        455.10        430.44        11.12 o                         
  -9   9   1        391.29        444.42         6.75 o                         
  -8   9   1        194.53        212.32         2.06 o                         
  -7   9   1        124.87        123.41         1.67 o                         
  -6   9   1        578.10        509.15         4.36 o                         
  -5   9   1          2.25          8.26         0.47 o                         
  -4   9   1        264.44        218.94         2.36 o                         
  -3   9   1        184.59        204.37         2.53 o                         
  -2   9   1          4.44          5.65         0.41 o                         
  -1   9   1        563.82        544.67         4.08 o                         
   0   9   1         33.57         40.38         0.84 o                         
   1   9   1        251.37        241.42         2.31 o                         
   2   9   1         76.22         79.20         1.14 o                         
   3   9   1         87.07         80.69         1.20 o                         
   4   9   1        346.94        273.22         3.01 o                         
   5   9   1         45.57         36.03         0.87 o                         
   6   9   1         50.65         61.33         1.18 o                         
   7   9   1          5.37          4.13         0.31 o                         
   8   9   1         90.50        101.93         1.41 o                         
   9   9   1         87.35         97.90         1.88 o                         
  -9  10   1          0.52          0.86         0.26 o                         
  -8  10   1         93.86         87.48         1.25 o                         
  -7  10   1         19.77         18.50         0.58 o                         
  -6  10   1         34.66         43.29         0.89 o                         
  -5  10   1         97.00         84.61         1.38 o                         
  -4  10   1         69.45         56.38         1.16 o                         
  -3  10   1        164.54        168.47         1.95 o                         
  -2  10   1         41.57         35.95         0.86 o                         
  -1  10   1        487.27        492.04         3.67 o                         
   0  10   1       3999.44       3962.79        22.75 o                         
   1  10   1       1588.12       1572.31         9.25 o                         
   2  10   1         69.71         73.31         1.42 o                         
   3  10   1          1.05          0.91         0.24 o                         
   4  10   1          1.99          2.49         0.34 o                         
   5  10   1        645.50        585.76         4.42 o                         
   6  10   1         26.74         26.75         0.70 o                         
   7  10   1        113.17        113.96         1.47 o                         
   8  10   1        192.14        222.68         2.88 o                         
  -8  11   1         20.49         22.67         2.77 o                         
  -7  11   1         18.75         21.45         0.56 o                         
  -6  11   1        136.52        133.60         1.59 o                         
  -5  11   1        337.56        308.59         2.52 o                         
  -4  11   1         18.37         18.65         0.58 o                         
  -3  11   1         16.43         12.77         0.61 o                         
  -2  11   1        146.01        143.17         1.95 o                         
  -1  11   1          7.27         11.09         0.56 o                         
   0  11   1        277.32        269.58         3.19 o                         
   1  11   1       1048.52       1083.08         8.24 o                         
   2  11   1         40.04         38.28         1.11 o                         
   3  11   1         60.26         54.56         0.92 o                         
   4  11   1        292.56        262.99         2.49 o                         
   5  11   1        448.18        431.65         4.10 o                         
   6  11   1         38.77         43.95         0.77 o                         
   7  11   1          3.70          6.46         0.39 o                         
  -6  12   1         21.43         17.69         0.72 o                         
  -5  12   1        178.03        199.08         2.63 o                         
  -4  12   1        119.06        103.67         1.48 o                         
  -3  12   1         88.82         93.65         1.35 o                         
  -2  12   1          3.11          4.17         0.40 o                         
  -1  12   1          0.05          0.92         0.44 o                         
   0  12   1         96.39        101.08         1.69 o                         
   1  12   1         42.28         40.29         1.03 o                         
   2  12   1          0.14          0.75         0.35 o                         
   3  12   1          8.83          7.80         0.43 o                         
   4  12   1          2.09          3.19         0.32 o                         
   5  12   1        108.20        108.03         3.30 o                         
   6  12   1         41.65         40.31         1.50 o                         
  -5  13   1        180.20        194.22         3.37 o                         
  -4  13   1          3.76          4.67         0.34 o                         
  -3  13   1          7.88         13.59         0.62 o                         
  -2  13   1          0.30          0.35         0.19 o                         
  -1  13   1        312.68        334.41         2.95 o                         
   0  13   1        358.08        363.98         3.53 o                         
   1  13   1        163.50        171.20         2.28 o                         
   2  13   1          1.17          3.22         0.42 o                         
   3  13   1          7.75          9.28         0.43 o                         
   4  13   1        495.38        502.16         7.56 o                         
  -2  14   1         53.64         50.41         1.36 o                         
  -1  14   1         15.73         17.94         0.44 o                         
   0  14   1         26.93         24.55         0.62 o                         
   1  14   1          1.08          1.15         0.21 o                         
 -12   0   2         24.21         21.20         0.79 o                         
 -11   0   2         29.38         25.96         0.77 o                         
 -10   0   2          5.44          7.20         0.45 o                         
  -9   0   2        195.63        165.61         2.02 o                         
  -8   0   2         25.87         28.81         0.75 o                         
  -7   0   2        529.69        533.18         4.41 o                         
  -6   0   2         47.05         58.37         1.86 o                         
  -5   0   2       6747.59       6680.61        66.47 o                         
  -4   0   2       3016.71       3305.47        38.35 o                         
  -3   0   2       4727.34       4314.13        79.64 o                         
  -2   0   2       1488.54       1261.24        26.22 o                         
  -1   0   2       1979.77       1754.37        31.55 o                         
   0   0   2       4061.00       3953.31        50.25 o                         
   1   0   2       6166.69       5690.44        58.54 o                         
   2   0   2       1900.49       1547.76        14.20 o                         
   3   0   2        310.73        293.82         3.08 o                         
   4   0   2        776.79        776.29         7.56 o                         
   5   0   2       2863.70       3048.75        26.87 o                         
   6   0   2       9144.76       9221.37        53.34 o                         
   7   0   2        244.06        225.90         2.15 o                         
   8   0   2       2072.17       1989.91        10.27 o                         
   9   0   2         25.04         39.68         0.77 o                         
  10   0   2         17.78         18.17         0.61 o                         
  11   0   2          0.05          0.49         0.25 o                         
  12   0   2         44.14         38.67         0.97 o                         
 -12   1   2        124.39        125.15         1.27 o                         
 -11   1   2          2.98          4.25         0.29 o                         
 -10   1   2          0.46          1.62         0.24 o                         
  -9   1   2         71.00         54.55         0.80 o                         
  -8   1   2         44.47         34.07         0.55 o                         
  -7   1   2        547.06        560.40         2.93 o                         
  -6   1   2       1294.61       1467.08        14.11 o                         
  -5   1   2        921.78       1014.37        10.07 o                         
  -4   1   2       7866.27       7424.56       109.65 o                         
  -3   1   2        275.90        235.95         4.58 o                         
  -2   1   2          7.69          8.21         0.89 o                         
  -1   1   2        124.52        103.92         1.87 o                         
   0   1   2          0.96          0.89         0.21 o                         
   1   1   2       1896.23       1821.78        13.95 o                         
   2   1   2       1411.96       1424.24         8.89 o                         
   3   1   2         95.03        103.47         1.53 o                         
   4   1   2       2650.61       2736.58        24.03 o                         
   5   1   2        698.80        719.44         9.59 o                         
   6   1   2         62.25         47.08         0.62 o                         
   7   1   2        529.60        539.99         2.66 o                         
   8   1   2         62.51         59.21         0.74 o                         
   9   1   2          6.90          5.21         0.25 o                         
  10   1   2        231.13        223.39         1.57 o                         
  11   1   2         27.16         33.26         0.62 o                         
  12   1   2         20.29         12.79         0.55 o                         
 -12   2   2        104.15         92.36         1.09 o                         
 -11   2   2        286.48        281.28         2.04 o                         
 -10   2   2        145.66        142.30         1.37 o                         
  -9   2   2         71.69         74.35         0.86 o                         
  -8   2   2         31.94         33.36         0.54 o                         
  -7   2   2         94.71        112.68         0.93 o                         
  -6   2   2        255.91        278.16         4.47 o                         
  -5   2   2       2532.16       2604.83        15.95 o                         
  -4   2   2       2512.86       2572.75        31.42 o                         
  -3   2   2       2156.38       2071.78        18.23 o                         
  -2   2   2      14763.98      13466.64       158.40 o                         
  -1   2   2       5390.17       4905.80        89.12 o                         
   0   2   2        175.20        184.47         1.89 o                         
   1   2   2       1516.59       1338.80         6.94 o                         
   2   2   2       1321.36       1215.33         7.08 o                         
   3   2   2        460.70        469.89         4.44 o                         
   4   2   2        172.28        193.47         2.16 o                         
   5   2   2         53.56         67.29         1.92 o                         
   6   2   2          0.00          0.55         0.13 o                         
   7   2   2         24.91         27.63         0.44 o                         
   8   2   2          1.23          4.60         0.25 o                         
   9   2   2          0.47          0.22         0.18 o                         
  10   2   2        406.40        411.38         2.78 o                         
  11   2   2         47.53         40.80         0.75 o                         
 -12   3   2          2.02          1.04         0.18 o                         
 -11   3   2        173.68        174.59         1.49 o                         
 -10   3   2         18.05         17.19         0.48 o                         
  -9   3   2          0.89          0.84         0.21 o                         
  -8   3   2       1130.30       1151.42         5.29 o                         
  -7   3   2         21.91         27.99         0.47 o                         
  -6   3   2       3291.85       3291.81        19.85 o                         
  -5   3   2       5964.40       5839.50        34.32 o                         
  -4   3   2        157.67        174.63         3.05 o                         
  -3   3   2       7609.96       7630.53        86.26 o                         
  -2   3   2         65.27         37.90         1.64 o                         
  -1   3   2       6587.01       6032.24        82.63 o                         
   0   3   2        158.06        134.29         1.49 o                         
   1   3   2       7028.62       6490.86        40.00 o                         
   2   3   2         30.82         52.65         1.00 o                         
   3   3   2       3643.21       3698.91        35.79 o                         
   4   3   2        553.41        510.38         3.97 o                         
   5   3   2        589.27        565.73         4.87 o                         
   6   3   2        299.50        305.36         1.66 o                         
   7   3   2        331.24        320.44         1.79 o                         
   8   3   2        103.27        106.02         0.99 o                         
   9   3   2        149.06        146.06         1.32 o                         
  10   3   2         15.94         25.07         0.50 o                         
  11   3   2        161.73        164.11         1.65 o                         
 -12   4   2        199.76        203.25         3.49 o                         
 -11   4   2         91.36         89.40         1.13 o                         
 -10   4   2         13.07         14.16         0.47 o                         
  -9   4   2         58.90         62.88         0.95 o                         
  -8   4   2         13.49         12.37         0.38 o                         
  -7   4   2       1203.03       1169.01         5.24 o                         
  -6   4   2       3312.88       3270.30        15.13 o                         
  -5   4   2        256.35        254.57         2.84 o                         
  -4   4   2        382.48        433.27         5.76 o                         
  -3   4   2        335.48        296.80         4.14 o                         
  -2   4   2         45.43         47.14         1.36 o                         
  -1   4   2        493.97        451.52         7.19 o                         
   0   4   2       3904.24       3850.81        54.10 o                         
   1   4   2        675.57        596.02         5.68 o                         
   2   4   2        742.07        748.54         5.93 o                         
   3   4   2        196.51        237.87         3.40 o                         
   4   4   2        485.34        514.06         5.87 o                         
   5   4   2         26.93         26.64         0.63 o                         
   6   4   2        986.14        986.28         4.18 o                         
   7   4   2         99.95        100.96         0.98 o                         
   8   4   2        227.58        226.95         1.69 o                         
   9   4   2          0.21          1.06         0.19 o                         
  10   4   2         51.78         52.14         0.76 o                         
  11   4   2        168.98        164.03         1.81 o                         
 -12   5   2         49.94         38.95         1.17 o                         
 -11   5   2         24.11         33.90         0.83 o                         
 -10   5   2          0.23          0.95         0.23 o                         
  -9   5   2         20.07         20.81         0.61 o                         
  -8   5   2          0.07          0.55         0.20 o                         
  -7   5   2        740.65        736.05         4.04 o                         
  -6   5   2        117.08         85.72         1.03 o                         
  -5   5   2       1137.30       1176.25         9.01 o                         
  -4   5   2          0.01          1.80         0.36 o                         
  -3   5   2        774.13        789.46         8.68 o                         
  -2   5   2       1052.31       1018.62        26.28 o                         
  -1   5   2        198.15        153.84         4.32 o                         
   0   5   2          1.76          8.48         0.88 o                         
   1   5   2       1659.81       1645.97        25.64 o                         
   2   5   2        334.73        363.70         4.52 o                         
   3   5   2        257.06        259.93         3.34 o                         
   4   5   2        121.19        144.30         2.15 o                         
   5   5   2         97.44         92.19         0.93 o                         
   6   5   2       1064.14       1024.79         4.46 o                         
   7   5   2       3971.50       3842.49        14.62 o                         
   8   5   2        238.65        249.54         1.68 o                         
   9   5   2         36.27         40.44         0.75 o                         
  10   5   2         42.77         49.12         0.99 o                         
  11   5   2         19.54         24.01         0.61 o                         
 -11   6   2        530.96        567.92         5.40 o                         
 -10   6   2         18.45         22.94         0.58 o                         
  -9   6   2        370.41        378.88         3.42 o                         
  -8   6   2       1585.69       1578.10        10.46 o                         
  -7   6   2       1743.59       1740.54         9.89 o                         
  -6   6   2         22.20         20.77         0.76 o                         
  -5   6   2          5.58          3.92         0.33 o                         
  -4   6   2         28.67         27.76         0.75 o                         
  -3   6   2         34.29         32.30         1.69 o                         
  -2   6   2       1472.16       1560.68        17.03 o                         
  -1   6   2        522.63        478.89         6.10 o                         
   0   6   2        734.54        802.96         9.19 o                         
   1   6   2        452.01        456.05         8.66 o                         
   2   6   2         74.76         89.96         2.76 o                         
   3   6   2        483.35        529.05         4.63 o                         
   4   6   2         76.07         88.39         1.11 o                         
   5   6   2        107.14        113.08         1.20 o                         
   6   6   2         23.65         24.92         0.64 o                         
   7   6   2       1727.35       1741.15         8.87 o                         
   8   6   2         23.64         24.54         0.64 o                         
   9   6   2         30.31         27.46         0.59 o                         
  10   6   2         79.45         83.60         1.09 o                         
 -11   7   2         16.40         11.58         0.48 o                         
 -10   7   2         74.30         68.74         1.07 o                         
  -9   7   2         33.58         39.40         0.77 o                         
  -8   7   2         59.13         62.78         0.90 o                         
  -7   7   2         14.96         13.23         0.50 o                         
  -6   7   2         10.37         13.65         0.68 o                         
  -5   7   2        110.06        106.26         1.42 o                         
  -4   7   2        356.99        377.50         3.13 o                         
  -3   7   2          1.14          3.39         0.35 o                         
  -2   7   2         45.79         49.08         1.23 o                         
  -1   7   2       1636.42       1606.10        10.18 o                         
   0   7   2         91.75         86.14         1.87 o                         
   1   7   2         26.44         33.75         1.12 o                         
   2   7   2          0.38          0.79         0.23 o                         
   3   7   2        292.85        298.34         2.79 o                         
   4   7   2        808.25        782.06         4.59 o                         
   5   7   2         21.42         22.38         0.66 o                         
   6   7   2        236.98        235.34         1.92 o                         
   7   7   2         77.29         78.32         1.21 o                         
   8   7   2        163.28        173.92         1.68 o                         
   9   7   2          0.50          0.93         0.22 o                         
  10   7   2         70.51         70.28         2.38 o                         
 -10   8   2          0.90          0.98         0.25 o                         
  -9   8   2          7.14          4.26         0.35 o                         
  -8   8   2         46.53         56.70         1.01 o                         
  -7   8   2          4.00          3.37         0.33 o                         
  -6   8   2         27.97         16.24         0.54 o                         
  -5   8   2          4.88          2.87         0.32 o                         
  -4   8   2        651.31        633.21         4.39 o                         
  -3   8   2         11.57         17.08         0.58 o                         
  -2   8   2        194.66        200.60         1.85 o                         
  -1   8   2        951.11        932.85         5.60 o                         
   0   8   2          1.53          1.23         0.21 o                         
   1   8   2       1283.03       1250.26         6.70 o                         
   2   8   2        378.43        350.94         2.84 o                         
   3   8   2       1208.54       1184.99         8.36 o                         
   4   8   2        207.71        219.35         1.90 o                         
   5   8   2        649.08        615.35         4.22 o                         
   6   8   2        412.56        429.60         3.56 o                         
   7   8   2          0.66          0.63         0.23 o                         
   8   8   2         80.69         81.54         1.11 o                         
   9   8   2        120.97        131.33         1.71 o                         
  -9   9   2         45.02         46.91         1.42 o                         
  -8   9   2         32.06         31.25         0.75 o                         
  -7   9   2         80.13         69.73         1.33 o                         
  -6   9   2          6.71          8.03         0.49 o                         
  -5   9   2          0.99          1.27         0.28 o                         
  -4   9   2        128.10        128.96         1.57 o                         
  -3   9   2         45.08         48.46         1.05 o                         
  -2   9   2       1451.97       1430.17         8.25 o                         
  -1   9   2        739.91        717.71         4.76 o                         
   0   9   2          7.91          5.74         0.36 o                         
   1   9   2        309.85        304.88         2.57 o                         
   2   9   2         29.34         34.27         0.78 o                         
   3   9   2       1456.32       1382.50         7.91 o                         
   4   9   2          2.04          2.26         0.27 o                         
   5   9   2          1.62          1.42         0.30 o                         
   6   9   2        344.13        322.90         3.41 o                         
   7   9   2        312.25        327.54         3.23 o                         
   8   9   2         19.59         21.65         0.64 o                         
   9   9   2         14.03          9.42         0.51 o                         
  -9  10   2         60.72         60.31         1.58 o                         
  -8  10   2         21.01         19.03         0.70 o                         
  -7  10   2         19.19         16.86         0.50 o                         
  -6  10   2        109.88        107.59         1.56 o                         
  -5  10   2         71.85         70.28         1.32 o                         
  -4  10   2         57.78         55.52         1.10 o                         
  -3  10   2          5.93          6.22         0.51 o                         
  -2  10   2         27.37         31.78         0.87 o                         
  -1  10   2        131.05        133.11         2.05 o                         
   0  10   2         39.89         43.37         0.93 o                         
   1  10   2        124.78        120.88         1.60 o                         
   2  10   2         26.27         26.19         0.78 o                         
   3  10   2         86.92         82.12         1.15 o                         
   4  10   2         76.73         80.80         1.16 o                         
   5  10   2         28.83         29.15         0.72 o                         
   6  10   2         50.34         53.79         1.07 o                         
   7  10   2         63.46         70.49         0.98 o                         
   8  10   2          1.08          0.39         0.31 o                         
  -8  11   2         45.72         47.21         1.11 o                         
  -7  11   2        107.44        121.35         1.56 o                         
  -6  11   2        128.57        129.62         1.54 o                         
  -5  11   2         22.11         18.85         0.65 o                         
  -4  11   2        168.87        162.66         1.89 o                         
  -3  11   2         48.92         49.21         1.06 o                         
  -2  11   2        194.81        201.41         2.64 o                         
  -1  11   2         29.31         28.93         0.93 o                         
   0  11   2          1.63          1.31         0.37 o                         
   1  11   2         34.00         31.58         0.92 o                         
   2  11   2         26.47         29.05         0.81 o                         
   3  11   2         41.64         39.12         0.86 o                         
   4  11   2          0.12          1.10         0.27 o                         
   5  11   2        221.63        231.85         2.35 o                         
   6  11   2         94.61        106.21         1.46 o                         
   7  11   2          1.60          1.92         0.29 o                         
  -6  12   2         46.79         52.71         1.08 o                         
  -5  12   2          0.63          0.66         0.22 o                         
  -4  12   2          3.26          3.42         0.34 o                         
  -3  12   2         11.17         10.37         0.67 o                         
  -2  12   2         92.39         99.08         1.73 o                         
  -1  12   2          7.14          9.09         0.69 o                         
   0  12   2         62.04         64.00         1.24 o                         
   1  12   2         76.12         75.40         1.17 o                         
   2  12   2        336.85        333.13         3.08 o                         
   3  12   2         19.27         19.98         0.60 o                         
   4  12   2         49.95         65.98         1.00 o                         
   5  12   2          5.62          5.28         0.28 o                         
   6  12   2         47.21         36.05         4.35 o                         
  -5  13   2          0.07          0.46         0.21 o                         
  -4  13   2         90.26        114.63         1.59 o                         
  -3  13   2        184.21        176.75         3.13 o                         
  -2  13   2        333.36        349.04         3.64 o                         
  -1  13   2        263.29        262.13         2.97 o                         
   0  13   2         60.28         57.74         1.04 o                         
   1  13   2         34.77         41.20         0.82 o                         
   2  13   2          2.64          5.47         0.34 o                         
   3  13   2         52.81         56.43         1.25 o                         
   4  13   2          0.98          2.69         0.25 o                         
  -1  14   2          0.01          0.44         0.18 o                         
   0  14   2          0.36          0.40         0.22 o                         
   1  14   2         23.48         16.83         3.10 o                         
 -12   1   3         73.27         78.13         0.90 o                         
 -11   1   3         99.00        110.95         1.25 o                         
 -10   1   3          0.17          2.62         0.34 o                         
  -9   1   3          0.82          0.61         0.19 o                         
  -8   1   3         71.92         73.54         0.91 o                         
  -7   1   3        905.34        837.66         3.94 o                         
  -6   1   3       1017.36       1041.81         9.19 o                         
  -5   1   3        188.59        180.00         3.50 o                         
  -4   1   3        345.73        321.03        10.75 o                         
  -3   1   3        528.73        447.05        12.05 o                         
  -2   1   3       5499.82       5279.25        62.89 o                         
  -1   1   3        171.35        179.05         2.26 o                         
   0   1   3       3640.83       3564.14        32.21 o                         
   1   1   3        164.88        160.10         1.68 o                         
   2   1   3       1165.64       1161.16         9.46 o                         
   3   1   3          6.73          8.32         0.42 o                         
   4   1   3       2411.24       2468.81        21.65 o                         
   5   1   3        313.82        343.80         4.17 o                         
   6   1   3          1.59          2.39         0.14 o                         
   7   1   3        693.32        717.90         3.04 o                         
   8   1   3          7.45          9.31         0.30 o                         
   9   1   3        268.51        261.77         2.22 o                         
  10   1   3         10.69         11.14         0.40 o                         
  11   1   3         10.21          7.96         0.32 o                         
 -12   2   3          7.26          9.73         0.29 o                         
 -11   2   3         14.39          6.77         0.34 o                         
 -10   2   3        188.48        167.96         1.55 o                         
  -9   2   3        212.10        227.87         1.92 o                         
  -8   2   3         43.99         50.52         0.66 o                         
  -7   2   3         45.44         49.72         0.63 o                         
  -6   2   3        326.53        325.38         3.39 o                         
  -5   2   3        540.42        585.68         6.07 o                         
  -4   2   3       1789.20       1656.20        47.67 o                         
  -3   2   3        619.86        636.79         8.11 o                         
  -2   2   3       2136.67       2145.08        29.69 o                         
  -1   2   3       4603.13       4008.42        53.83 o                         
   0   2   3       2801.58       2705.93        25.88 o                         
   1   2   3       1528.14       1613.46        10.15 o                         
   2   2   3       1099.36       1070.87         7.05 o                         
   3   2   3       3988.63       4072.75        20.15 o                         
   4   2   3        407.49        384.46         3.30 o                         
   5   2   3         44.63         63.67         1.43 o                         
   6   2   3        702.88        703.81         2.72 o                         
   7   2   3        177.74        193.33         1.21 o                         
   8   2   3         47.05         46.01         0.64 o                         
   9   2   3         13.01         16.13         0.41 o                         
  10   2   3         11.69         15.22         0.42 o                         
  11   2   3         10.23         12.22         0.40 o                         
 -12   3   3         42.02         40.13         0.79 o                         
 -11   3   3          3.90          2.76         0.25 o                         
 -10   3   3         32.23         31.44         0.71 o                         
  -9   3   3        364.75        364.80         2.87 o                         
  -8   3   3        399.55        382.31         2.25 o                         
  -7   3   3        591.52        599.75         3.81 o                         
  -6   3   3        535.12        613.86         5.55 o                         
  -5   3   3         48.96         51.16         1.42 o                         
  -4   3   3       3244.21       3194.88        27.62 o                         
  -3   3   3         37.56         40.95         2.37 o                         
  -2   3   3       2677.75       2531.48       163.55 o                         
  -1   3   3       3216.50       3120.01        26.51 o                         
   0   3   3       5130.74       4836.46        36.09 o                         
   1   3   3        496.79        482.63         4.25 o                         
   2   3   3         32.89         27.47         0.82 o                         
   3   3   3        229.28        241.32         2.22 o                         
   4   3   3        224.03        256.20         3.38 o                         
   5   3   3        307.72        332.20         2.08 o                         
   6   3   3        115.38        121.33         0.94 o                         
   7   3   3         19.19         18.00         0.37 o                         
   8   3   3         53.29         53.61         0.66 o                         
   9   3   3        290.99        288.07         1.96 o                         
  10   3   3         11.52         12.18         0.38 o                         
  11   3   3         37.40         40.91         0.72 o                         
 -12   4   3         16.73         17.08         0.63 o                         
 -11   4   3         43.07         43.07         0.78 o                         
 -10   4   3        186.17        194.06         1.82 o                         
  -9   4   3         67.14         71.10         0.96 o                         
  -8   4   3        185.97        209.80         1.58 o                         
  -7   4   3       5242.72       5155.48        18.68 o                         
  -6   4   3       1208.49       1159.41         6.07 o                         
  -5   4   3       2769.81       2756.18        19.22 o                         
  -4   4   3        199.53        233.12         4.95 o                         
  -3   4   3        308.16        280.26         4.68 o                         
  -2   4   3      10044.80       9901.52        80.31 o                         
  -1   4   3         11.47         17.95         0.69 o                         
   0   4   3          7.05          5.93         0.39 o                         
   1   4   3       1893.21       2006.12        28.36 o                         
   2   4   3        371.76        388.27         3.66 o                         
   3   4   3        870.30        860.99         6.19 o                         
   4   4   3        443.31        469.91         4.34 o                         
   5   4   3        243.06        227.58         1.43 o                         
   6   4   3       1227.27       1213.55         4.98 o                         
   7   4   3        917.04        903.89         3.98 o                         
   8   4   3          0.08          0.66         0.19 o                         
   9   4   3        217.01        224.29         1.65 o                         
  10   4   3          0.25          1.72         0.20 o                         
  11   4   3         42.59         48.64         0.77 o                         
 -12   5   3        243.05        237.78         2.81 o                         
 -11   5   3         39.52         42.98         0.88 o                         
 -10   5   3         99.55        104.19         1.36 o                         
  -9   5   3         40.31         42.77         0.89 o                         
  -8   5   3       1109.63       1087.69         5.18 o                         
  -7   5   3         66.13         66.43         0.81 o                         
  -6   5   3          1.56          2.17         0.20 o                         
  -5   5   3        675.53        613.66         5.33 o                         
  -4   5   3       1707.09       1739.14        14.16 o                         
  -3   5   3        452.13        510.66         4.92 o                         
  -2   5   3        286.86        273.65         4.69 o                         
  -1   5   3        292.07        285.62         6.03 o                         
   0   5   3        436.79        393.94         6.39 o                         
   1   5   3        821.78        823.26         9.15 o                         
   2   5   3          0.74          0.58         0.54 o                         
   3   5   3       1220.24       1238.85        18.30 o                         
   4   5   3          0.52          1.70         0.40 o                         
   5   5   3         66.19         64.71         0.71 o                         
   6   5   3        747.38        735.77         3.47 o                         
   7   5   3       2131.76       2138.37         8.99 o                         
   8   5   3       1498.56       1499.69         7.71 o                         
   9   5   3         82.33         80.62         1.24 o                         
  10   5   3        138.06        137.10         1.46 o                         
  11   5   3          2.64          1.92         0.48 o                         
 -11   6   3         12.47         11.37         0.57 o                         
 -10   6   3         13.55         13.89         0.48 o                         
  -9   6   3       1137.64       1153.84         7.35 o                         
  -8   6   3          1.28          2.01         0.28 o                         
  -7   6   3         85.67         86.43         1.18 o                         
  -6   6   3         10.01          9.31         0.61 o                         
  -5   6   3         11.14         12.08         0.54 o                         
  -4   6   3        213.40        213.92         2.29 o                         
  -3   6   3        184.22        197.55         6.36 o                         
  -2   6   3        336.44        355.84         7.18 o                         
  -1   6   3       1747.04       1758.98        22.17 o                         
   0   6   3        227.44        220.78         3.84 o                         
   1   6   3        103.54        113.08         2.89 o                         
   2   6   3          0.05          0.21         0.45 o                         
   3   6   3        697.41        738.84         4.54 o                         
   4   6   3          2.38          2.67         0.24 o                         
   5   6   3          9.56         16.20         0.47 o                         
   6   6   3         34.89         39.05         0.73 o                         
   7   6   3        682.78        682.91         4.13 o                         
   8   6   3          8.94          9.30         0.38 o                         
   9   6   3         22.15         23.62         0.59 o                         
  10   6   3         43.02         37.29         0.61 o                         
 -11   7   3         93.29         86.58         6.62 o                         
 -10   7   3          6.30          5.79         0.38 o                         
  -9   7   3        243.93        232.33         2.37 o                         
  -8   7   3         61.18         54.16         0.91 o                         
  -7   7   3        390.09        395.06         2.78 o                         
  -6   7   3          6.08          5.19         0.35 o                         
  -5   7   3        129.15        129.60         1.90 o                         
  -4   7   3         46.35         45.56         1.04 o                         
  -3   7   3         49.18         44.31         1.11 o                         
  -2   7   3        219.23        256.88         2.33 o                         
  -1   7   3         37.68         35.21         0.84 o                         
   0   7   3        522.00        511.95         3.77 o                         
   1   7   3       1054.10       1038.21         6.36 o                         
   2   7   3       1274.24       1301.17         7.58 o                         
   3   7   3         90.32        107.48         1.25 o                         
   4   7   3        286.41        267.46         2.01 o                         
   5   7   3        686.00        652.67         3.87 o                         
   6   7   3          5.73          6.67         0.35 o                         
   7   7   3         17.56         19.75         0.57 o                         
   8   7   3         22.35         21.62         0.56 o                         
   9   7   3         68.62         65.95         0.88 o                         
  10   7   3          0.01          0.19         0.27 o                         
 -10   8   3         15.85         20.29         0.82 o                         
  -9   8   3         64.59         65.67         1.12 o                         
  -8   8   3        173.48        165.45         1.86 o                         
  -7   8   3         36.99         44.31         0.88 o                         
  -6   8   3        159.79        148.59         1.66 o                         
  -5   8   3         12.29          8.88         0.49 o                         
  -4   8   3        238.81        211.56         2.21 o                         
  -3   8   3        322.09        320.05         2.84 o                         
  -2   8   3        210.02        191.95         1.80 o                         
  -1   8   3        577.66        568.48         3.93 o                         
   0   8   3         84.61         82.03         1.10 o                         
   1   8   3        171.76        173.87         1.85 o                         
   2   8   3        158.68        145.01         1.82 o                         
   3   8   3        413.84        380.65         2.86 o                         
   4   8   3        457.20        455.72         3.12 o                         
   5   8   3         61.60         70.04         1.17 o                         
   6   8   3         28.44         35.14         0.70 o                         
   7   8   3        263.32        259.29         2.27 o                         
   8   8   3        138.71        141.32         1.51 o                         
   9   8   3         93.67         99.64         1.72 o                         
 -10   9   3        329.69        327.13         4.09 o                         
  -9   9   3          3.87          2.79         0.39 o                         
  -8   9   3         90.20        108.55         1.56 o                         
  -7   9   3         49.25         46.08         0.90 o                         
  -6   9   3          3.67          1.47         0.30 o                         
  -5   9   3         43.32         28.17         0.78 o                         
  -4   9   3         97.88         90.27         1.24 o                         
  -3   9   3          0.42          0.72         0.25 o                         
  -2   9   3          2.64          5.38         0.39 o                         
  -1   9   3       1536.25       1516.42         8.96 o                         
   0   9   3       2042.01       2051.16        10.80 o                         
   1   9   3       1189.41       1166.60         7.95 o                         
   2   9   3         11.42         15.91         0.58 o                         
   3   9   3       1203.26       1151.81         6.08 o                         
   4   9   3        504.90        472.69         3.18 o                         
   5   9   3        587.00        546.06         4.24 o                         
   6   9   3         48.75         54.48         1.26 o                         
   7   9   3          2.81          1.66         0.26 o                         
   8   9   3          3.30          3.53         0.58 o                         
  -9  10   3          0.21          1.20         0.23 o                         
  -8  10   3         41.28         40.89         1.11 o                         
  -7  10   3          7.33          7.48         0.43 o                         
  -6  10   3        170.32        186.04         2.50 o                         
  -5  10   3        156.17        137.10         2.04 o                         
  -4  10   3       1010.71        922.14         6.74 o                         
  -3  10   3         65.41         68.72         1.28 o                         
  -2  10   3         11.90          9.23         0.46 o                         
  -1  10   3       1551.46       1495.34         8.80 o                         
   0  10   3        241.40        251.56         2.70 o                         
   1  10   3        981.17        963.15         6.59 o                         
   2  10   3         31.60         32.53         0.78 o                         
   3  10   3         54.45         62.33         1.02 o                         
   4  10   3         37.94         45.14         0.82 o                         
   5  10   3        300.84        283.64         2.61 o                         
   6  10   3         91.99         79.70         1.22 o                         
   7  10   3         87.63         88.02         1.75 o                         
   8  10   3        254.42        261.14         4.16 o                         
  -8  11   3          3.15          2.88         0.32 o                         
  -7  11   3        146.01        154.47         2.24 o                         
  -6  11   3        157.31        140.47         1.81 o                         
  -5  11   3         83.20         83.51         1.37 o                         
  -4  11   3          5.56          3.59         0.38 o                         
  -3  11   3        410.45        385.88         3.34 o                         
  -2  11   3         20.51         19.89         0.73 o                         
  -1  11   3        928.40        911.17         7.63 o                         
   0  11   3          0.64          0.91         0.35 o                         
   1  11   3        162.21        167.62         2.07 o                         
   2  11   3         36.12         38.13         1.05 o                         
   3  11   3         20.00         24.62         0.63 o                         
   4  11   3         11.17         10.49         0.49 o                         
   5  11   3          0.03          0.57         0.29 o                         
   6  11   3          0.75          1.79         0.26 o                         
   7  11   3         46.95         39.65         1.65 o                         
  -6  12   3          2.51          3.12         0.28 o                         
  -5  12   3        133.11        133.56         1.64 o                         
  -4  12   3          0.61          1.72         0.51 o                         
  -3  12   3        135.00        137.19         1.78 o                         
  -2  12   3         26.90         30.28         0.80 o                         
  -1  12   3        360.61        384.91         3.76 o                         
   0  12   3        712.91        705.68         5.50 o                         
   1  12   3        306.97        331.93         2.98 o                         
   2  12   3         31.29         32.83         0.78 o                         
   3  12   3        222.96        223.41         2.48 o                         
   4  12   3         18.51         22.55         0.58 o                         
   5  12   3          8.52          8.05         0.33 o                         
  -5  13   3         37.28         36.26         1.15 o                         
  -4  13   3         22.57         25.11         1.24 o                         
  -3  13   3         70.41         68.02         2.14 o                         
  -2  13   3         40.72         34.72         1.51 o                         
  -1  13   3        126.58        136.00         1.66 o                         
   0  13   3          0.06          1.67         0.22 o                         
   1  13   3        406.85        423.09         4.14 o                         
   2  13   3          4.25          7.64         0.41 o                         
   3  13   3          9.64         14.25         0.96 o                         
   4  13   3         51.38         52.41         1.94 o                         
  -1  14   3         17.50         11.86         1.29 o                         
 -13   0   4          1.18          0.51         0.25 o                         
 -12   0   4         53.70         61.64         1.26 o                         
 -11   0   4         69.95         66.19         1.21 o                         
 -10   0   4        175.70        178.58         2.39 o                         
  -9   0   4        837.45        813.68         6.72 o                         
  -8   0   4        148.82        137.79         1.77 o                         
  -7   0   4        136.01        141.83         1.78 o                         
  -6   0   4       2126.47       1992.26        20.33 o                         
  -5   0   4        806.39        749.87        15.40 o                         
  -4   0   4       4460.42       4750.47        65.41 o                         
  -3   0   4        427.17        555.25        15.92 o                         
  -2   0   4      14270.71      13431.25       233.71 o                         
  -1   0   4      16208.07      15262.80       273.24 o                         
   0   0   4          3.76          1.61         0.50 o                         
   1   0   4      10758.72      10330.68        77.21 o                         
   2   0   4        793.69        722.25        10.21 o                         
   3   0   4         49.93         61.33         1.23 o                         
   4   0   4        506.71        531.96         5.71 o                         
   5   0   4         54.00         76.40         1.48 o                         
   6   0   4         46.38         51.89         0.69 o                         
   7   0   4        211.72        214.95         1.71 o                         
   8   0   4        155.05        143.05         1.53 o                         
   9   0   4        437.11        415.26         3.17 o                         
  10   0   4        149.55        150.19         1.78 o                         
  11   0   4          9.18          8.68         0.51 o                         
 -12   1   4          0.41          0.74         0.19 o                         
 -11   1   4         65.94         54.09         0.84 o                         
 -10   1   4        527.43        461.75         3.69 o                         
  -9   1   4         72.64         62.65         0.83 o                         
  -8   1   4        714.54        766.28         4.43 o                         
  -7   1   4         80.84         83.66         0.89 o                         
  -6   1   4       1757.43       1770.74        16.03 o                         
  -5   1   4       1084.68       1114.19        12.71 o                         
  -4   1   4        184.40        210.15         4.65 o                         
  -3   1   4       1960.90       1828.06        42.86 o                         
  -2   1   4        445.71        408.88         5.90 o                         
  -1   1   4       9537.30       8779.49        69.87 o                         
   0   1   4      29061.27      25717.87       231.12 o                         
   1   1   4        872.01        793.66         6.40 o                         
   2   1   4       2461.32       2454.59        17.74 o                         
   3   1   4        179.76        173.92         1.99 o                         
   4   1   4         95.91        119.19         2.19 o                         
   5   1   4         82.43         67.14         0.85 o                         
   6   1   4         47.90         39.35         0.44 o                         
   7   1   4         41.82         48.11         0.56 o                         
   8   1   4         16.83         16.69         0.37 o                         
   9   1   4         98.40         90.05         0.93 o                         
  10   1   4         72.82         60.24         0.86 o                         
  11   1   4         31.58         32.53         0.73 o                         
 -12   2   4        117.21        116.57         1.13 o                         
 -11   2   4          9.39          7.63         0.38 o                         
 -10   2   4         85.00         82.77         1.09 o                         
  -9   2   4          9.25         11.72         0.36 o                         
  -8   2   4        145.80        165.36         1.37 o                         
  -7   2   4        491.39        527.06         2.82 o                         
  -6   2   4        154.88        198.71         3.19 o                         
  -5   2   4       2704.55       2888.15        30.54 o                         
  -4   2   4        344.85        348.71         6.48 o                         
  -3   2   4       1629.88       1577.91        32.98 o                         
  -2   2   4        234.23        224.71         4.04 o                         
  -1   2   4       4346.18       4343.92        37.06 o                         
   0   2   4       2429.33       2318.02        30.14 o                         
   1   2   4        133.76        118.59         1.47 o                         
   2   2   4       1616.35       1655.35        11.49 o                         
   3   2   4        874.84        825.97         4.55 o                         
   4   2   4       1413.01       1572.81         9.93 o                         
   5   2   4        128.82        136.74         0.90 o                         
   6   2   4        372.04        403.07         1.70 o                         
   7   2   4          0.12          1.46         0.16 o                         
   8   2   4        151.57        147.74         1.18 o                         
   9   2   4         23.18         23.75         0.49 o                         
  10   2   4         43.48         49.17         0.68 o                         
  11   2   4         58.76         59.29         0.82 o                         
 -12   3   4         40.00         47.74         0.83 o                         
 -11   3   4         42.99         35.82         0.70 o                         
 -10   3   4         87.45         93.86         1.27 o                         
  -9   3   4        712.24        718.27         3.90 o                         
  -8   3   4         51.65         41.63         0.68 o                         
  -7   3   4        457.95        485.41         3.01 o                         
  -6   3   4        292.02        294.52         4.17 o                         
  -5   3   4        112.82        120.68         3.71 o                         
  -4   3   4        823.38        943.96         8.39 o                         
  -3   3   4        165.10        146.14         4.14 o                         
  -2   3   4        212.23        221.41         4.15 o                         
  -1   3   4        222.32        261.18         3.48 o                         
   0   3   4       3678.38       3609.42        22.87 o                         
   1   3   4        151.58        200.73         2.22 o                         
   2   3   4        184.24        194.16         2.29 o                         
   3   3   4        235.77        261.37         1.97 o                         
   4   3   4        804.11        867.96         6.71 o                         
   5   3   4       1106.52       1044.02         3.76 o                         
   6   3   4         55.37         49.96         0.55 o                         
   7   3   4          2.18          3.23         0.20 o                         
   8   3   4         24.76         27.26         0.52 o                         
   9   3   4         85.92         94.83         1.08 o                         
  10   3   4          2.34          2.61         0.26 o                         
  11   3   4         70.24         67.24         1.06 o                         
 -12   4   4          1.57          4.83         0.34 o                         
 -11   4   4        246.55        264.83         2.43 o                         
 -10   4   4        246.56        240.79         2.16 o                         
  -9   4   4        137.38        127.60         1.34 o                         
  -8   4   4       1991.84       1968.15         8.14 o                         
  -7   4   4        377.18        367.09         2.27 o                         
  -6   4   4         21.11         17.91         0.43 o                         
  -5   4   4         64.95         59.93         1.54 o                         
  -4   4   4       1600.09       1676.88        14.32 o                         
  -3   4   4        468.66        462.08         9.00 o                         
  -2   4   4        373.18        385.63         7.39 o                         
  -1   4   4        689.79        719.38         7.63 o                         
   0   4   4         80.94         91.51         1.48 o                         
   1   4   4       2051.27       2108.92        13.45 o                         
   2   4   4       2713.44       2919.05        17.70 o                         
   3   4   4       1501.49       1539.43        13.72 o                         
   4   4   4          7.66          6.13         0.36 o                         
   5   4   4       1862.59       1946.07         6.71 o                         
   6   4   4        271.41        255.34         1.46 o                         
   7   4   4         17.76         20.65         0.41 o                         
   8   4   4        683.98        697.09         3.56 o                         
   9   4   4          0.64          1.94         0.25 o                         
  10   4   4          2.64          3.79         0.26 o                         
  11   4   4         43.52         41.74         1.62 o                         
 -12   5   4         32.02         36.19         0.71 o                         
 -11   5   4        167.10        177.25         2.24 o                         
 -10   5   4        350.30        340.26         3.68 o                         
  -9   5   4          2.98          3.15         0.28 o                         
  -8   5   4        666.53        668.20         4.10 o                         
  -7   5   4         73.32         85.02         0.90 o                         
  -6   5   4        191.96        179.29         2.08 o                         
  -5   5   4        199.82        228.23         2.66 o                         
  -4   5   4        121.60        124.18         3.24 o                         
  -3   5   4        577.19        590.13         6.10 o                         
  -2   5   4         62.15         75.56         1.80 o                         
  -1   5   4        206.33        210.92         3.72 o                         
   0   5   4          4.38          5.19         0.39 o                         
   1   5   4          9.02          3.96         0.38 o                         
   2   5   4       1332.43       1276.00        14.79 o                         
   3   5   4          2.91          9.07         0.52 o                         
   4   5   4         42.34         35.54         0.57 o                         
   5   5   4       1072.45       1043.54         4.47 o                         
   6   5   4        462.75        482.30         2.60 o                         
   7   5   4        403.74        422.71         2.48 o                         
   8   5   4          8.45          7.83         0.36 o                         
   9   5   4         60.24         58.65         1.03 o                         
  10   5   4         70.77         76.73         1.03 o                         
 -11   6   4        121.37        119.33         1.62 o                         
 -10   6   4        616.88        629.44         5.15 o                         
  -9   6   4         15.82         16.21         0.62 o                         
  -8   6   4        387.07        390.45         3.00 o                         
  -7   6   4        226.98        230.65         2.16 o                         
  -6   6   4         53.23         50.34         1.32 o                         
  -5   6   4       1279.89       1201.18        10.11 o                         
  -4   6   4        232.44        223.39         2.27 o                         
  -3   6   4        972.60        963.46        10.21 o                         
  -2   6   4        353.09        371.66         7.93 o                         
  -1   6   4          7.14         11.80         0.87 o                         
   0   6   4         23.16         30.01         1.81 o                         
   1   6   4        598.58        669.37         8.57 o                         
   2   6   4        720.90        764.95         5.72 o                         
   3   6   4        116.44        105.88         1.12 o                         
   4   6   4        322.41        298.75         2.13 o                         
   5   6   4          0.34          1.39         0.22 o                         
   6   6   4        156.50        159.20         1.51 o                         
   7   6   4        105.26        115.80         1.33 o                         
   8   6   4         14.82         14.29         0.56 o                         
   9   6   4          0.76          1.32         0.23 o                         
  10   6   4         48.22         43.10         0.77 o                         
 -11   7   4        737.40        716.94        16.00 o                         
 -10   7   4         99.78         92.71         1.41 o                         
  -9   7   4         39.73         39.66         0.94 o                         
  -8   7   4          6.65          7.50         0.41 o                         
  -7   7   4        232.06        214.22         1.98 o                         
  -6   7   4         37.34         33.97         0.81 o                         
  -5   7   4          6.20          5.07         0.43 o                         
  -4   7   4          5.94          5.37         0.37 o                         
  -3   7   4        847.12        819.95         8.18 o                         
  -2   7   4        496.09        518.26         3.92 o                         
  -1   7   4         29.08         30.44         0.90 o                         
   0   7   4        239.00        234.60         1.99 o                         
   1   7   4         35.00         37.51         0.77 o                         
   2   7   4          0.36          0.72         0.24 o                         
   3   7   4        430.93        417.92         2.93 o                         
   4   7   4        133.85        144.34         1.45 o                         
   5   7   4        623.20        625.34         3.99 o                         
   6   7   4        645.40        635.30         4.54 o                         
   7   7   4        302.17        308.99         2.80 o                         
   8   7   4        115.70        108.05         1.35 o                         
   9   7   4        110.00        101.73         1.24 o                         
 -10   8   4        117.85        139.68         2.20 o                         
  -9   8   4        144.95        144.25         2.00 o                         
  -8   8   4          6.72         10.60         0.52 o                         
  -7   8   4          7.17          5.59         0.34 o                         
  -6   8   4          0.29          0.73         0.30 o                         
  -5   8   4        107.67        103.11         1.64 o                         
  -4   8   4         57.22         43.73         0.97 o                         
  -3   8   4         60.20         61.02         1.12 o                         
  -2   8   4        146.30        146.87         1.73 o                         
  -1   8   4         72.18         77.87         1.23 o                         
   0   8   4        531.66        513.08         3.84 o                         
   1   8   4       1292.20       1232.75         7.06 o                         
   2   8   4          0.12          1.32         0.26 o                         
   3   8   4         25.10         25.87         0.64 o                         
   4   8   4         55.09         45.62         0.96 o                         
   5   8   4          0.98          2.20         0.30 o                         
   6   8   4          7.06          8.03         0.40 o                         
   7   8   4         48.43         50.00         0.84 o                         
   8   8   4         22.48         22.41         0.57 o                         
   9   8   4         21.19         27.48         0.88 o                         
 -10   9   4         46.91         38.21         1.19 o                         
  -9   9   4          6.71         11.16         0.57 o                         
  -8   9   4        338.82        348.54         3.13 o                         
  -7   9   4        249.43        245.26         2.62 o                         
  -6   9   4        696.06        617.75         4.86 o                         
  -5   9   4        397.20        408.38         3.39 o                         
  -4   9   4         13.42         13.48         0.55 o                         
  -3   9   4         79.50         60.77         1.18 o                         
  -2   9   4        306.97        295.08         2.72 o                         
  -1   9   4        640.95        624.57         4.69 o                         
   0   9   4        105.63        101.73         1.58 o                         
   1   9   4          0.08          1.37         0.38 o                         
   2   9   4        794.47        813.24         5.31 o                         
   3   9   4        499.10        451.30         3.09 o                         
   4   9   4          9.28          5.46         0.38 o                         
   5   9   4        282.65        278.39         2.44 o                         
   6   9   4        159.93        182.19         2.16 o                         
   7   9   4         81.20         88.76         2.01 o                         
   8   9   4          9.83         10.15         0.63 o                         
  -9  10   4          6.01          5.59         0.42 o                         
  -8  10   4          3.79          1.83         0.25 o                         
  -7  10   4        203.09        207.58         2.52 o                         
  -6  10   4        264.01        261.95         2.84 o                         
  -5  10   4        127.06        122.63         1.93 o                         
  -4  10   4          5.12          5.64         0.44 o                         
  -3  10   4        394.44        358.27         3.50 o                         
  -2  10   4        262.29        251.51         2.66 o                         
  -1  10   4        265.67        276.99         2.61 o                         
   0  10   4        974.63        945.31         6.48 o                         
   1  10   4        429.90        438.03         4.31 o                         
   2  10   4        183.40        192.33         2.04 o                         
   3  10   4        263.72        270.09         2.32 o                         
   4  10   4        212.40        224.96         2.17 o                         
   5  10   4        206.21        189.05         2.00 o                         
   6  10   4          1.94          1.89         0.32 o                         
   7  10   4         47.62         41.86         1.32 o                         
  -8  11   4          5.65          4.44         0.31 o                         
  -7  11   4         60.43         64.24         1.98 o                         
  -6  11   4        275.86        259.88         2.51 o                         
  -5  11   4         60.85         51.62         1.00 o                         
  -4  11   4        359.92        349.96         3.29 o                         
  -3  11   4         80.66         90.63         1.35 o                         
  -2  11   4         67.47         56.98         1.20 o                         
  -1  11   4        571.93        595.68         4.72 o                         
   0  11   4        304.50        327.74         3.11 o                         
   1  11   4         70.05         79.10         1.18 o                         
   2  11   4         74.65         78.95         1.33 o                         
   3  11   4          6.31          9.26         0.43 o                         
   4  11   4          0.13          0.76         0.29 o                         
   5  11   4        288.38        301.64         3.23 o                         
   6  11   4          8.83          8.29         0.37 o                         
  -6  12   4          0.02          0.49         0.17 o                         
  -5  12   4        403.52        439.51         3.96 o                         
  -4  12   4          4.63          2.53         0.37 o                         
  -3  12   4         63.03         63.12         1.38 o                         
  -2  12   4        514.52        507.19         3.94 o                         
  -1  12   4         20.26         18.36         0.62 o                         
   0  12   4        192.75        199.52         2.00 o                         
   1  12   4         18.60         16.16         0.55 o                         
   2  12   4         38.49         42.26         0.83 o                         
   3  12   4        170.48        158.41         3.19 o                         
   4  12   4         55.37         69.50         1.18 o                         
   5  12   4         48.70         50.31         0.88 o                         
  -4  13   4         48.14         65.86         1.32 o                         
  -3  13   4        157.83        171.69         2.31 o                         
  -2  13   4         43.79         47.89         1.00 o                         
  -1  13   4        236.13        260.73         2.20 o                         
   0  13   4         46.55         46.92         0.81 o                         
   1  13   4        208.19        216.67         3.58 o                         
   2  13   4         23.01         20.07         0.77 o                         
   3  13   4        243.96        231.40         3.25 o                         
 -12   1   5          0.78          1.72         0.21 o                         
 -11   1   5        311.99        323.92         2.70 o                         
 -10   1   5         48.88         55.81         0.93 o                         
  -9   1   5         18.59         16.75         0.48 o                         
  -8   1   5       2131.00       2172.80        10.03 o                         
  -7   1   5        140.26        128.14         1.40 o                         
  -6   1   5       2539.22       2631.89        26.11 o                         
  -5   1   5        147.53        173.89         4.82 o                         
  -4   1   5        100.57         94.26         3.87 o                         
  -3   1   5       1456.06       1380.72        17.91 o                         
  -2   1   5       2031.53       1977.14        22.47 o                         
  -1   1   5      11939.32      11693.06        92.11 o                         
   0   1   5        398.18        415.16         5.69 o                         
   1   1   5        620.08        529.67         4.66 o                         
   2   1   5         10.44          8.47         0.32 o                         
   3   1   5          3.87          4.65         0.28 o                         
   4   1   5          7.74         10.64         0.52 o                         
   5   1   5        109.40        105.70         0.70 o                         
   6   1   5         41.50         31.59         0.39 o                         
   7   1   5        115.77        109.60         0.86 o                         
   8   1   5        307.92        318.12         1.86 o                         
   9   1   5          1.81          3.66         0.26 o                         
  10   1   5        153.66        155.42         1.50 o                         
  11   1   5        128.12        110.80         1.84 o                         
 -12   2   5         70.95         87.90         1.02 o                         
 -11   2   5         90.36         97.45         1.30 o                         
 -10   2   5         44.13         34.87         0.80 o                         
  -9   2   5        712.85        716.92         3.73 o                         
  -8   2   5         19.81         21.34         0.52 o                         
  -7   2   5        164.25        191.69         1.64 o                         
  -6   2   5        160.29        157.03         2.89 o                         
  -5   2   5       2960.69       2913.85        22.32 o                         
  -4   2   5         35.08         34.34         2.53 o                         
  -3   2   5         49.34         41.21         1.72 o                         
  -2   2   5       1383.17       1437.24        13.15 o                         
  -1   2   5       2738.90       2549.70        23.06 o                         
   0   2   5       5034.08       5070.46        33.86 o                         
   1   2   5        901.42        976.64         6.93 o                         
   2   2   5        123.39        171.17         1.55 o                         
   3   2   5         27.64         41.01         0.70 o                         
   4   2   5        785.35        826.05         7.87 o                         
   5   2   5        142.19        153.76         0.85 o                         
   6   2   5        239.53        235.21         1.20 o                         
   7   2   5       1039.35       1022.20         4.85 o                         
   8   2   5        302.80        315.81         2.19 o                         
   9   2   5         46.07         45.58         0.67 o                         
  10   2   5         35.25         28.77         0.55 o                         
  11   2   5         44.95         37.00         1.54 o                         
 -12   3   5         50.04         51.68         0.86 o                         
 -11   3   5         60.01         61.94         0.99 o                         
 -10   3   5        167.18        174.46         1.94 o                         
  -9   3   5        244.52        253.64         2.14 o                         
  -8   3   5        176.56        187.60         1.79 o                         
  -7   3   5        300.13        332.73         2.37 o                         
  -6   3   5        624.44        649.44         5.63 o                         
  -5   3   5        123.96        117.41         2.44 o                         
  -4   3   5         15.84         18.17         1.00 o                         
  -3   3   5        124.82        113.31         3.46 o                         
  -2   3   5       1145.37       1138.64        13.37 o                         
  -1   3   5         21.18         38.53         1.55 o                         
   0   3   5        248.33        247.90         4.93 o                         
   1   3   5        262.53        300.15         3.67 o                         
   2   3   5        771.31        808.04         4.69 o                         
   3   3   5       1988.24       2016.93        10.83 o                         
   4   3   5        175.67        175.89         1.23 o                         
   5   3   5        122.82        114.11         0.77 o                         
   6   3   5        203.98        201.95         1.14 o                         
   7   3   5        163.49        168.30         1.26 o                         
   8   3   5        114.38        117.72         1.18 o                         
   9   3   5         35.93         39.38         0.69 o                         
  10   3   5         86.72         82.48         1.06 o                         
 -12   4   5         61.27         69.95         2.40 o                         
 -11   4   5        116.41        120.36         1.73 o                         
 -10   4   5         95.06         90.09         1.32 o                         
  -9   4   5         36.02         36.63         0.72 o                         
  -8   4   5        414.07        414.91         3.11 o                         
  -7   4   5         66.29         62.75         0.85 o                         
  -6   4   5        735.52        667.55         5.49 o                         
  -5   4   5         15.97         16.01         0.94 o                         
  -4   4   5         86.87         88.00         1.85 o                         
  -3   4   5        619.13        586.63         8.65 o                         
  -2   4   5         29.70         28.91         1.24 o                         
  -1   4   5       1528.15       1657.97        11.64 o                         
   0   4   5         52.28         50.96         1.57 o                         
   1   4   5       2441.53       2709.49        20.89 o                         
   2   4   5          0.20          1.59         0.23 o                         
   3   4   5        378.28        373.67         3.39 o                         
   4   4   5          4.40          3.77         0.17 o                         
   5   4   5        925.45        906.59         3.46 o                         
   6   4   5        196.64        204.68         1.30 o                         
   7   4   5        657.63        666.86         3.74 o                         
   8   4   5          5.95          7.56         0.32 o                         
   9   4   5         76.52         80.00         0.92 o                         
  10   4   5          0.29          0.34         0.17 o                         
 -12   5   5          3.79          1.57         0.19 o                         
 -11   5   5        135.20        143.23         1.74 o                         
 -10   5   5         12.81         11.12         0.58 o                         
  -9   5   5        267.88        264.43         2.83 o                         
  -8   5   5        293.42        295.23         2.10 o                         
  -7   5   5       1104.44       1065.84         5.71 o                         
  -6   5   5          0.03          3.59         0.95 o                         
  -5   5   5        131.93        119.94         1.68 o                         
  -4   5   5        211.33        216.08         3.43 o                         
  -3   5   5        385.03        410.62         7.34 o                         
  -2   5   5        217.49        195.58         3.21 o                         
  -1   5   5        158.55        134.57         2.30 o                         
   0   5   5        331.58        348.37         3.71 o                         
   1   5   5       1225.08       1248.89         9.91 o                         
   2   5   5          5.97         13.38         0.93 o                         
   3   5   5       2289.46       2453.27        12.80 o                         
   4   5   5        318.16        346.44         2.33 o                         
   5   5   5         35.92         34.83         0.58 o                         
   6   5   5        614.17        609.11         3.00 o                         
   7   5   5        463.70        456.78         2.65 o                         
   8   5   5        105.27        105.40         1.32 o                         
   9   5   5         68.92         78.10         1.08 o                         
  10   5   5        204.10        205.22         1.95 o                         
 -11   6   5         97.51        107.97         1.39 o                         
 -10   6   5          4.36          3.33         0.35 o                         
  -9   6   5        597.75        618.74         6.80 o                         
  -8   6   5       1767.41       1768.45        11.42 o                         
  -7   6   5        130.82        121.58         1.73 o                         
  -6   6   5          0.12          0.97         0.33 o                         
  -5   6   5          2.50          5.31         0.44 o                         
  -4   6   5        814.60        816.63         5.33 o                         
  -3   6   5        314.55        330.86         3.32 o                         
  -2   6   5        167.85        176.99         3.31 o                         
  -1   6   5        141.95        169.46         4.35 o                         
   0   6   5        299.70        305.12         3.72 o                         
   1   6   5          3.39          6.36         0.40 o                         
   2   6   5         56.29         65.12         0.95 o                         
   3   6   5        515.86        499.67         3.02 o                         
   4   6   5       1313.57       1278.71         7.15 o                         
   5   6   5         12.53         12.81         0.50 o                         
   6   6   5        278.89        272.70         1.96 o                         
   7   6   5          2.01          2.39         0.26 o                         
   8   6   5         87.59         82.71         1.14 o                         
   9   6   5         17.95         18.30         0.56 o                         
 -11   7   5        228.27        208.86         7.73 o                         
 -10   7   5        138.89        138.79         2.17 o                         
  -9   7   5        132.23        130.53         1.68 o                         
  -8   7   5         33.46         32.25         0.87 o                         
  -7   7   5        708.78        714.70         5.06 o                         
  -6   7   5        116.26        134.22         2.03 o                         
  -5   7   5         15.37         18.47         0.83 o                         
  -4   7   5         98.97        109.90         1.70 o                         
  -3   7   5        537.24        539.99         4.28 o                         
  -2   7   5        716.72        702.37         5.61 o                         
  -1   7   5        115.71        114.30         1.60 o                         
   0   7   5        582.91        570.66         4.08 o                         
   1   7   5         26.63         33.56         0.67 o                         
   2   7   5        117.20        130.25         1.56 o                         
   3   7   5        330.42        327.71         2.49 o                         
   4   7   5         12.68         14.12         0.45 o                         
   5   7   5        101.22         80.40         1.01 o                         
   6   7   5        675.31        697.62         4.20 o                         
   7   7   5        133.74        135.75         1.44 o                         
   8   7   5          1.18          1.57         0.27 o                         
   9   7   5         26.93         21.76         0.50 o                         
 -10   8   5         16.71         14.35         0.93 o                         
  -9   8   5        273.51        239.60         3.32 o                         
  -8   8   5        190.79        175.06         2.07 o                         
  -7   8   5          3.52          3.53         0.38 o                         
  -6   8   5        354.38        292.99         2.66 o                         
  -5   8   5         43.67         37.41         1.04 o                         
  -4   8   5          0.95          3.82         0.36 o                         
  -3   8   5         35.03         34.88         1.01 o                         
  -2   8   5        236.62        219.29         2.28 o                         
  -1   8   5         24.63         23.09         0.86 o                         
   0   8   5          0.22          1.43         0.25 o                         
   1   8   5        889.34        862.45         5.69 o                         
   2   8   5        641.46        642.89         4.26 o                         
   3   8   5        781.60        793.28         4.74 o                         
   4   8   5        445.42        425.55         3.17 o                         
   5   8   5        230.84        235.98         2.22 o                         
   6   8   5        190.25        190.21         1.91 o                         
   7   8   5         21.39         22.08         0.61 o                         
   8   8   5         85.89         77.71         1.83 o                         
 -10   9   5        212.56        176.42        29.79 o                         
  -9   9   5        239.53        266.25         4.10 o                         
  -8   9   5        109.78        108.21         1.58 o                         
  -7   9   5          0.73          1.79         0.28 o                         
  -6   9   5        108.05         94.81         1.49 o                         
  -5   9   5        154.45        155.77         2.14 o                         
  -4   9   5         25.19         32.11         1.09 o                         
  -3   9   5         13.89         13.60         0.52 o                         
  -2   9   5         25.77         33.02         0.84 o                         
  -1   9   5          8.95         10.70         1.03 o                         
   0   9   5       2701.56       2672.09        13.70 o                         
   1   9   5        951.30        981.94         8.13 o                         
   2   9   5         38.77         37.55         0.82 o                         
   3   9   5        324.97        302.43         2.54 o                         
   4   9   5          0.03          0.54         0.29 o                         
   5   9   5         12.56         11.04         0.49 o                         
   6   9   5         63.96         64.41         1.33 o                         
   7   9   5         57.89         63.74         1.65 o                         
   8   9   5         15.34         22.02         1.01 o                         
  -9  10   5         93.68         92.02         1.66 o                         
  -8  10   5          0.78          2.77         0.26 o                         
  -7  10   5          0.76          0.57         0.23 o                         
  -6  10   5        190.42        174.82         2.28 o                         
  -5  10   5        295.48        267.88         2.87 o                         
  -4  10   5        429.70        389.41         5.76 o                         
  -3  10   5        462.42        457.87         3.69 o                         
  -2  10   5         39.74         34.80         0.78 o                         
  -1  10   5         68.75         68.92         1.12 o                         
   0  10   5        223.55        216.60         2.18 o                         
   1  10   5        539.91        554.68         4.03 o                         
   2  10   5          7.41          8.68         0.49 o                         
   3  10   5        227.92        204.97         2.05 o                         
   4  10   5          1.77          0.77         0.31 o                         
   5  10   5        273.22        255.92         2.84 o                         
   6  10   5         25.53         36.81         1.05 o                         
   7  10   5        208.50        218.52         4.64 o                         
  -8  11   5          2.57          3.95         0.38 o                         
  -7  11   5         57.21         45.08         1.02 o                         
  -6  11   5         53.89         60.34         0.93 o                         
  -5  11   5         35.59         30.83         0.78 o                         
  -4  11   5        287.96        278.78         4.38 o                         
  -3  11   5         15.33         17.83         0.60 o                         
  -2  11   5        244.89        245.59         2.35 o                         
  -1  11   5       1563.41       1590.23        10.25 o                         
   0  11   5        701.11        704.91         5.51 o                         
   1  11   5         78.04         76.55         1.02 o                         
   2  11   5          2.92          3.08         0.34 o                         
   3  11   5        436.17        444.23         3.71 o                         
   4  11   5          1.68          2.08         0.29 o                         
   5  11   5        315.52        301.55         3.41 o                         
   6  11   5         51.09         50.92         3.12 o                         
  -6  12   5        238.01        239.88         2.99 o                         
  -5  12   5        278.28        295.13         2.91 o                         
  -4  12   5        277.82        308.98         3.71 o                         
  -3  12   5          0.57          1.62         0.27 o                         
  -2  12   5        692.24        726.26         5.76 o                         
  -1  12   5          0.74          1.26         0.25 o                         
   0  12   5          0.34          0.30         0.21 o                         
   1  12   5          3.97          4.01         0.37 o                         
   2  12   5          3.11          4.54         0.34 o                         
   3  12   5          5.05          4.34         0.41 o                         
   4  12   5         20.54         26.35         0.68 o                         
  -4  13   5        128.66        141.79         1.80 o                         
  -3  13   5        136.85        148.99         1.70 o                         
  -2  13   5        298.93        312.46         2.95 o                         
  -1  13   5         40.59         38.89         0.74 o                         
   0  13   5         66.31         77.75         1.24 o                         
   1  13   5          0.33          0.12         0.18 o                         
   2  13   5         57.77         60.61         2.40 o                         
 -13   0   6         58.92         52.89         5.61 o                         
 -12   0   6        366.75        376.26         3.80 o                         
 -11   0   6          0.94          0.70         0.33 o                         
 -10   0   6        827.72        884.22         7.16 o                         
  -9   0   6        797.83        788.54         5.97 o                         
  -8   0   6          6.99          9.01         0.57 o                         
  -7   0   6        618.75        640.05         7.06 o                         
  -6   0   6       2698.17       2858.20        30.52 o                         
  -5   0   6       1118.81       1184.85        23.58 o                         
  -4   0   6        730.60        715.96        18.83 o                         
  -3   0   6       2382.97       2476.55        24.52 o                         
  -2   0   6        971.45        960.10        13.73 o                         
  -1   0   6       4460.74       4431.69        41.77 o                         
   0   0   6        659.19        644.98         8.49 o                         
   1   0   6        127.19        135.77         2.40 o                         
   2   0   6         66.02         57.48         1.51 o                         
   3   0   6        628.02        621.16         6.50 o                         
   4   0   6       3359.22       3579.47        16.43 o                         
   5   0   6        256.67        292.57         1.79 o                         
   6   0   6         99.86        113.58         1.13 o                         
   7   0   6         82.54         87.48         1.13 o                         
   8   0   6          8.44          8.55         0.43 o                         
   9   0   6       1145.31       1129.37         7.88 o                         
  10   0   6          2.56          5.01         0.52 o                         
 -12   1   6         36.01         27.44         0.55 o                         
 -11   1   6        221.01        245.67         2.46 o                         
 -10   1   6          0.07          1.31         0.26 o                         
  -9   1   6         18.61         31.36         0.80 o                         
  -8   1   6         28.46         26.31         0.66 o                         
  -7   1   6         33.86         32.79         0.87 o                         
  -6   1   6         64.66         76.06         1.81 o                         
  -5   1   6        109.86        128.49         4.06 o                         
  -4   1   6        379.60        387.25         6.95 o                         
  -3   1   6        113.96        108.56         1.99 o                         
  -2   1   6       1627.89       1792.40        23.56 o                         
  -1   1   6       1717.74       1748.44        17.38 o                         
   0   1   6       4025.95       4330.35        31.11 o                         
   1   1   6       2115.18       2253.72        13.41 o                         
   2   1   6          8.27         16.41         0.60 o                         
   3   1   6        589.32        596.50         4.57 o                         
   4   1   6        147.86        166.91         1.05 o                         
   5   1   6          2.10          5.56         0.18 o                         
   6   1   6         36.42         39.04         0.46 o                         
   7   1   6        178.80        176.99         1.17 o                         
   8   1   6        610.91        590.89         2.97 o                         
   9   1   6        368.89        363.81         2.58 o                         
  10   1   6        172.59        157.75         1.94 o                         
 -12   2   6          0.04          0.26         0.16 o                         
 -11   2   6        270.53        275.84         2.28 o                         
 -10   2   6        173.53        170.38         1.85 o                         
  -9   2   6         99.41         85.49         1.15 o                         
  -8   2   6        122.62        140.12         1.54 o                         
  -7   2   6         92.23         97.05         1.45 o                         
  -6   2   6         92.51        124.39         2.04 o                         
  -5   2   6        325.49        345.77         7.17 o                         
  -4   2   6         56.95         46.22         3.48 o                         
  -3   2   6       1894.42       1859.47        13.95 o                         
  -2   2   6         96.19         85.05         2.32 o                         
  -1   2   6        120.93        141.45         3.37 o                         
   0   2   6       2201.82       2258.09        16.95 o                         
   1   2   6         67.67         70.28         1.20 o                         
   2   2   6        433.25        470.66         4.17 o                         
   3   2   6        120.72        134.80         1.61 o                         
   4   2   6         89.35         95.83         0.69 o                         
   5   2   6         49.15         46.24         0.48 o                         
   6   2   6        284.41        296.06         1.42 o                         
   7   2   6          0.52          1.39         0.17 o                         
   8   2   6        190.95        187.31         1.53 o                         
   9   2   6        258.37        247.97         1.85 o                         
  10   2   6        121.56        121.15         1.29 o                         
 -12   3   6         15.22         12.98         0.47 o                         
 -11   3   6        163.58        171.37         1.73 o                         
 -10   3   6         61.27         66.98         1.13 o                         
  -9   3   6        600.78        620.20         5.15 o                         
  -8   3   6        267.87        251.58         2.25 o                         
  -7   3   6         48.38         47.83         0.93 o                         
  -6   3   6         56.25         55.64         1.10 o                         
  -5   3   6        124.98        134.10         7.04 o                         
  -4   3   6       1677.82       1635.85        20.63 o                         
  -3   3   6         76.00         97.08         2.43 o                         
  -2   3   6        376.87        376.95         3.56 o                         
  -1   3   6         93.34        120.91         3.66 o                         
   0   3   6       1478.28       1647.86        13.65 o                         
   1   3   6       1984.51       2208.26        13.92 o                         
   2   3   6       1114.09       1157.77         8.90 o                         
   3   3   6        207.80        209.17         2.39 o                         
   4   3   6        499.88        503.58         1.92 o                         
   5   3   6          1.97          1.24         0.15 o                         
   6   3   6        452.91        474.39         2.19 o                         
   7   3   6         21.24         20.98         0.41 o                         
   8   3   6         22.40         24.07         0.56 o                         
   9   3   6         27.76         27.82         0.60 o                         
  10   3   6         46.69         41.60         0.72 o                         
 -12   4   6         15.07         14.35         0.52 o                         
 -11   4   6         21.78         26.43         0.66 o                         
 -10   4   6         19.56         23.56         0.61 o                         
  -9   4   6        202.98        190.37         1.78 o                         
  -8   4   6       1092.52       1109.74         5.98 o                         
  -7   4   6         10.94          7.98         0.36 o                         
  -6   4   6       1158.77       1117.15         9.63 o                         
  -5   4   6          0.83          0.33         0.27 o                         
  -4   4   6        460.17        467.49         5.40 o                         
  -3   4   6        445.06        528.04         5.58 o                         
  -2   4   6         84.56         83.79         1.61 o                         
  -1   4   6        212.52        206.32         2.22 o                         
   0   4   6        861.10        915.01         6.47 o                         
   1   4   6       7523.65       7493.32        44.02 o                         
   2   4   6        605.11        695.21         5.39 o                         
   3   4   6         53.02         55.69         0.63 o                         
   4   4   6        135.39        157.68         1.08 o                         
   5   4   6        131.45        141.95         1.03 o                         
   6   4   6        315.85        312.06         1.78 o                         
   7   4   6       1184.75       1186.55         5.39 o                         
   8   4   6        236.64        233.64         1.80 o                         
   9   4   6          1.82          3.40         0.28 o                         
  10   4   6         17.85         20.09         0.59 o                         
 -12   5   6        153.80        133.11         3.46 o                         
 -11   5   6        120.63        133.81         1.65 o                         
 -10   5   6         23.07         27.63         0.79 o                         
  -9   5   6        677.05        640.19         7.76 o                         
  -8   5   6        317.90        318.01         2.27 o                         
  -7   5   6       1475.57       1470.38        10.47 o                         
  -6   5   6          8.30          7.44         0.33 o                         
  -5   5   6        402.40        396.11         4.04 o                         
  -4   5   6        435.70        446.75         3.72 o                         
  -3   5   6          9.25         11.92         0.85 o                         
  -2   5   6       2824.11       2973.76        24.77 o                         
  -1   5   6        813.55        910.52        12.12 o                         
   0   5   6        181.56        197.78         3.02 o                         
   1   5   6         58.35         59.70         1.92 o                         
   2   5   6        423.96        450.00         2.45 o                         
   3   5   6        430.09        424.62         2.51 o                         
   4   5   6         60.82         55.27         0.78 o                         
   5   5   6        525.60        542.15         2.68 o                         
   6   5   6       1016.22       1017.17         4.40 o                         
   7   5   6         68.31         72.22         1.01 o                         
   8   5   6        436.93        445.50         3.52 o                         
   9   5   6         42.28         43.92         0.69 o                         
 -11   6   6        391.75        377.56         3.15 o                         
 -10   6   6         87.70         87.74         1.39 o                         
  -9   6   6         27.47         28.15         1.00 o                         
  -8   6   6         37.07         34.11         0.95 o                         
  -7   6   6        118.47        118.63         1.85 o                         
  -6   6   6         15.22         14.92         0.71 o                         
  -5   6   6         22.14         15.34         0.67 o                         
  -4   6   6         70.19         57.59         1.49 o                         
  -3   6   6         49.05         61.41         1.09 o                         
  -2   6   6         16.98         18.36         0.62 o                         
  -1   6   6        350.56        341.39         3.21 o                         
   0   6   6        109.94        129.08         2.32 o                         
   1   6   6       1293.40       1322.61        10.66 o                         
   2   6   6        282.29        299.32         2.36 o                         
   3   6   6          4.43          6.52         0.31 o                         
   4   6   6        187.26        199.74         1.86 o                         
   5   6   6         16.40         14.59         0.46 o                         
   6   6   6        510.43        497.61         3.00 o                         
   7   6   6        348.44        353.30         2.73 o                         
   8   6   6         61.85         62.38         1.12 o                         
   9   6   6          3.14          3.14         0.27 o                         
 -11   7   6         17.25         13.79         0.79 o                         
 -10   7   6         47.52         47.02         0.85 o                         
  -9   7   6          6.48          4.45         0.36 o                         
  -8   7   6       1497.77       1397.67        10.18 o                         
  -7   7   6        161.12        179.18         1.98 o                         
  -6   7   6          7.65          5.32         0.48 o                         
  -5   7   6       1106.09       1041.02         8.74 o                         
  -4   7   6         11.48         12.91         0.82 o                         
  -3   7   6        178.04        193.65         2.13 o                         
  -2   7   6       1134.02       1135.35         6.65 o                         
  -1   7   6         10.07         13.13         0.53 o                         
   0   7   6        230.76        216.60         2.07 o                         
   1   7   6         36.01         40.57         1.21 o                         
   2   7   6        340.38        318.96         2.44 o                         
   3   7   6        451.57        424.60         3.16 o                         
   4   7   6         18.88         14.46         0.46 o                         
   5   7   6         27.36         33.53         0.63 o                         
   6   7   6        140.90        144.66         1.58 o                         
   7   7   6         41.97         43.63         0.91 o                         
   8   7   6         63.72         65.09         1.16 o                         
   9   7   6        112.72        111.94         2.20 o                         
 -10   8   6         70.83         80.09         1.72 o                         
  -9   8   6        155.49        161.50         2.31 o                         
  -8   8   6          5.33          8.80         0.55 o                         
  -7   8   6         75.42         78.90         1.35 o                         
  -6   8   6        127.09        136.04         1.90 o                         
  -5   8   6         12.11         14.36         1.19 o                         
  -4   8   6        105.64         94.62         1.69 o                         
  -3   8   6        195.98        181.08         2.00 o                         
  -2   8   6        475.06        462.55         3.59 o                         
  -1   8   6        545.24        564.71         4.05 o                         
   0   8   6         79.18         79.75         1.17 o                         
   1   8   6         51.49         47.22         1.06 o                         
   2   8   6         83.39         84.27         1.34 o                         
   3   8   6         33.64         26.75         0.70 o                         
   4   8   6          0.02          0.88         0.31 o                         
   5   8   6        201.65        204.32         2.00 o                         
   6   8   6        759.90        757.93         6.52 o                         
   7   8   6        320.03        337.62         3.02 o                         
   8   8   6         54.08         52.49         1.12 o                         
  -9   9   6          6.60          6.19         0.38 o                         
  -8   9   6        324.69        333.13         2.99 o                         
  -7   9   6         44.75         41.21         0.90 o                         
  -6   9   6         21.69         16.37         0.68 o                         
  -5   9   6          8.44          7.67         0.54 o                         
  -4   9   6        903.88        864.45        10.61 o                         
  -3   9   6          4.48          4.25         0.32 o                         
  -2   9   6        216.43        217.57         2.23 o                         
  -1   9   6       3044.47       2968.08        14.75 o                         
   0   9   6         78.96         74.25         1.21 o                         
   1   9   6       1205.26       1217.54         7.80 o                         
   2   9   6          1.34          3.61         0.56 o                         
   3   9   6         64.09         71.98         1.49 o                         
   4   9   6         52.85         53.98         1.29 o                         
   5   9   6          8.12         11.66         0.63 o                         
   6   9   6         39.07         34.43         0.90 o                         
   7   9   6        236.13        264.65         3.32 o                         
  -9  10   6          0.09          0.17         0.24 o                         
  -8  10   6         39.99         42.69         0.93 o                         
  -7  10   6         68.11         83.01         1.83 o                         
  -6  10   6         25.49         21.00         0.64 o                         
  -5  10   6         20.94         21.54         0.83 o                         
  -4  10   6          0.00          0.01         0.33 o                         
  -3  10   6        194.11        191.93         2.16 o                         
  -2  10   6         56.01         55.36         1.00 o                         
  -1  10   6        108.21        116.12         1.47 o                         
   0  10   6        199.52        202.56         2.30 o                         
   1  10   6        436.05        438.17         3.45 o                         
   2  10   6         41.12         39.57         1.25 o                         
   3  10   6        925.22        923.01         6.44 o                         
   4  10   6          6.21          9.34         0.54 o                         
   5  10   6         85.74         83.10         1.45 o                         
   6  10   6        473.76        489.18         5.13 o                         
  -7  11   6         41.99         40.09         0.85 o                         
  -6  11   6         22.59         15.21         0.45 o                         
  -5  11   6        184.12        174.97         1.86 o                         
  -4  11   6         13.37         15.11         0.64 o                         
  -3  11   6        423.90        449.22         3.83 o                         
  -2  11   6         16.78         17.60         0.60 o                         
  -1  11   6        492.68        500.41         4.00 o                         
   0  11   6         89.99         95.52         1.35 o                         
   1  11   6        159.79        156.82         1.95 o                         
   2  11   6         57.74         65.69         1.19 o                         
   3  11   6         44.40         46.73         0.96 o                         
   4  11   6        203.89        201.19         2.06 o                         
   5  11   6         63.27         61.34         1.15 o                         
  -6  12   6         38.02         36.92         0.81 o                         
  -5  12   6          8.46          8.54         0.68 o                         
  -4  12   6        173.93        200.98         2.28 o                         
  -3  12   6         19.15         22.01         0.65 o                         
  -2  12   6         32.17         35.04         0.85 o                         
  -1  12   6          6.22          5.92         0.39 o                         
   0  12   6         22.71         23.20         0.67 o                         
   1  12   6         74.30         74.02         1.08 o                         
   2  12   6        130.10        131.83         2.80 o                         
   3  12   6        133.59        151.70         2.07 o                         
   4  12   6         31.76         23.14         0.65 o                         
  -4  13   6        238.70        207.01         2.52 o                         
  -3  13   6         29.31         29.56         0.68 o                         
  -2  13   6        105.49        107.29         1.64 o                         
  -1  13   6         61.12         57.84         1.22 o                         
   0  13   6        299.96        284.58         2.97 o                         
   1  13   6         67.81         56.06         1.56 o                         
   2  13   6         36.58         34.26         1.54 o                         
 -12   1   7        119.35        123.03         1.25 o                         
 -11   1   7        102.34         99.89         1.51 o                         
 -10   1   7        161.31        152.43         2.16 o                         
  -9   1   7          0.17          0.29         0.25 o                         
  -8   1   7          0.45          1.00         0.26 o                         
  -7   1   7        327.70        327.89         3.33 o                         
  -6   1   7         17.21         27.20         0.85 o                         
  -5   1   7        488.79        505.56        15.85 o                         
  -4   1   7        487.25        509.14         7.53 o                         
  -3   1   7       3381.91       3499.39        28.82 o                         
  -2   1   7         50.65         30.75         1.02 o                         
  -1   1   7       3312.22       3222.66        26.81 o                         
   0   1   7       2690.18       2696.44        16.26 o                         
   1   1   7        641.59        675.64         6.62 o                         
   2   1   7         23.75         25.54         1.16 o                         
   3   1   7        530.07        535.58         2.54 o                         
   4   1   7        739.67        754.31         3.15 o                         
   5   1   7         42.58         44.10         0.48 o                         
   6   1   7        133.96        129.35         0.90 o                         
   7   1   7         69.07         65.50         0.70 o                         
   8   1   7          0.01          0.79         0.24 o                         
   9   1   7         41.36         45.18         0.98 o                         
  10   1   7        190.74        172.20         5.55 o                         
 -12   2   7        137.09        161.24         2.27 o                         
 -11   2   7          7.53         11.40         0.41 o                         
 -10   2   7        162.65        141.17         1.66 o                         
  -9   2   7         81.45         73.64         1.11 o                         
  -8   2   7         47.20         53.52         1.04 o                         
  -7   2   7        132.58        151.40         2.12 o                         
  -6   2   7          7.71          9.15         0.71 o                         
  -5   2   7        287.79        272.58         8.20 o                         
  -4   2   7         93.46        106.21         2.17 o                         
  -3   2   7        404.19        452.76         5.14 o                         
  -2   2   7       4264.43       4569.69        24.98 o                         
  -1   2   7        643.26        705.61         5.69 o                         
   0   2   7       2948.39       3044.48        18.26 o                         
   1   2   7          0.38          4.86         0.35 o                         
   2   2   7        183.81        177.55         2.49 o                         
   3   2   7        264.74        278.63         1.51 o                         
   4   2   7        652.05        670.44         2.43 o                         
   5   2   7        561.59        565.93         2.25 o                         
   6   2   7        381.84        379.35         1.80 o                         
   7   2   7         35.04         32.06         0.57 o                         
   8   2   7         51.28         52.21         0.80 o                         
   9   2   7         32.88         33.67         0.81 o                         
  10   2   7          8.49          7.97         0.52 o                         
 -12   3   7          0.14          0.53         0.22 o                         
 -11   3   7          1.93          0.77         0.20 o                         
 -10   3   7         72.39         69.68         1.13 o                         
  -9   3   7          3.83          2.77         0.29 o                         
  -8   3   7        949.11        933.50         5.52 o                         
  -7   3   7       2126.65       2028.05        15.71 o                         
  -6   3   7        823.61        805.20         6.21 o                         
  -5   3   7        812.75        803.53         6.35 o                         
  -4   3   7       1141.20       1238.75        11.29 o                         
  -3   3   7          1.91          5.29         0.52 o                         
  -2   3   7       1164.65       1216.96         9.93 o                         
  -1   3   7        173.19        203.94         2.35 o                         
   0   3   7        225.06        233.88         2.45 o                         
   1   3   7        261.40        323.86         3.24 o                         
   2   3   7        481.12        523.23         5.07 o                         
   3   3   7        181.59        196.28         1.16 o                         
   4   3   7        240.56        230.55         1.31 o                         
   5   3   7        234.28        218.64         1.26 o                         
   6   3   7         38.61         44.19         0.58 o                         
   7   3   7        975.43        963.82         4.89 o                         
   8   3   7         35.30         40.47         0.79 o                         
   9   3   7          0.99          2.03         0.23 o                         
  10   3   7        290.33        235.36         3.04 o                         
 -12   4   7          0.00         -0.17         0.25 o                         
 -11   4   7        149.71        141.50         1.72 o                         
 -10   4   7         73.63         65.43         0.92 o                         
  -9   4   7        421.95        413.99         3.08 o                         
  -8   4   7        202.77        206.53         1.97 o                         
  -7   4   7         12.49         10.54         0.49 o                         
  -6   4   7        141.77        154.42         1.87 o                         
  -5   4   7        125.55        125.38         1.74 o                         
  -4   4   7        904.65        994.06         7.35 o                         
  -3   4   7        396.82        383.21         3.76 o                         
  -2   4   7       3257.00       3268.65        20.33 o                         
  -1   4   7        484.74        465.14         4.40 o                         
   0   4   7        946.96        920.00         7.03 o                         
   1   4   7       1676.39       1672.96        11.21 o                         
   2   4   7        553.04        556.90         2.53 o                         
   3   4   7        601.27        620.39         2.65 o                         
   4   4   7        177.04        186.14         1.19 o                         
   5   4   7         10.18          7.07         0.25 o                         
   6   4   7       1174.76       1134.21         4.71 o                         
   7   4   7         62.71         71.86         1.00 o                         
   8   4   7         50.96         54.71         1.01 o                         
   9   4   7        276.02        258.30         2.70 o                         
 -12   5   7         69.06         64.60         1.67 o                         
 -11   5   7         23.54         23.69         0.69 o                         
 -10   5   7        284.99        296.70         3.91 o                         
  -9   5   7          1.22          1.23         0.25 o                         
  -8   5   7         18.58         13.29         0.44 o                         
  -7   5   7        244.57        241.64         2.04 o                         
  -6   5   7        186.72        186.03         1.91 o                         
  -5   5   7        332.48        331.02         3.31 o                         
  -4   5   7         42.80         37.30         0.82 o                         
  -3   5   7          0.05          1.11         0.23 o                         
  -2   5   7         34.05         35.82         0.96 o                         
  -1   5   7        724.68        705.67         6.15 o                         
   0   5   7        158.46        155.05         1.78 o                         
   1   5   7       1425.81       1424.45         7.32 o                         
   2   5   7        189.68        196.92         1.33 o                         
   3   5   7          5.36          4.25         0.26 o                         
   4   5   7         41.26         47.39         0.75 o                         
   5   5   7         48.62         61.18         0.76 o                         
   6   5   7       1112.41       1101.98         5.34 o                         
   7   5   7        103.94        105.66         1.23 o                         
   8   5   7         46.43         42.11         0.89 o                         
   9   5   7         41.35         41.47         0.73 o                         
 -11   6   7        304.98        280.12         5.77 o                         
 -10   6   7        127.96        118.71         1.61 o                         
  -9   6   7          6.70          5.26         0.46 o                         
  -8   6   7        148.74        134.99         1.95 o                         
  -7   6   7        591.75        566.76         7.12 o                         
  -6   6   7         21.46         22.15         0.92 o                         
  -5   6   7        118.64        123.05         2.03 o                         
  -4   6   7       1019.56       1022.33         8.99 o                         
  -3   6   7       1884.71       1985.51        16.64 o                         
  -2   6   7        323.18        356.68         3.24 o                         
  -1   6   7        401.62        401.34         3.17 o                         
   0   6   7        198.72        200.52         2.00 o                         
   1   6   7       1421.83       1354.18         7.59 o                         
   2   6   7          4.80          7.69         0.37 o                         
   3   6   7        611.42        606.71         3.36 o                         
   4   6   7          6.01          6.00         0.32 o                         
   5   6   7          2.99          1.09         0.21 o                         
   6   6   7         60.54         60.50         0.86 o                         
   7   6   7        161.48        171.32         1.63 o                         
   8   6   7         18.71         21.20         0.66 o                         
   9   6   7         47.65         43.01         0.89 o                         
 -11   7   7        156.06        133.81         2.70 o                         
 -10   7   7         11.74         12.14         0.46 o                         
  -9   7   7        451.76        449.37         5.22 o                         
  -8   7   7        326.47        321.80         3.37 o                         
  -7   7   7         50.14         52.58         1.09 o                         
  -6   7   7         34.73         36.96         1.19 o                         
  -5   7   7        226.74        241.08         3.49 o                         
  -4   7   7         19.22         23.85         0.94 o                         
  -3   7   7         38.75         37.21         0.83 o                         
  -2   7   7        738.99        744.05         5.00 o                         
  -1   7   7        427.72        423.62         3.41 o                         
   0   7   7         48.92         41.87         0.77 o                         
   1   7   7        307.50        319.51         2.83 o                         
   2   7   7          1.45          4.19         0.34 o                         
   3   7   7         51.29         56.58         0.98 o                         
   4   7   7        208.10        197.84         2.35 o                         
   5   7   7         25.85         27.00         0.62 o                         
   6   7   7        125.61        119.86         1.47 o                         
   7   7   7         51.82         55.16         0.95 o                         
   8   7   7          7.32          6.44         0.32 o                         
 -10   8   7         29.69         17.50         0.70 o                         
  -9   8   7         67.85         75.88         1.36 o                         
  -8   8   7        118.97        122.73         1.92 o                         
  -7   8   7        666.52        685.00         5.26 o                         
  -6   8   7         97.06         83.41         1.64 o                         
  -5   8   7        704.50        690.96         6.33 o                         
  -4   8   7          5.20          6.74         0.54 o                         
  -3   8   7         48.53         46.98         0.88 o                         
  -2   8   7        905.43        886.92         5.78 o                         
  -1   8   7         84.44         85.57         1.47 o                         
   0   8   7        482.27        507.68         3.43 o                         
   1   8   7         80.54         85.32         1.40 o                         
   2   8   7        387.40        420.17         4.12 o                         
   3   8   7        199.45        198.97         2.38 o                         
   4   8   7          1.05          2.69         0.30 o                         
   5   8   7        112.21        109.56         1.33 o                         
   6   8   7         71.27         65.35         1.00 o                         
   7   8   7         87.22         87.74         1.13 o                         
  -9   9   7         38.04         35.03         2.55 o                         
  -8   9   7         14.61         14.65         0.54 o                         
  -7   9   7         68.37         76.39         1.17 o                         
  -6   9   7          7.81          8.19         0.48 o                         
  -5   9   7          0.63          2.40         0.40 o                         
  -4   9   7          0.43          0.42         0.29 o                         
  -3   9   7         27.43         29.63         1.05 o                         
  -2   9   7       1775.51       1765.78         9.97 o                         
  -1   9   7        116.61        122.44         1.74 o                         
   0   9   7        750.25        739.02         4.69 o                         
   1   9   7        290.60        301.88         2.91 o                         
   2   9   7          3.68          2.51         0.44 o                         
   3   9   7       1327.60       1361.28        10.86 o                         
   4   9   7          7.91          9.75         0.52 o                         
   5   9   7        101.23         90.05         1.40 o                         
   6   9   7        136.32        139.52         1.94 o                         
   7   9   7         12.22         10.49         0.70 o                         
  -8  10   7          5.24          7.38         0.38 o                         
  -7  10   7          3.94          5.19         0.37 o                         
  -6  10   7        105.00         97.22         1.37 o                         
  -5  10   7        107.75         94.21         1.58 o                         
  -4  10   7         13.04         13.67         0.61 o                         
  -3  10   7        368.21        382.23         3.65 o                         
  -2  10   7         10.71         10.05         0.44 o                         
  -1  10   7        384.85        415.83         3.90 o                         
   0  10   7        729.61        763.94         6.02 o                         
   1  10   7          0.07          0.60         0.30 o                         
   2  10   7        233.70        246.84         2.88 o                         
   3  10   7        299.03        311.02         3.39 o                         
   4  10   7         11.55          8.37         0.41 o                         
   5  10   7         32.52         21.34         0.55 o                         
   6  10   7        271.45        268.49         4.52 o                         
  -7  11   7          3.14          1.67         0.25 o                         
  -6  11   7        106.77        105.44         1.81 o                         
  -5  11   7         81.00         74.74         1.45 o                         
  -4  11   7        105.36        109.78         1.57 o                         
  -3  11   7        104.23        101.30         1.49 o                         
  -2  11   7         52.92         52.73         1.58 o                         
  -1  11   7        607.86        637.66         5.04 o                         
   0  11   7         13.75         14.94         0.56 o                         
   1  11   7        244.10        252.80         2.70 o                         
   2  11   7          8.24          7.62         0.40 o                         
   3  11   7         69.08         63.03         1.10 o                         
   4  11   7        474.02        466.85         9.38 o                         
   5  11   7        321.30        302.20         4.73 o                         
  -6  12   7          2.23          2.51         0.25 o                         
  -5  12   7        488.66        504.88         4.47 o                         
  -4  12   7         23.29         23.82         0.61 o                         
  -3  12   7         80.67         85.69         1.68 o                         
  -2  12   7          4.79          6.12         0.39 o                         
  -1  12   7         35.79         40.16         0.76 o                         
   0  12   7         81.37         82.09         1.60 o                         
   1  12   7          3.27          3.47         0.27 o                         
   2  12   7          2.38          3.59         0.38 o                         
   3  12   7          6.86         10.61         0.57 o                         
  -3  13   7         17.86         20.14         0.87 o                         
  -2  13   7          7.58          6.01         0.36 o                         
  -1  13   7          0.97          1.23         0.32 o                         
   0  13   7          2.00          2.73         0.38 o                         
 -12   0   8         28.58         35.40         0.82 o                         
 -11   0   8         17.05         11.43         0.64 o                         
 -10   0   8        780.76        794.91         7.60 o                         
  -9   0   8         68.71         67.66         1.51 o                         
  -8   0   8        298.91        333.13         5.02 o                         
  -7   0   8          0.36          2.15         0.46 o                         
  -6   0   8         53.13         59.81         1.90 o                         
  -5   0   8       2692.93       2634.48        45.54 o                         
  -4   0   8       1094.87       1227.91        15.23 o                         
  -3   0   8         14.69         19.29         1.23 o                         
  -2   0   8       7762.53       7937.96        59.38 o                         
  -1   0   8       2556.58       2520.27        54.20 o                         
   0   0   8       2846.05       2888.13        29.82 o                         
   1   0   8          0.29          1.84         0.49 o                         
   2   0   8       1436.42       1429.42        14.27 o                         
   3   0   8         21.39         16.80         0.38 o                         
   4   0   8        263.91        292.93         2.49 o                         
   5   0   8        813.92        831.36         4.67 o                         
   6   0   8          0.62          2.10         0.24 o                         
   7   0   8        865.58        891.03         5.97 o                         
   8   0   8         25.68         27.65         1.39 o                         
   9   0   8          8.78          9.05         0.89 o                         
 -12   1   8          0.13          0.43         0.17 o                         
 -11   1   8         24.71         20.49         0.57 o                         
 -10   1   8         23.53         19.55         0.66 o                         
  -9   1   8         58.07         56.66         1.06 o                         
  -8   1   8        116.81        115.78         1.72 o                         
  -7   1   8        199.28        208.86         2.73 o                         
  -6   1   8        315.77        313.55         3.16 o                         
  -5   1   8          4.79          8.23         0.50 o                         
  -4   1   8       1532.11       1587.56        12.88 o                         
  -3   1   8        683.11        733.20         7.22 o                         
  -2   1   8        185.89        166.85         2.12 o                         
  -1   1   8       5330.43       5752.25        45.74 o                         
   0   1   8        144.26        159.98         2.33 o                         
   1   1   8        316.78        363.22         4.03 o                         
   2   1   8        277.27        283.92         2.13 o                         
   3   1   8          3.70          5.44         0.19 o                         
   4   1   8        301.80        318.62         1.64 o                         
   5   1   8          2.81          3.19         0.18 o                         
   6   1   8        247.58        259.21         1.51 o                         
   7   1   8        164.89        176.47         1.31 o                         
   8   1   8        187.83        188.01         1.95 o                         
   9   1   8          0.33          0.83         0.33 o                         
 -12   2   8        153.62        166.51         2.25 o                         
 -11   2   8         94.72         77.97         0.97 o                         
 -10   2   8         32.20         41.62         0.80 o                         
  -9   2   8        116.20        109.48         1.43 o                         
  -8   2   8        136.30        142.79         2.28 o                         
  -7   2   8        119.30        115.80         1.54 o                         
  -6   2   8        232.55        242.02         2.52 o                         
  -5   2   8       1802.58       1887.75        10.80 o                         
  -4   2   8        153.26        156.70         2.74 o                         
  -3   2   8       1553.64       1593.75        10.73 o                         
  -2   2   8        862.45        839.82         8.93 o                         
  -1   2   8        458.67        531.93         4.71 o                         
   0   2   8         38.79         50.15         1.16 o                         
   1   2   8        198.96        220.40         2.91 o                         
   2   2   8        689.11        760.61         3.33 o                         
   3   2   8         32.27         36.73         0.41 o                         
   4   2   8         31.34         33.79         0.42 o                         
   5   2   8          3.60          4.61         0.34 o                         
   6   2   8         44.44         45.82         0.59 o                         
   7   2   8         49.91         47.91         0.76 o                         
   8   2   8        654.00        673.61         4.38 o                         
   9   2   8         57.10         60.23         1.06 o                         
 -12   3   8        190.27        179.83         4.24 o                         
 -11   3   8        227.48        229.07         1.85 o                         
 -10   3   8         16.37         16.61         0.52 o                         
  -9   3   8       1057.18       1031.95         5.26 o                         
  -8   3   8       2006.27       1979.03        12.84 o                         
  -7   3   8        204.40        200.88         3.08 o                         
  -6   3   8         23.00         22.72         0.72 o                         
  -5   3   8        397.27        391.64         3.68 o                         
  -4   3   8        314.26        303.99         4.05 o                         
  -3   3   8        207.18        211.09         2.83 o                         
  -2   3   8         44.15         46.02         1.11 o                         
  -1   3   8        932.74        951.33         7.13 o                         
   0   3   8        168.84        164.54         2.18 o                         
   1   3   8        188.48        198.90         1.68 o                         
   2   3   8        763.89        793.26         3.28 o                         
   3   3   8          5.86          7.06         0.20 o                         
   4   3   8       1250.67       1209.16         4.69 o                         
   5   3   8        133.44        150.28         1.11 o                         
   6   3   8          0.44          1.27         0.19 o                         
   7   3   8        842.34        844.72         5.45 o                         
   8   3   8        222.94        228.19         2.56 o                         
   9   3   8        698.96        685.61         6.20 o                         
 -12   4   8        181.26        180.14         3.83 o                         
 -11   4   8         66.24         61.35         1.14 o                         
 -10   4   8        169.01        165.32         1.60 o                         
  -9   4   8         75.71         76.01         1.19 o                         
  -8   4   8        206.24        214.91         1.95 o                         
  -7   4   8         17.57         16.45         0.64 o                         
  -6   4   8        210.69        215.73         2.33 o                         
  -5   4   8         28.67         33.93         1.43 o                         
  -4   4   8         17.97         20.24         0.67 o                         
  -3   4   8        214.33        210.84         2.22 o                         
  -2   4   8        151.41        162.87         2.13 o                         
  -1   4   8          9.37          3.97         0.31 o                         
   0   4   8       2054.66       2119.47         9.33 o                         
   1   4   8         59.17         48.55         0.69 o                         
   2   4   8        154.79        160.84         1.11 o                         
   3   4   8          0.07          2.02         0.38 o                         
   4   4   8        190.43        162.13         1.34 o                         
   5   4   8       1131.95       1084.53         5.04 o                         
   6   4   8        292.83        290.02         2.11 o                         
   7   4   8         23.57         20.52         0.58 o                         
   8   4   8         30.28         29.58         0.82 o                         
   9   4   8         58.33         53.74         1.04 o                         
 -11   5   8         94.60         97.43         1.39 o                         
 -10   5   8         31.92         24.86         0.78 o                         
  -9   5   8         40.96         41.29         0.83 o                         
  -8   5   8         23.70         23.22         0.58 o                         
  -7   5   8          2.45          2.63         0.26 o                         
  -6   5   8         52.76         52.54         1.05 o                         
  -5   5   8        178.18        177.37         1.70 o                         
  -4   5   8        363.11        366.19         2.93 o                         
  -3   5   8          0.58          3.48         0.53 o                         
  -2   5   8        154.76        169.14         1.37 o                         
  -1   5   8        723.65        666.78         3.63 o                         
   0   5   8       1103.49       1128.17         5.24 o                         
   1   5   8        695.94        721.29         3.68 o                         
   2   5   8        183.22        209.40         1.60 o                         
   3   5   8         25.65         18.63         0.46 o                         
   4   5   8        270.33        247.26         1.82 o                         
   5   5   8         19.82         20.46         0.47 o                         
   6   5   8         85.15        101.28         1.13 o                         
   7   5   8        266.31        252.58         1.99 o                         
   8   5   8          1.41          1.89         0.32 o                         
   9   5   8         13.82         11.34         0.46 o                         
 -11   6   8         22.63         22.30         0.96 o                         
 -10   6   8         12.60         13.85         0.57 o                         
  -9   6   8         30.33         32.34         0.97 o                         
  -8   6   8         56.05         65.68         1.49 o                         
  -7   6   8          8.74          8.47         0.71 o                         
  -6   6   8        110.71        122.25         1.91 o                         
  -5   6   8        585.22        560.22         5.28 o                         
  -4   6   8        226.07        229.45         5.35 o                         
  -3   6   8          9.86         11.14         0.77 o                         
  -2   6   8        784.81        774.84         5.63 o                         
  -1   6   8        439.49        423.51         3.04 o                         
   0   6   8        195.08        197.05         1.94 o                         
   1   6   8        136.82        131.73         1.55 o                         
   2   6   8        644.11        618.24         3.81 o                         
   3   6   8         14.18          5.49         0.33 o                         
   4   6   8        144.51        116.63         1.48 o                         
   5   6   8         30.78         34.04         0.71 o                         
   6   6   8         18.19         16.58         0.51 o                         
   7   6   8        186.99        196.37         1.92 o                         
   8   6   8         12.36         13.45         0.61 o                         
 -11   7   8          7.89         11.69         0.64 o                         
 -10   7   8          1.56          2.70         0.29 o                         
  -9   7   8        121.76        112.63         1.71 o                         
  -8   7   8        303.40        284.39         2.93 o                         
  -7   7   8        652.78        646.94         6.22 o                         
  -6   7   8        129.95        129.45         2.11 o                         
  -5   7   8         11.29         12.95         0.69 o                         
  -4   7   8        774.38        773.72         8.17 o                         
  -3   7   8         39.93         45.42         0.99 o                         
  -2   7   8        981.91        981.09         7.28 o                         
  -1   7   8         81.67         75.62         1.08 o                         
   0   7   8        747.45        764.92         5.13 o                         
   1   7   8        124.88        132.64         1.92 o                         
   2   7   8          0.00          1.11         0.23 o                         
   3   7   8         86.03         72.75         1.08 o                         
   4   7   8         37.53         38.93         0.92 o                         
   5   7   8         57.92         53.67         0.86 o                         
   6   7   8        119.34        123.33         1.35 o                         
   7   7   8         55.71         55.22         0.97 o                         
   8   7   8         24.91         21.66         0.70 o                         
 -10   8   8         29.44         30.09         0.94 o                         
  -9   8   8         60.60         56.44         1.28 o                         
  -8   8   8        121.46        118.16         1.86 o                         
  -7   8   8         45.88         39.00         1.31 o                         
  -6   8   8       1081.97       1055.65         8.34 o                         
  -5   8   8         58.08         60.90         1.56 o                         
  -4   8   8        168.08        153.93         2.35 o                         
  -3   8   8        444.68        421.04         3.54 o                         
  -2   8   8        903.70        881.35         5.77 o                         
  -1   8   8        217.83        213.20         2.54 o                         
   0   8   8        802.64        780.90         6.49 o                         
   1   8   8       1170.11       1165.28         8.25 o                         
   2   8   8         12.50         11.91         0.61 o                         
   3   8   8        537.74        486.96         4.68 o                         
   4   8   8          5.34          8.10         0.42 o                         
   5   8   8          6.18          6.41         0.38 o                         
   6   8   8          9.57         12.13         0.48 o                         
   7   8   8          9.10          8.83         0.44 o                         
  -9   9   8          3.98          4.08         0.41 o                         
  -8   9   8        269.04        267.74         2.64 o                         
  -7   9   8          9.98          8.16         0.41 o                         
  -6   9   8         37.88         34.68         0.79 o                         
  -5   9   8         42.22         52.98         1.23 o                         
  -4   9   8         99.17        101.06         1.51 o                         
  -3   9   8         13.02         14.83         0.55 o                         
  -2   9   8         57.02         60.83         1.09 o                         
  -1   9   8          4.86          4.85         0.42 o                         
   0   9   8        454.99        469.68         3.65 o                         
   1   9   8         96.52         87.17         1.42 o                         
   2   9   8        300.62        316.93         3.06 o                         
   3   9   8          5.03          7.61         0.42 o                         
   4   9   8          0.39          0.94         0.26 o                         
   5   9   8        112.17        111.85         1.50 o                         
   6   9   8         27.37         28.43         0.57 o                         
  -8  10   8         33.44         32.62         0.72 o                         
  -7  10   8        154.15        146.71         2.11 o                         
  -6  10   8         26.45         27.37         0.72 o                         
  -5  10   8         57.53         53.47         1.31 o                         
  -4  10   8        117.28        114.57         1.68 o                         
  -3  10   8        340.81        351.71         3.23 o                         
  -2  10   8        111.73        116.68         1.61 o                         
  -1  10   8          1.57          2.26         0.34 o                         
   0  10   8         20.62         22.33         0.79 o                         
   1  10   8         69.79         67.71         1.17 o                         
   2  10   8        122.24        133.50         2.00 o                         
   3  10   8         60.96         63.42         1.10 o                         
   4  10   8          2.11          5.32         0.34 o                         
   5  10   8          0.12          0.17         0.19 o                         
  -7  11   8         27.68         24.62         0.84 o                         
  -6  11   8         17.36         11.49         0.40 o                         
  -5  11   8        283.47        282.32         3.15 o                         
  -4  11   8        116.97        126.15         1.71 o                         
  -3  11   8          0.01          0.30         0.28 o                         
  -2  11   8        216.27        214.82         3.08 o                         
  -1  11   8        438.09        452.69         4.03 o                         
   0  11   8        204.57        202.47         2.51 o                         
   1  11   8         38.26         36.68         0.84 o                         
   2  11   8         61.42         60.11         1.17 o                         
   3  11   8        134.85        144.81         2.41 o                         
   4  11   8          0.22          0.72         0.26 o                         
  -5  12   8          1.58          0.91         0.20 o                         
  -4  12   8          2.98          1.28         0.22 o                         
  -3  12   8        155.52        155.73         1.96 o                         
  -2  12   8         41.52         43.74         0.94 o                         
  -1  12   8          0.13          0.55         0.18 o                         
   0  12   8        118.64        113.52         3.00 o                         
   1  12   8        220.67        217.20         2.28 o                         
   2  12   8        103.44        101.89         2.06 o                         
 -12   1   9          9.83         12.23         0.46 o                         
 -11   1   9         94.69         96.16         1.12 o                         
 -10   1   9         35.33         39.10         0.82 o                         
  -9   1   9         55.03         55.24         0.93 o                         
  -8   1   9        235.65        226.08         2.41 o                         
  -7   1   9        983.53        979.41         6.13 o                         
  -6   1   9          0.02          1.20         0.28 o                         
  -5   1   9        220.65        231.84         2.18 o                         
  -4   1   9        901.92        963.35         7.35 o                         
  -3   1   9        781.65        791.96         6.20 o                         
  -2   1   9        198.28        198.27         2.41 o                         
  -1   1   9        612.37        611.02         5.80 o                         
   0   1   9         92.22         94.19         1.84 o                         
   1   1   9        222.48        214.25         1.36 o                         
   2   1   9        219.65        206.13         1.15 o                         
   3   1   9        159.37        165.23         0.99 o                         
   4   1   9          2.55          3.77         0.19 o                         
   5   1   9        302.18        312.11         1.71 o                         
   6   1   9        418.54        428.03         2.35 o                         
   7   1   9        642.09        657.46         4.05 o                         
   8   1   9        191.00        196.32         2.66 o                         
   9   1   9         85.99         87.13         2.05 o                         
 -12   2   9         24.67         26.08         0.63 o                         
 -11   2   9        371.11        369.47         3.00 o                         
 -10   2   9        693.42        713.19         4.54 o                         
  -9   2   9         13.80         14.05         0.52 o                         
  -8   2   9          6.18          6.87         0.44 o                         
  -7   2   9       1564.72       1586.92         8.61 o                         
  -6   2   9        727.27        719.57         5.12 o                         
  -5   2   9        528.37        539.98         3.68 o                         
  -4   2   9        172.73        210.52         2.11 o                         
  -3   2   9         74.55         70.90         2.24 o                         
  -2   2   9        116.19        138.11         2.29 o                         
  -1   2   9        351.50        366.36         3.98 o                         
   0   2   9        701.10        706.54         4.57 o                         
   1   2   9        159.92        135.63         1.09 o                         
   2   2   9         25.99         28.73         0.39 o                         
   3   2   9         92.84         91.26         0.73 o                         
   4   2   9        740.63        729.23         2.89 o                         
   5   2   9        329.05        324.88         1.86 o                         
   6   2   9       1182.69       1171.02         5.68 o                         
   7   2   9        486.15        490.38         3.37 o                         
   8   2   9          0.53          0.78         0.25 o                         
   9   2   9        225.65        210.94         5.07 o                         
 -12   3   9         30.05         34.38         0.88 o                         
 -11   3   9          2.44          1.99         0.22 o                         
 -10   3   9        133.09        140.31         1.45 o                         
  -9   3   9         86.56         90.71         1.33 o                         
  -8   3   9        190.75        180.48         1.98 o                         
  -7   3   9         73.49         83.16         1.29 o                         
  -6   3   9         28.58         30.74         0.89 o                         
  -5   3   9         40.46         43.01         1.04 o                         
  -4   3   9         22.31         15.33         0.48 o                         
  -3   3   9         34.99         30.33         0.61 o                         
  -2   3   9       2733.24       2739.72        13.12 o                         
  -1   3   9       1219.77       1272.90         6.61 o                         
   0   3   9         35.70         29.82         0.59 o                         
   1   3   9         30.61         27.99         0.50 o                         
   2   3   9         49.87         38.74         0.50 o                         
   3   3   9          2.39          2.41         0.16 o                         
   4   3   9         88.60         87.47         0.80 o                         
   5   3   9          2.70          3.15         0.21 o                         
   6   3   9          7.25          6.58         0.33 o                         
   7   3   9        314.22        315.79         2.78 o                         
   8   3   9        235.88        236.33         2.43 o                         
   9   3   9          0.84          0.75         0.25 o                         
 -12   4   9        238.83        209.70         2.98 o                         
 -11   4   9         12.10         12.72         0.64 o                         
 -10   4   9        150.24        143.01         1.71 o                         
  -9   4   9          0.69          0.67         0.24 o                         
  -8   4   9          6.13          4.67         0.30 o                         
  -7   4   9          1.06          1.23         0.29 o                         
  -6   4   9         28.44         24.60         0.72 o                         
  -5   4   9        283.99        279.46         2.50 o                         
  -4   4   9        344.76        339.62         2.72 o                         
  -3   4   9        951.09        963.79         6.86 o                         
  -2   4   9         71.22         82.37         0.87 o                         
  -1   4   9        128.34        104.25         0.97 o                         
   0   4   9        549.22        562.49         2.83 o                         
   1   4   9          3.97          7.67         0.29 o                         
   2   4   9          3.68          4.81         0.29 o                         
   3   4   9         23.03         27.65         0.47 o                         
   4   4   9         14.95         16.80         0.44 o                         
   5   4   9        254.60        261.03         2.58 o                         
   6   4   9          0.46          1.56         0.27 o                         
   7   4   9        754.13        783.50         6.42 o                         
   8   4   9          3.68          2.92         0.39 o                         
 -11   5   9         82.22         74.98         1.47 o                         
 -10   5   9         46.38         44.70         1.33 o                         
  -9   5   9        189.09        183.82         2.48 o                         
  -8   5   9        511.19        516.98         5.34 o                         
  -7   5   9          5.50          5.59         0.36 o                         
  -6   5   9         10.92          9.51         0.42 o                         
  -5   5   9        675.00        685.52         4.09 o                         
  -4   5   9         15.84         15.33         0.50 o                         
  -3   5   9       1241.56       1184.24         7.07 o                         
  -2   5   9         22.57         23.58         0.47 o                         
  -1   5   9        173.26        192.08         1.57 o                         
   0   5   9        142.88        134.63         1.31 o                         
   1   5   9        182.76        226.89         1.71 o                         
   2   5   9        871.87        801.84         4.00 o                         
   3   5   9        611.96        592.80         3.70 o                         
   4   5   9        458.14        452.88         3.13 o                         
   5   5   9          1.85          0.52         0.22 o                         
   6   5   9        597.13        597.22         3.97 o                         
   7   5   9        682.63        686.69         5.66 o                         
   8   5   9          0.59          0.50         0.26 o                         
 -11   6   9        116.11        118.32         2.05 o                         
 -10   6   9          6.72          5.31         0.39 o                         
  -9   6   9         48.96         50.16         1.10 o                         
  -8   6   9        113.95        126.49         2.48 o                         
  -7   6   9        146.14        157.54         2.38 o                         
  -6   6   9          1.85          2.56         0.48 o                         
  -5   6   9        335.23        339.33         4.08 o                         
  -4   6   9        200.90        172.51         2.62 o                         
  -3   6   9        971.12        964.41         9.16 o                         
  -2   6   9       1288.92       1267.89         7.24 o                         
  -1   6   9        670.20        681.33         4.21 o                         
   0   6   9        480.80        493.84         3.70 o                         
   1   6   9         27.59         21.51         0.64 o                         
   2   6   9         41.34         29.46         0.69 o                         
   3   6   9         30.99         26.98         0.58 o                         
   4   6   9        228.63        198.51         1.85 o                         
   5   6   9       1065.72       1083.86         6.40 o                         
   6   6   9         26.39         31.81         0.70 o                         
   7   6   9         54.18         55.14         1.15 o                         
   8   6   9         29.27         26.55         0.82 o                         
 -10   7   9          2.04          2.48         0.32 o                         
  -9   7   9        308.51        316.02         3.53 o                         
  -8   7   9         39.17         46.59         1.08 o                         
  -7   7   9        310.38        313.87         3.71 o                         
  -6   7   9        153.25        151.01         2.04 o                         
  -5   7   9        859.58        832.99         7.11 o                         
  -4   7   9        390.26        384.35         4.36 o                         
  -3   7   9         16.24         16.39         0.64 o                         
  -2   7   9       1046.97        996.36         6.25 o                         
  -1   7   9        851.47        835.78         5.12 o                         
   0   7   9         72.85         71.32         1.12 o                         
   1   7   9        759.99        693.08         5.18 o                         
   2   7   9         90.07         76.62         1.12 o                         
   3   7   9          8.44          7.72         0.39 o                         
   4   7   9         92.63         75.33         1.09 o                         
   5   7   9        151.17        149.09         1.68 o                         
   6   7   9          4.73          6.97         0.38 o                         
   7   7   9         45.24         42.21         0.95 o                         
 -10   8   9          3.34          6.57         0.36 o                         
  -9   8   9          0.83          0.48         0.22 o                         
  -8   8   9         21.12         22.04         0.75 o                         
  -7   8   9         39.69         34.62         0.90 o                         
  -6   8   9        228.58        238.22         3.07 o                         
  -5   8   9        146.61        146.55         2.20 o                         
  -4   8   9        214.22        219.25         2.39 o                         
  -3   8   9        489.79        510.46         6.10 o                         
  -2   8   9         19.17         21.92         0.66 o                         
  -1   8   9        169.40        174.31         1.77 o                         
   0   8   9       1753.85       1746.38        10.93 o                         
   1   8   9        120.34        140.24         1.82 o                         
   2   8   9        245.77        253.36         2.95 o                         
   3   8   9        223.79        202.56         2.37 o                         
   4   8   9        250.15        250.28         2.39 o                         
   5   8   9          2.41          3.06         0.32 o                         
   6   8   9          3.96          4.32         0.34 o                         
  -9   9   9        197.99        188.46         2.85 o                         
  -8   9   9         34.73         32.58         0.84 o                         
  -7   9   9        318.60        338.93         3.07 o                         
  -6   9   9          8.12         10.71         0.55 o                         
  -5   9   9         15.69         15.61         0.72 o                         
  -4   9   9         15.62         14.79         0.61 o                         
  -3   9   9         15.53         17.05         0.63 o                         
  -2   9   9          1.52          3.30         0.36 o                         
  -1   9   9       1185.45       1198.72         8.12 o                         
   0   9   9        182.49        176.87         1.95 o                         
   1   9   9         58.30         54.65         1.04 o                         
   2   9   9         43.48         48.44         1.03 o                         
   3   9   9         12.35         14.89         0.49 o                         
   4   9   9        414.69        403.86         4.15 o                         
   5   9   9          1.28          1.51         0.24 o                         
   6   9   9         64.82         58.14         3.22 o                         
  -8  10   9         43.44         38.49         1.15 o                         
  -7  10   9          8.10          6.64         0.35 o                         
  -6  10   9         57.33         59.93         1.13 o                         
  -5  10   9         33.23         34.77         0.93 o                         
  -4  10   9         17.46         18.66         0.71 o                         
  -3  10   9        544.23        576.50         4.46 o                         
  -2  10   9         40.15         45.41         1.15 o                         
  -1  10   9        397.62        392.83         3.50 o                         
   0  10   9        305.05        317.35         2.99 o                         
   1  10   9         24.54         25.40         0.68 o                         
   2  10   9         25.81         28.25         0.95 o                         
   3  10   9         44.47         36.79         0.66 o                         
   4  10   9        105.12        109.86         1.48 o                         
  -6  11   9        260.75        269.20         3.34 o                         
  -5  11   9         12.98         14.54         0.69 o                         
  -4  11   9          2.75          2.53         0.31 o                         
  -3  11   9          2.58          2.05         0.27 o                         
  -2  11   9         45.86         50.00         1.46 o                         
  -1  11   9         38.99         34.27         0.99 o                         
   0  11   9          0.13          0.44         0.24 o                         
   1  11   9         26.31         29.46         0.66 o                         
   2  11   9        410.45        440.24         4.36 o                         
   3  11   9         23.12         14.17         0.48 o                         
  -4  12   9         10.27         12.66         0.41 o                         
  -3  12   9         62.14         57.54         1.61 o                         
  -2  12   9         46.07         43.58         1.84 o                         
  -1  12   9         37.67         39.68         1.04 o                         
   0  12   9          0.20          1.05         0.30 o                         
   1  12   9         57.44         52.29         1.61 o                         
 -12   0  10         90.56         80.65         2.21 o                         
 -11   0  10        116.81        115.08         1.74 o                         
 -10   0  10        218.42        236.75         2.95 o                         
  -9   0  10        680.48        697.22         7.02 o                         
  -8   0  10        126.47        132.60         2.28 o                         
  -7   0  10        964.83        968.11         7.74 o                         
  -6   0  10         13.88         21.23         0.94 o                         
  -5   0  10        137.47        145.31         2.42 o                         
  -4   0  10         31.85         22.70         1.15 o                         
  -3   0  10        278.66        252.97         3.10 o                         
  -2   0  10        642.89        677.49         6.55 o                         
  -1   0  10         16.22         13.63         0.60 o                         
   0   0  10       1438.08       1581.57         8.29 o                         
   1   0  10        560.82        513.60         2.90 o                         
   2   0  10        992.36       1011.99         5.23 o                         
   3   0  10       3297.92       3341.93        14.33 o                         
   4   0  10       3943.58       3849.82        15.89 o                         
   5   0  10        653.47        630.06         4.69 o                         
   6   0  10       1336.40       1347.01         7.96 o                         
   7   0  10        301.32        310.16         3.39 o                         
   8   0  10        582.83        574.94        12.37 o                         
 -12   1  10         10.13         11.71         0.56 o                         
 -11   1  10         78.21         85.23         1.06 o                         
 -10   1  10         76.54         75.24         1.08 o                         
  -9   1  10         26.17         28.21         0.87 o                         
  -8   1  10         10.43         11.40         0.83 o                         
  -7   1  10         59.89         58.77         1.01 o                         
  -6   1  10       1350.53       1413.21         9.45 o                         
  -5   1  10         17.45         17.42         0.57 o                         
  -4   1  10        830.99        859.85         5.45 o                         
  -3   1  10        684.34        779.17         4.42 o                         
  -2   1  10         17.21         17.19         1.21 o                         
  -1   1  10       4017.99       4102.48        17.47 o                         
   0   1  10        531.00        561.90         3.12 o                         
   1   1  10         56.89         47.85         0.53 o                         
   2   1  10          0.00          0.62         0.13 o                         
   3   1  10        618.70        630.85         2.58 o                         
   4   1  10         11.40         15.39         0.35 o                         
   5   1  10       1064.28       1099.45         4.94 o                         
   6   1  10         28.60         28.15         0.55 o                         
   7   1  10        682.02        716.43         4.97 o                         
   8   1  10         46.95         45.11         1.27 o                         
 -12   2  10         23.16         23.74         0.55 o                         
 -11   2  10          1.14          1.55         0.19 o                         
 -10   2  10          4.38          3.39         0.31 o                         
  -9   2  10        554.71        571.55         3.79 o                         
  -8   2  10         12.55         11.60         0.55 o                         
  -7   2  10        145.24        145.46         1.68 o                         
  -6   2  10         36.95         41.38         0.96 o                         
  -5   2  10         58.44         50.20         0.91 o                         
  -4   2  10       1796.45       1802.17        11.15 o                         
  -3   2  10       1236.23       1329.61         7.42 o                         
  -2   2  10        202.03        214.75         1.83 o                         
  -1   2  10        129.81        113.52         1.22 o                         
   0   2  10         39.44         40.36         0.56 o                         
   1   2  10        751.52        781.27         3.34 o                         
   2   2  10        531.81        538.10         2.43 o                         
   3   2  10         75.55         93.49         0.83 o                         
   4   2  10        639.44        644.00         2.87 o                         
   5   2  10        134.51        134.30         1.12 o                         
   6   2  10        550.47        562.94         3.41 o                         
   7   2  10         25.24         28.40         0.70 o                         
   8   2  10          0.22          0.33         0.36 o                         
 -12   3  10         15.07         12.78         0.50 o                         
 -11   3  10         15.94         17.56         0.46 o                         
 -10   3  10        157.69        161.75         1.71 o                         
  -9   3  10        131.27        133.80         1.91 o                         
  -8   3  10         86.10         85.58         1.34 o                         
  -7   3  10        278.00        287.16         2.77 o                         
  -6   3  10        326.07        339.48         3.78 o                         
  -5   3  10        112.01        110.61         1.43 o                         
  -4   3  10         12.37         13.02         0.45 o                         
  -3   3  10         18.45         20.01         0.51 o                         
  -2   3  10        161.26        181.39         1.35 o                         
  -1   3  10       1084.52       1101.81         4.91 o                         
   0   3  10        244.98        250.14         1.84 o                         
   1   3  10        388.71        374.12         2.35 o                         
   2   3  10        158.24        157.91         1.18 o                         
   3   3  10          2.61          3.29         0.20 o                         
   4   3  10         11.49         15.80         0.39 o                         
   5   3  10        249.37        270.90         2.01 o                         
   6   3  10         58.29         55.76         1.08 o                         
   7   3  10        201.01        199.60         2.64 o                         
   8   3  10         30.57         29.07         0.79 o                         
 -11   4  10          2.60          2.15         0.29 o                         
 -10   4  10          4.34          3.26         0.28 o                         
  -9   4  10         16.21         20.35         0.53 o                         
  -8   4  10          5.16          5.44         0.33 o                         
  -7   4  10        796.83        829.88         5.51 o                         
  -6   4  10         97.08         98.90         1.34 o                         
  -5   4  10       1122.54       1094.54         6.80 o                         
  -4   4  10        421.07        456.33         3.23 o                         
  -3   4  10         11.27         13.71         0.38 o                         
  -2   4  10        677.37        685.96         3.41 o                         
  -1   4  10        511.30        523.47         2.74 o                         
   0   4  10        376.94        363.18         2.35 o                         
   1   4  10         31.84         32.49         0.57 o                         
   2   4  10        138.68        135.99         1.10 o                         
   3   4  10        191.18        186.59         1.44 o                         
   4   4  10         46.33         44.86         0.67 o                         
   5   4  10        290.91        294.17         2.24 o                         
   6   4  10        425.30        446.74         4.64 o                         
   7   4  10         85.42         87.35         1.59 o                         
   8   4  10         40.61         35.54         0.85 o                         
 -11   5  10         72.96         72.10         1.62 o                         
 -10   5  10        304.89        301.20         4.88 o                         
  -9   5  10         40.84         40.84         1.04 o                         
  -8   5  10        400.90        397.73         4.36 o                         
  -7   5  10        570.22        569.07         6.09 o                         
  -6   5  10         31.65         27.87         0.68 o                         
  -5   5  10       1910.10       1906.09        10.03 o                         
  -4   5  10       1391.77       1408.76         9.53 o                         
  -3   5  10         10.30         17.41         0.45 o                         
  -2   5  10        124.19        123.87         1.24 o                         
  -1   5  10         31.61         29.03         0.57 o                         
   0   5  10        116.80        114.49         1.24 o                         
   1   5  10          0.03          1.36         0.19 o                         
   2   5  10          3.57          6.87         0.29 o                         
   3   5  10        346.34        363.21         2.64 o                         
   4   5  10          9.69          8.53         0.39 o                         
   5   5  10        119.26        112.89         1.35 o                         
   6   5  10       1184.81       1212.32         7.74 o                         
   7   5  10        146.43        139.39         1.78 o                         
 -11   6  10         36.98         36.86         0.93 o                         
 -10   6  10         44.09         38.25         0.87 o                         
  -9   6  10        140.33        143.09         2.69 o                         
  -8   6  10        315.49        329.96         3.73 o                         
  -7   6  10         28.81         30.53         1.05 o                         
  -6   6  10         98.54        100.32         1.98 o                         
  -5   6  10        115.02        112.51         2.14 o                         
  -4   6  10        956.61        932.33         6.81 o                         
  -3   6  10          3.73          6.42         0.37 o                         
  -2   6  10          1.66          0.90         0.25 o                         
  -1   6  10        169.13        140.56         1.53 o                         
   0   6  10         28.69         21.21         0.61 o                         
   1   6  10         59.77         62.48         1.16 o                         
   2   6  10        467.38        453.90         3.20 o                         
   3   6  10          0.40          2.99         0.30 o                         
   4   6  10         41.95         45.94         0.94 o                         
   5   6  10        107.87        111.02         1.46 o                         
   6   6  10         17.93         17.46         0.52 o                         
   7   6  10          6.21          5.44         0.34 o                         
 -10   7  10         36.68         42.00         0.85 o                         
  -9   7  10        705.10        714.70         7.80 o                         
  -8   7  10        144.63        150.93         1.80 o                         
  -7   7  10         21.63         21.91         0.86 o                         
  -6   7  10         10.16         10.67         0.71 o                         
  -5   7  10         11.17         12.81         0.83 o                         
  -4   7  10        470.16        452.11         4.15 o                         
  -3   7  10          2.81          3.90         0.38 o                         
  -2   7  10        739.21        722.89         4.56 o                         
  -1   7  10         46.82         53.73         0.95 o                         
   0   7  10        283.44        279.00         2.30 o                         
   1   7  10         29.16         22.97         0.63 o                         
   2   7  10          0.30          2.11         0.29 o                         
   3   7  10         25.79         31.67         0.83 o                         
   4   7  10         41.17         36.97         0.78 o                         
   5   7  10         31.44         27.14         0.63 o                         
   6   7  10         25.54         25.09         0.57 o                         
  -9   8  10          4.45          4.38         0.37 o                         
  -8   8  10          8.38          6.07         0.37 o                         
  -7   8  10          1.75          2.44         0.30 o                         
  -6   8  10          3.94          2.87         0.38 o                         
  -5   8  10         97.75        105.05         2.08 o                         
  -4   8  10         61.64         56.99         1.47 o                         
  -3   8  10        268.18        269.92         3.29 o                         
  -2   8  10        192.21        207.66         2.43 o                         
  -1   8  10       1265.65       1237.77         7.56 o                         
   0   8  10        116.53        123.34         1.49 o                         
   1   8  10         35.60         31.40         0.84 o                         
   2   8  10        212.07        193.88         1.97 o                         
   3   8  10         54.18         47.44         0.85 o                         
   4   8  10         60.13         57.39         0.86 o                         
   5   8  10         55.38         64.41         2.06 o                         
   6   8  10         42.21         37.14         0.82 o                         
  -8   9  10         10.04         10.93         0.53 o                         
  -7   9  10        202.67        219.32         2.34 o                         
  -6   9  10          0.73          0.81         0.31 o                         
  -5   9  10        515.14        536.07         5.08 o                         
  -4   9  10        105.62         92.63         1.40 o                         
  -3   9  10        343.22        343.28         3.16 o                         
  -2   9  10        274.26        286.02         4.10 o                         
  -1   9  10        378.23        364.61         3.17 o                         
   0   9  10         64.88         64.83         1.28 o                         
   1   9  10         43.13         49.12         0.94 o                         
   2   9  10        132.43        133.98         1.54 o                         
   3   9  10         15.58         18.86         0.53 o                         
   4   9  10         10.18         10.69         0.39 o                         
   5   9  10        134.65        127.71         3.44 o                         
  -7  10  10          0.42          0.48         0.19 o                         
  -6  10  10         44.10         48.58         1.04 o                         
  -5  10  10         75.36         77.61         1.65 o                         
  -4  10  10         79.08         85.11         1.39 o                         
  -3  10  10         43.33         44.66         1.00 o                         
  -2  10  10        302.54        308.54         3.05 o                         
  -1  10  10         62.47         62.23         1.21 o                         
   0  10  10        171.85        169.91         2.95 o                         
   1  10  10        183.35        189.22         2.48 o                         
   2  10  10         38.45         41.02         0.77 o                         
   3  10  10         14.78         17.60         0.44 o                         
   4  10  10          0.54          0.12         0.18 o                         
  -6  11  10          2.69          4.32         0.32 o                         
  -5  11  10         52.72         49.69         1.15 o                         
  -4  11  10          1.26          1.24         0.24 o                         
  -3  11  10        174.43        189.51         3.56 o                         
  -2  11  10          0.32          0.82         0.26 o                         
  -1  11  10         15.46         17.72         0.77 o                         
   0  11  10         84.25         87.65         1.95 o                         
   1  11  10         15.12         13.13         0.55 o                         
   2  11  10         44.18         48.33         1.17 o                         
  -3  12  10         26.32         26.26         0.96 o                         
  -2  12  10         13.12          9.01         0.58 o                         
  -1  12  10        276.87        228.70        13.27 o                         
 -12   1  11          9.33          8.45         0.45 o                         
 -11   1  11        141.47        137.80         1.25 o                         
 -10   1  11        125.37        123.17         1.29 o                         
  -9   1  11         11.06         12.66         0.50 o                         
  -8   1  11          0.12          0.26         0.25 o                         
  -7   1  11         82.77         91.24         1.28 o                         
  -6   1  11         92.30         91.29         1.27 o                         
  -5   1  11       1258.61       1300.46         6.70 o                         
  -4   1  11        363.64        366.49         3.06 o                         
  -3   1  11          4.77          6.36         0.46 o                         
  -2   1  11       1599.32       1636.38         9.74 o                         
  -1   1  11        359.16        345.35         2.59 o                         
   0   1  11        149.08        153.19         1.16 o                         
   1   1  11        534.54        530.29         2.52 o                         
   2   1  11       3140.63       3065.44         9.94 o                         
   3   1  11          6.63          6.84         0.26 o                         
   4   1  11        228.40        231.98         1.55 o                         
   5   1  11        294.21        308.69         1.97 o                         
   6   1  11          1.63          2.92         0.32 o                         
   7   1  11         56.14         55.28         2.65 o                         
 -12   2  11        127.33        109.42         3.28 o                         
 -11   2  11        226.47        226.50         1.63 o                         
 -10   2  11        104.03        100.24         1.20 o                         
  -9   2  11         26.96         29.39         0.63 o                         
  -8   2  11         42.00         46.26         0.93 o                         
  -7   2  11       1158.42       1161.08         7.25 o                         
  -6   2  11         86.12         73.54         1.15 o                         
  -5   2  11        195.29        204.96         1.94 o                         
  -4   2  11        263.34        287.53         2.56 o                         
  -3   2  11         62.39         83.92         8.48 o                         
  -2   2  11        150.23        149.16         1.42 o                         
  -1   2  11       2377.41       2422.81        10.13 o                         
   0   2  11        173.95        169.51         1.23 o                         
   1   2  11       1677.98       1694.45         6.49 o                         
   2   2  11        265.43        264.16         1.60 o                         
   3   2  11        155.24        157.75         1.23 o                         
   4   2  11          7.20          8.03         0.31 o                         
   5   2  11        213.66        217.69         1.80 o                         
   6   2  11          0.48          1.02         0.25 o                         
   7   2  11         13.29         11.44         1.10 o                         
 -11   3  11        214.32        223.41         2.50 o                         
 -10   3  11          1.49          1.96         0.23 o                         
  -9   3  11        644.34        666.41         4.20 o                         
  -8   3  11       1382.89       1444.64         8.75 o                         
  -7   3  11        641.92        667.13         4.59 o                         
  -6   3  11         72.92         77.83         1.19 o                         
  -5   3  11         55.93         60.16         0.98 o                         
  -4   3  11         48.38         48.06         0.81 o                         
  -3   3  11        265.07        264.16         1.95 o                         
  -2   3  11         96.72         89.12         0.96 o                         
  -1   3  11         20.07         19.56         0.46 o                         
   0   3  11        617.97        620.85         3.50 o                         
   1   3  11       1058.37       1024.15         5.53 o                         
   2   3  11         25.68         31.46         0.54 o                         
   3   3  11          1.24          2.42         0.22 o                         
   4   3  11        159.63        178.36         1.67 o                         
   5   3  11        150.73        148.79         1.64 o                         
   6   3  11         48.00         46.13         1.02 o                         
   7   3  11         69.82         62.50         1.57 o                         
 -11   4  11          8.70         13.42         0.61 o                         
 -10   4  11        284.48        285.54         3.32 o                         
  -9   4  11        272.89        283.30         2.18 o                         
  -8   4  11       1110.83       1098.92         7.14 o                         
  -7   4  11        776.43        762.68         5.25 o                         
  -6   4  11        986.04       1006.54         5.55 o                         
  -5   4  11        401.67        400.50         3.26 o                         
  -4   4  11        240.53        216.17         1.97 o                         
  -3   4  11        158.41        153.82         1.40 o                         
  -2   4  11        433.18        449.41         2.59 o                         
  -1   4  11        173.22        167.62         1.72 o                         
   0   4  11        107.94        117.65         1.16 o                         
   1   4  11         43.94         49.09         0.68 o                         
   2   4  11          0.47          0.68         0.18 o                         
   3   4  11        165.26        165.02         1.50 o                         
   4   4  11        618.21        618.73         3.78 o                         
   5   4  11          8.39          8.91         0.36 o                         
   6   4  11         18.85         17.94         0.65 o                         
   7   4  11        247.39        235.01         4.17 o                         
 -11   5  11         26.72         26.15         0.92 o                         
 -10   5  11         32.84         29.89         1.08 o                         
  -9   5  11         34.93         39.89         0.80 o                         
  -8   5  11        273.34        284.47         3.36 o                         
  -7   5  11       1073.40       1105.94        14.95 o                         
  -6   5  11         92.82         96.48         1.18 o                         
  -5   5  11        519.20        515.71         3.74 o                         
  -4   5  11         56.36         49.22         0.75 o                         
  -3   5  11        227.72        220.20         1.66 o                         
  -2   5  11        300.72        316.02         2.25 o                         
  -1   5  11        205.58        201.13         1.86 o                         
   0   5  11          5.00          4.72         0.29 o                         
   1   5  11          0.02          0.92         0.19 o                         
   2   5  11        218.03        200.22         1.66 o                         
   3   5  11        229.16        207.57         1.96 o                         
   4   5  11         20.60         21.37         0.61 o                         
   5   5  11        145.92        149.75         1.71 o                         
   6   5  11        457.58        452.25         3.92 o                         
   7   5  11        153.94        133.67         3.66 o                         
 -10   6  11          6.01          7.79         0.46 o                         
  -9   6  11        151.15        158.99         1.96 o                         
  -8   6  11         84.27         85.33         1.51 o                         
  -7   6  11        217.47        227.32         2.79 o                         
  -6   6  11         33.97         31.75         0.92 o                         
  -5   6  11        297.94        315.72         3.35 o                         
  -4   6  11         36.71         41.49         0.97 o                         
  -3   6  11          3.94          6.39         0.42 o                         
  -2   6  11          0.96          1.56         0.26 o                         
  -1   6  11         38.09         36.20         0.79 o                         
   0   6  11        157.31        144.30         1.63 o                         
   1   6  11        362.86        387.10         3.06 o                         
   2   6  11        404.48        409.36         2.97 o                         
   3   6  11         51.11         42.96         0.95 o                         
   4   6  11         32.84         37.78         0.76 o                         
   5   6  11         40.89         43.25         0.83 o                         
   6   6  11         12.34         10.82         0.48 o                         
 -10   7  11          0.17          0.49         0.23 o                         
  -9   7  11        338.20        347.73         3.27 o                         
  -8   7  11         20.71         24.61         0.70 o                         
  -7   7  11        109.55        109.15         1.72 o                         
  -6   7  11         56.57         59.48         1.21 o                         
  -5   7  11        193.55        198.05         2.56 o                         
  -4   7  11        413.61        412.64         3.89 o                         
  -3   7  11         29.62         30.43         0.95 o                         
  -2   7  11        384.01        390.01         4.24 o                         
  -1   7  11         74.13         76.46         1.14 o                         
   0   7  11       1357.53       1357.78         7.39 o                         
   1   7  11        338.97        368.46         2.84 o                         
   2   7  11        356.29        370.54         2.80 o                         
   3   7  11         29.86         31.34         0.71 o                         
   4   7  11         61.50         56.84         0.93 o                         
   5   7  11        160.20        170.76         2.63 o                         
   6   7  11         91.68         75.72         2.14 o                         
  -9   8  11        127.58        119.70         1.88 o                         
  -8   8  11          0.01          0.22         0.25 o                         
  -7   8  11        179.91        185.59         2.19 o                         
  -6   8  11          6.06          7.20         0.51 o                         
  -5   8  11        149.25        160.95         2.76 o                         
  -4   8  11          3.48          2.72         0.37 o                         
  -3   8  11         33.53         33.77         0.94 o                         
  -2   8  11       1026.63       1058.90         7.69 o                         
  -1   8  11        454.45        451.89         4.28 o                         
   0   8  11         21.15         16.20         0.54 o                         
   1   8  11        167.05        175.31         1.90 o                         
   2   8  11          0.40          1.53         0.31 o                         
   3   8  11         42.45         44.42         0.79 o                         
   4   8  11          5.01          7.07         0.30 o                         
   5   8  11          7.94          9.85         0.60 o                         
  -8   9  11          2.42          2.20         0.25 o                         
  -7   9  11         13.96         14.77         0.58 o                         
  -6   9  11          3.08          5.70         0.41 o                         
  -5   9  11         97.92         99.29         1.52 o                         
  -4   9  11        109.23        114.06         1.67 o                         
  -3   9  11         70.58         70.29         1.29 o                         
  -2   9  11        106.80        112.58         2.10 o                         
  -1   9  11         31.11         39.55         1.03 o                         
   0   9  11         11.53         10.75         0.46 o                         
   1   9  11         38.99         37.88         0.89 o                         
   2   9  11          0.00          0.79         0.34 o                         
   3   9  11          0.04          0.35         0.17 o                         
   4   9  11        167.69        148.45         3.11 o                         
  -7  10  11         31.12         30.43         0.78 o                         
  -6  10  11          5.11          3.28         0.28 o                         
  -5  10  11         82.64         91.02         1.36 o                         
  -4  10  11        145.00        145.03         2.02 o                         
  -3  10  11         38.27         43.82         0.88 o                         
  -2  10  11        217.91        207.70         3.09 o                         
  -1  10  11        138.41        153.17         2.37 o                         
   0  10  11        189.35        188.62         2.95 o                         
   1  10  11        133.25        144.48         3.42 o                         
   2  10  11          3.16          4.64         0.30 o                         
   3  10  11         63.05         57.70         1.44 o                         
  -5  11  11         33.49         22.89         0.74 o                         
  -4  11  11        110.66         99.42         1.95 o                         
  -3  11  11          1.24          1.75         0.36 o                         
  -2  11  11         18.06         20.88         0.86 o                         
  -1  11  11        263.05        266.15         3.79 o                         
   0  11  11        179.75        175.10         2.99 o                         
   1  11  11        112.62        106.64         1.80 o                         
 -11   0  12        212.27        209.72         2.34 o                         
 -10   0  12        106.91         99.04         1.62 o                         
  -9   0  12         17.66         17.55         0.84 o                         
  -8   0  12          3.40          3.19         0.47 o                         
  -7   0  12        323.42        343.57         3.97 o                         
  -6   0  12          6.51          9.65         0.68 o                         
  -5   0  12        813.45        813.84         6.89 o                         
  -4   0  12          4.54          5.57         0.71 o                         
  -3   0  12        187.04        165.97         2.20 o                         
  -2   0  12         29.22         34.91         1.03 o                         
  -1   0  12        408.38        405.07         3.57 o                         
   0   0  12        730.66        721.93         4.89 o                         
   1   0  12          0.07          1.02         0.28 o                         
   2   0  12        430.56        438.45         3.18 o                         
   3   0  12        649.84        675.12         4.80 o                         
   4   0  12        203.59        206.94         2.22 o                         
   5   0  12          3.13          3.97         0.43 o                         
   6   0  12          8.96         10.44         0.83 o                         
 -11   1  12         80.57         84.37         0.89 o                         
 -10   1  12        504.54        512.98         3.60 o                         
  -9   1  12         69.79         75.20         1.09 o                         
  -8   1  12       1137.36       1155.11         7.03 o                         
  -7   1  12        173.58        163.56         1.61 o                         
  -6   1  12         47.39         57.60         1.00 o                         
  -5   1  12          0.11          1.02         0.34 o                         
  -4   1  12          0.39          1.20         0.25 o                         
  -3   1  12        363.18        395.44         2.93 o                         
  -2   1  12         13.94         14.66         0.43 o                         
  -1   1  12          0.12          1.23         0.20 o                         
   0   1  12       1518.26       1567.75         6.23 o                         
   1   1  12        362.24        355.27         1.95 o                         
   2   1  12        558.99        574.59         2.71 o                         
   3   1  12        104.73        103.31         0.94 o                         
   4   1  12        138.25        137.68         1.29 o                         
   5   1  12        764.19        756.96         4.86 o                         
   6   1  12         38.68         40.02         1.19 o                         
 -11   2  12         24.32         21.50         0.63 o                         
 -10   2  12        515.28        521.49         3.46 o                         
  -9   2  12       1913.93       1944.12         9.68 o                         
  -8   2  12        103.70        110.51         1.46 o                         
  -7   2  12         18.97         18.67         0.66 o                         
  -6   2  12        374.72        392.66         3.31 o                         
  -5   2  12         17.39         14.46         0.52 o                         
  -4   2  12          1.24          1.44         0.23 o                         
  -3   2  12         58.69         62.03         0.92 o                         
  -2   2  12       1403.39       1412.98         6.87 o                         
  -1   2  12        303.51        279.60         1.82 o                         
   0   2  12        165.51        153.94         1.27 o                         
   1   2  12        668.89        673.33         3.21 o                         
   2   2  12        895.40        885.74         4.25 o                         
   3   2  12        104.57        110.83         1.07 o                         
   4   2  12        291.34        305.19         2.28 o                         
   5   2  12         32.32         30.76         0.74 o                         
   6   2  12          6.07          7.02         0.52 o                         
   7   2  12         71.06         66.50         2.36 o                         
 -11   3  12          1.89          4.03         0.29 o                         
 -10   3  12        762.20        764.06         5.05 o                         
  -9   3  12         35.68         40.81         0.68 o                         
  -8   3  12         70.56         76.02         1.16 o                         
  -7   3  12         75.78         75.64         1.14 o                         
  -6   3  12        292.27        293.16         2.63 o                         
  -5   3  12        554.93        563.83         3.60 o                         
  -4   3  12        110.00        108.31         1.31 o                         
  -3   3  12        679.09        669.19         3.76 o                         
  -2   3  12        897.76        868.63         4.74 o                         
  -1   3  12        747.10        730.84         4.07 o                         
   0   3  12        213.11        246.33         1.79 o                         
   1   3  12        626.33        631.70         3.39 o                         
   2   3  12          0.70          0.63         0.19 o                         
   3   3  12        269.02        264.08         2.13 o                         
   4   3  12         20.63         23.72         0.62 o                         
   5   3  12        239.95        256.87         2.99 o                         
   6   3  12         63.66         63.64         1.41 o                         
   7   3  12         77.78         79.77         2.47 o                         
 -11   4  12         29.75         32.17         0.94 o                         
 -10   4  12         22.60         19.17         0.54 o                         
  -9   4  12         37.61         39.48         0.71 o                         
  -8   4  12        509.55        523.43         4.47 o                         
  -7   4  12        442.24        458.27         3.43 o                         
  -6   4  12        150.41        144.31         1.46 o                         
  -5   4  12         43.45         41.40         0.98 o                         
  -4   4  12        477.32        456.73         3.52 o                         
  -3   4  12        103.72        102.00         1.31 o                         
  -2   4  12        623.96        610.41         3.41 o                         
  -1   4  12        554.09        541.33         3.38 o                         
   0   4  12        179.22        197.38         1.80 o                         
   1   4  12        811.15        777.97         3.77 o                         
   2   4  12          3.11          5.51         0.28 o                         
   3   4  12          6.15          6.31         0.37 o                         
   4   4  12        864.55        858.59         5.84 o                         
   5   4  12        215.20        219.06         2.34 o                         
   6   4  12        294.30        290.58         3.56 o                         
 -10   5  12         12.72         13.14         0.57 o                         
  -9   5  12        128.63        131.69         1.71 o                         
  -8   5  12        323.57        338.53         4.90 o                         
  -7   5  12         73.28         70.48         1.21 o                         
  -6   5  12         22.59         27.07         0.65 o                         
  -5   5  12          4.76          4.32         0.29 o                         
  -4   5  12         70.05         66.46         0.95 o                         
  -3   5  12         99.52         99.73         1.29 o                         
  -2   5  12        464.15        452.86         3.88 o                         
  -1   5  12          2.50          2.40         0.27 o                         
   0   5  12         93.35        102.19         1.10 o                         
   1   5  12         65.19         58.03         0.80 o                         
   2   5  12        216.35        219.97         2.09 o                         
   3   5  12          0.27          0.30         0.21 o                         
   4   5  12          1.47          3.50         0.33 o                         
   5   5  12         83.33         79.73         1.14 o                         
   6   5  12         53.42         58.75         1.65 o                         
 -10   6  12         15.11         12.75         0.50 o                         
  -9   6  12          1.52          2.97         0.28 o                         
  -8   6  12         72.18         69.02         1.60 o                         
  -7   6  12         26.58         28.21         0.86 o                         
  -6   6  12        183.74        184.53         2.26 o                         
  -5   6  12          2.89          2.34         0.40 o                         
  -4   6  12        218.58        211.25         2.45 o                         
  -3   6  12          2.27          3.94         0.37 o                         
  -2   6  12        234.28        243.76         2.47 o                         
  -1   6  12        446.99        448.46         3.91 o                         
   0   6  12        667.07        668.48         4.40 o                         
   1   6  12          4.41          2.14         0.28 o                         
   2   6  12        206.01        199.47         1.80 o                         
   3   6  12          2.59          4.37         0.33 o                         
   4   6  12        182.21        176.22         1.79 o                         
   5   6  12          0.00          0.29         0.19 o                         
  -9   7  12        343.07        340.15         2.84 o                         
  -8   7  12        115.05        120.53         1.49 o                         
  -7   7  12        350.97        369.35         4.51 o                         
  -6   7  12         96.45         93.03         1.48 o                         
  -5   7  12          1.90          2.43         0.37 o                         
  -4   7  12        346.76        349.77         3.62 o                         
  -3   7  12        435.47        428.06         3.66 o                         
  -2   7  12        106.85        102.76         1.68 o                         
  -1   7  12         13.05         17.93         0.61 o                         
   0   7  12         92.83         86.43         1.16 o                         
   1   7  12         45.76         52.87         0.94 o                         
   2   7  12         49.98         43.40         0.85 o                         
   3   7  12         30.22         29.12         0.64 o                         
   4   7  12         88.34         89.48         1.82 o                         
   5   7  12         20.25         15.32         0.66 o                         
  -8   8  12        178.51        164.71         1.99 o                         
  -7   8  12        167.83        165.15         2.67 o                         
  -6   8  12         21.31         21.80         0.79 o                         
  -5   8  12         42.01         44.18         1.06 o                         
  -4   8  12          0.15          0.63         0.28 o                         
  -3   8  12         35.28         37.34         1.14 o                         
  -2   8  12          1.59          1.44         0.30 o                         
  -1   8  12         20.62         15.60         0.56 o                         
   0   8  12          2.26          2.86         0.32 o                         
   1   8  12          7.35          9.33         0.41 o                         
   2   8  12        111.48        110.99         1.44 o                         
   3   8  12         78.20         79.21         1.05 o                         
   4   8  12         11.30         11.81         0.64 o                         
  -7   9  12        118.94        120.20         1.68 o                         
  -6   9  12        117.88        108.72         2.01 o                         
  -5   9  12         91.49         97.86         1.45 o                         
  -4   9  12          7.05          5.94         0.49 o                         
  -3   9  12         43.99         44.08         1.10 o                         
  -2   9  12          8.53          8.66         0.54 o                         
  -1   9  12         32.26         32.52         0.78 o                         
   0   9  12          3.18          5.68         0.42 o                         
   1   9  12        113.06        113.26         2.21 o                         
   2   9  12         52.57         45.83         1.38 o                         
   3   9  12         58.97         48.88         1.42 o                         
  -6  10  12          7.59          6.30         0.46 o                         
  -5  10  12        232.69        236.46         2.95 o                         
  -4  10  12         44.70         44.60         1.00 o                         
  -3  10  12         11.52         10.84         0.50 o                         
  -2  10  12         74.84         74.04         1.45 o                         
  -1  10  12         61.67         64.52         1.28 o                         
   0  10  12        276.79        289.13         3.63 o                         
   1  10  12         18.13         14.30         0.51 o                         
  -3  11  12         77.36         63.59         1.57 o                         
  -2  11  12        182.60        169.07         3.02 o                         
 -11   1  13        451.63        446.59         5.67 o                         
 -10   1  13        414.96        433.34         4.00 o                         
  -9   1  13          1.28          1.42         0.26 o                         
  -8   1  13         52.67         54.68         1.04 o                         
  -7   1  13        139.37        137.76         1.94 o                         
  -6   1  13         90.98         90.73         1.53 o                         
  -5   1  13         50.18         48.59         1.01 o                         
  -4   1  13        147.41        141.54         1.61 o                         
  -3   1  13         70.05         80.49         1.22 o                         
  -2   1  13        230.15        228.40         1.83 o                         
  -1   1  13        677.04        657.33         3.36 o                         
   0   1  13        103.68         99.41         1.00 o                         
   1   1  13         64.11         64.55         0.78 o                         
   2   1  13         22.88         25.15         0.48 o                         
   3   1  13         72.65         70.66         0.85 o                         
   4   1  13        393.76        403.96         3.33 o                         
   5   1  13        161.05        165.95         2.38 o                         
   6   1  13         55.74         51.93         2.20 o                         
 -11   2  13        126.34        114.91         2.90 o                         
 -10   2  13        314.50        317.32         2.37 o                         
  -9   2  13          0.02          0.59         0.22 o                         
  -8   2  13        116.96        124.19         1.58 o                         
  -7   2  13         59.51         56.28         1.07 o                         
  -6   2  13          8.58         10.40         0.55 o                         
  -5   2  13         29.30         30.98         0.77 o                         
  -4   2  13          7.71          8.23         0.38 o                         
  -3   2  13        106.47        108.31         1.34 o                         
  -2   2  13       1125.58       1183.49         5.72 o                         
  -1   2  13        206.16        206.49         1.50 o                         
   0   2  13        251.62        273.60         1.98 o                         
   1   2  13        102.97        101.96         1.04 o                         
   2   2  13         95.10         99.77         1.01 o                         
   3   2  13        164.65        171.11         1.75 o                         
   4   2  13         65.11         69.45         1.17 o                         
   5   2  13         94.13        100.93         1.46 o                         
   6   2  13         21.33         20.07         0.92 o                         
 -11   3  13        182.40        158.75         2.68 o                         
 -10   3  13        272.61        276.33         3.68 o                         
  -9   3  13         12.85         13.82         0.39 o                         
  -8   3  13        349.81        371.10         3.02 o                         
  -7   3  13        243.34        260.76         2.45 o                         
  -6   3  13        101.88         99.25         1.57 o                         
  -5   3  13          8.63         10.40         0.40 o                         
  -4   3  13        877.61        932.88         4.96 o                         
  -3   3  13         22.45         20.06         0.52 o                         
  -2   3  13        193.23        174.30         1.58 o                         
  -1   3  13          0.07          1.44         0.23 o                         
   0   3  13        822.48        807.14         4.19 o                         
   1   3  13         58.77         48.59         0.73 o                         
   2   3  13         46.16         50.47         0.76 o                         
   3   3  13          1.91          1.33         0.24 o                         
   4   3  13        113.59        113.20         1.37 o                         
   5   3  13        154.06        160.34         2.48 o                         
   6   3  13          2.03          2.89         0.58 o                         
 -10   4  13          4.22          4.40         0.24 o                         
  -9   4  13          2.36          2.60         0.25 o                         
  -8   4  13        118.74        116.82         1.44 o                         
  -7   4  13         35.40         35.31         0.75 o                         
  -6   4  13         94.79         95.08         1.19 o                         
  -5   4  13         18.60         20.69         0.58 o                         
  -4   4  13       1687.67       1648.03         8.57 o                         
  -3   4  13        276.53        280.50         2.13 o                         
  -2   4  13        154.03        136.18         1.36 o                         
  -1   4  13       1537.57       1451.20         8.42 o                         
   0   4  13         18.57         24.14         0.63 o                         
   1   4  13         52.31         40.26         0.74 o                         
   2   4  13        233.40        220.89         1.75 o                         
   3   4  13        109.92        112.78         1.37 o                         
   4   4  13          0.03          0.81         0.22 o                         
   5   4  13        296.81        309.51         4.36 o                         
   6   4  13        118.42         93.57         2.60 o                         
 -10   5  13          0.60          0.61         0.20 o                         
  -9   5  13         95.98        100.33         1.48 o                         
  -8   5  13        143.57        151.60         1.82 o                         
  -7   5  13         60.04         59.09         1.14 o                         
  -6   5  13        492.02        480.48         3.81 o                         
  -5   5  13         71.44         68.93         1.19 o                         
  -4   5  13        656.00        688.55         4.95 o                         
  -3   5  13        294.77        309.75         2.59 o                         
  -2   5  13        935.52        992.65         6.63 o                         
  -1   5  13        545.05        511.06         4.04 o                         
   0   5  13         44.66         38.19         0.74 o                         
   1   5  13         64.74         76.34         1.29 o                         
   2   5  13        317.04        291.76         2.71 o                         
   3   5  13         45.48         49.59         0.90 o                         
   4   5  13          7.36          7.44         0.37 o                         
   5   5  13        318.73        309.75         3.22 o                         
  -9   6  13         72.15         68.71         1.01 o                         
  -8   6  13         86.64         96.24         1.63 o                         
  -7   6  13        168.39        174.42         2.30 o                         
  -6   6  13        293.16        293.33         3.08 o                         
  -5   6  13        753.51        759.07         7.21 o                         
  -4   6  13        137.93        138.28         1.96 o                         
  -3   6  13         21.81         22.55         0.82 o                         
  -2   6  13          2.23          3.05         0.34 o                         
  -1   6  13        158.28        175.06         1.98 o                         
   0   6  13          0.67          1.75         0.27 o                         
   1   6  13          7.77         10.16         0.44 o                         
   2   6  13        197.76        208.16         2.25 o                         
   3   6  13        107.96        100.50         1.42 o                         
   4   6  13          1.23          0.84         0.20 o                         
   5   6  13        114.61        101.09         1.35 o                         
  -9   7  13         11.20          8.03         0.39 o                         
  -8   7  13        109.43        113.84         1.42 o                         
  -7   7  13         20.19         18.63         0.71 o                         
  -6   7  13         24.05         25.07         0.79 o                         
  -5   7  13         23.88         28.02         0.87 o                         
  -4   7  13         60.40         64.78         1.26 o                         
  -3   7  13        254.51        254.76         3.71 o                         
  -2   7  13         52.81         50.63         0.92 o                         
  -1   7  13         62.08         64.55         1.11 o                         
   0   7  13         24.74         27.73         0.62 o                         
   1   7  13         59.13         60.51         0.95 o                         
   2   7  13         19.52         23.55         0.56 o                         
   3   7  13          7.84          6.12         0.32 o                         
   4   7  13        201.10        183.49         3.41 o                         
  -8   8  13          0.66          0.81         0.19 o                         
  -7   8  13        117.59        119.29         1.48 o                         
  -6   8  13          3.75          2.87         0.30 o                         
  -5   8  13         13.68         14.40         0.57 o                         
  -4   8  13         69.26         70.82         1.29 o                         
  -3   8  13         97.55        107.98         1.67 o                         
  -2   8  13        475.08        498.31         4.24 o                         
  -1   8  13         60.41         61.05         1.11 o                         
   0   8  13          4.84          5.63         0.44 o                         
   1   8  13        111.38        120.03         1.71 o                         
   2   8  13          0.61          0.57         0.19 o                         
   3   8  13         29.04         26.90         0.86 o                         
  -7   9  13          0.99          0.18         0.23 o                         
  -6   9  13         18.79         18.68         0.55 o                         
  -5   9  13          7.27          6.52         0.39 o                         
  -4   9  13         23.83         25.07         0.74 o                         
  -3   9  13         59.00         59.19         1.04 o                         
  -2   9  13         55.33         58.67         1.22 o                         
  -1   9  13         94.28         91.67         2.22 o                         
   0   9  13        425.12        417.63         4.13 o                         
   1   9  13          3.04          4.74         0.37 o                         
   2   9  13         18.36         14.32         0.43 o                         
  -4  10  13          0.00          0.61         0.20 o                         
  -3  10  13         23.83         24.36         0.80 o                         
  -2  10  13         76.35         77.76         2.71 o                         
  -1  10  13        493.42        461.36         5.25 o                         
   0  10  13          0.23          0.87         0.32 o                         
 -11   0  14          8.58          7.55         0.57 o                         
 -10   0  14         14.89         11.56         0.50 o                         
  -9   0  14        688.09        702.57         7.22 o                         
  -8   0  14         38.91         42.60         1.19 o                         
  -7   0  14         58.32         59.55         1.56 o                         
  -6   0  14         56.07         64.76         4.70 o                         
  -5   0  14          1.26          2.65         0.54 o                         
  -4   0  14         80.49         68.96         1.49 o                         
  -3   0  14         22.42         14.09         0.59 o                         
  -2   0  14         32.95         32.00         1.10 o                         
  -1   0  14        310.70        323.39         3.69 o                         
   0   0  14        325.84        337.22         3.05 o                         
   1   0  14       1665.27       1680.57        10.10 o                         
   2   0  14         52.80         57.18         1.05 o                         
   3   0  14         77.22         83.01         1.59 o                         
   4   0  14         55.27         56.41         1.46 o                         
 -11   1  14         13.53         12.39         0.51 o                         
 -10   1  14        163.52        167.56         2.82 o                         
  -9   1  14         48.54         48.87         0.84 o                         
  -8   1  14         79.81         81.13         1.26 o                         
  -7   1  14         18.64         21.46         0.61 o                         
  -6   1  14          0.29          0.87         0.29 o                         
  -5   1  14        344.20        355.41         2.89 o                         
  -4   1  14         24.38         18.68         0.61 o                         
  -3   1  14        113.42        114.99         1.35 o                         
  -2   1  14       2026.41       1956.03         8.61 o                         
  -1   1  14          0.00          0.96         0.20 o                         
   0   1  14        914.18        907.97         5.43 o                         
   1   1  14         45.66         39.96         0.64 o                         
   2   1  14         19.92         21.31         0.47 o                         
   3   1  14        228.56        224.16         2.35 o                         
   4   1  14          3.94          3.60         0.36 o                         
   5   1  14        100.31         99.06         3.26 o                         
 -10   2  14         92.08         93.69         1.51 o                         
  -9   2  14         50.64         56.76         0.76 o                         
  -8   2  14        360.24        378.80         2.87 o                         
  -7   2  14        283.83        287.67         2.58 o                         
  -6   2  14        333.06        344.22         2.95 o                         
  -5   2  14        108.16        114.85         1.49 o                         
  -4   2  14        221.76        215.18         2.01 o                         
  -3   2  14          6.27          2.87         0.30 o                         
  -2   2  14        169.00        149.56         1.39 o                         
  -1   2  14         45.08         42.32         0.70 o                         
   0   2  14        164.02        165.69         1.58 o                         
   1   2  14          0.02          0.64         0.23 o                         
   2   2  14        315.89        323.47         2.31 o                         
   3   2  14         13.22         12.54         0.50 o                         
   4   2  14          0.00          0.30         0.27 o                         
   5   2  14         73.58         72.56         1.93 o                         
 -10   3  14         12.76         14.07         0.61 o                         
  -9   3  14         24.15         23.05         0.41 o                         
  -8   3  14         50.42         51.07         0.98 o                         
  -7   3  14          2.52          3.18         0.27 o                         
  -6   3  14         20.71         17.85         0.60 o                         
  -5   3  14        205.51        220.45         2.24 o                         
  -4   3  14        319.70        300.87         2.63 o                         
  -3   3  14        147.31        126.11         1.44 o                         
  -2   3  14        189.33        200.11         1.67 o                         
  -1   3  14          1.88          8.06         0.40 o                         
   0   3  14        121.79        102.74         1.20 o                         
   1   3  14          2.29          4.56         0.29 o                         
   2   3  14          0.65          2.44         0.26 o                         
   3   3  14          5.02          6.72         0.38 o                         
   4   3  14          0.01          0.05         0.22 o                         
   5   3  14         11.61          9.56         0.64 o                         
 -10   4  14         44.30         39.68         2.80 o                         
  -9   4  14         23.65         26.71         0.54 o                         
  -8   4  14        229.08        234.72         2.87 o                         
  -7   4  14          4.20          4.40         0.32 o                         
  -6   4  14        103.49        110.47         1.24 o                         
  -5   4  14        424.77        417.50         3.34 o                         
  -4   4  14         63.39         73.37         1.08 o                         
  -3   4  14        128.17        144.88         1.53 o                         
  -2   4  14        117.07        119.52         1.57 o                         
  -1   4  14        532.85        596.62         4.18 o                         
   0   4  14        430.96        408.54         3.12 o                         
   1   4  14          3.63          5.06         0.33 o                         
   2   4  14         90.19         83.24         1.40 o                         
   3   4  14          3.79          5.76         0.41 o                         
   4   4  14         26.84         31.97         0.78 o                         
   5   4  14         38.09         31.92         1.00 o                         
  -9   5  14         22.21         23.37         0.53 o                         
  -8   5  14         11.51         12.43         0.54 o                         
  -7   5  14        365.99        375.12         3.46 o                         
  -6   5  14         45.64         46.50         1.11 o                         
  -5   5  14        148.17        142.49         1.80 o                         
  -4   5  14        225.24        213.52         2.25 o                         
  -3   5  14          4.68          4.54         0.34 o                         
  -2   5  14        241.82        240.72         3.22 o                         
  -1   5  14        490.83        470.89         4.38 o                         
   0   5  14         16.10         21.98         0.59 o                         
   1   5  14         13.03          9.54         0.51 o                         
   2   5  14         21.83         19.65         0.62 o                         
   3   5  14         48.93         54.32         1.03 o                         
   4   5  14          2.80          4.54         0.43 o                         
  -9   6  14        398.60        336.25         4.05 o                         
  -8   6  14          0.49          0.80         0.22 o                         
  -7   6  14        199.86        206.16         2.19 o                         
  -6   6  14        379.09        387.62         5.16 o                         
  -5   6  14         31.27         31.76         0.91 o                         
  -4   6  14        750.20        756.55         6.85 o                         
  -3   6  14         12.32         10.86         0.55 o                         
  -2   6  14        195.63        209.57         2.20 o                         
  -1   6  14          1.47          4.26         0.44 o                         
   0   6  14          8.32          8.62         0.44 o                         
   1   6  14         21.98         19.59         0.65 o                         
   2   6  14         92.75         95.76         1.57 o                         
   3   6  14        133.71        122.67         1.60 o                         
   4   6  14         21.43         18.21         0.79 o                         
  -8   7  14        134.51        134.07         2.21 o                         
  -7   7  14        343.99        344.61         3.74 o                         
  -6   7  14        731.76        754.17         7.10 o                         
  -5   7  14         61.24         60.66         1.38 o                         
  -4   7  14        238.28        244.04         2.62 o                         
  -3   7  14         45.34         43.21         0.81 o                         
  -2   7  14          7.50          5.39         0.37 o                         
  -1   7  14          1.96          1.68         0.30 o                         
   0   7  14          2.65          3.05         0.29 o                         
   1   7  14        111.64        117.65         1.82 o                         
   2   7  14         43.19         47.63         0.93 o                         
   3   7  14         14.26         12.60         0.85 o                         
  -7   8  14          0.35          0.72         0.24 o                         
  -6   8  14         33.55         29.42         1.01 o                         
  -5   8  14          0.88          1.46         0.23 o                         
  -4   8  14         16.72         15.73         0.46 o                         
  -3   8  14        314.04        311.63         3.19 o                         
  -2   8  14       1030.91        988.86        14.65 o                         
  -1   8  14          6.39          4.50         0.36 o                         
   0   8  14         27.47         29.84         1.05 o                         
   1   8  14         19.18         20.09         0.88 o                         
   2   8  14         54.99         44.77         1.04 o                         
  -5   9  14          7.54          6.03         0.32 o                         
  -4   9  14        112.02        110.10         2.26 o                         
  -3   9  14         63.43         53.63         1.22 o                         
  -2   9  14         28.01         31.39         0.84 o                         
  -1   9  14         34.87         40.77         0.97 o                         
   0   9  14         90.49         96.35         2.55 o                         
 -10   1  15        171.61        166.04         1.74 o                         
  -9   1  15         14.06         14.00         0.36 o                         
  -8   1  15         17.89         17.35         0.47 o                         
  -7   1  15        228.33        222.95         2.14 o                         
  -6   1  15        121.70        115.18         1.46 o                         
  -5   1  15          0.01          1.05         0.26 o                         
  -4   1  15        483.45        460.96         3.65 o                         
  -3   1  15         23.73         18.34         0.53 o                         
  -2   1  15         27.06         32.30         0.63 o                         
  -1   1  15         11.60         17.38         0.49 o                         
   0   1  15         45.30         42.01         0.71 o                         
   1   1  15         98.01        104.87         1.08 o                         
   2   1  15          2.13          2.97         0.25 o                         
   3   1  15         96.53        102.19         1.76 o                         
   4   1  15         27.58         30.57         0.79 o                         
 -10   2  15         11.18         10.55         0.39 o                         
  -9   2  15        153.44        150.07         2.49 o                         
  -8   2  15          2.44          3.50         0.27 o                         
  -7   2  15        156.53        159.48         1.62 o                         
  -6   2  15         67.01         61.28         0.99 o                         
  -5   2  15          0.66          1.41         0.26 o                         
  -4   2  15         53.34         39.80         0.87 o                         
  -3   2  15        253.17        230.31         2.06 o                         
  -2   2  15       1100.46       1110.41         6.43 o                         
  -1   2  15         71.76         65.35         0.98 o                         
   0   2  15          0.25          0.75         0.21 o                         
   1   2  15          3.10          3.85         0.25 o                         
   2   2  15          0.52          1.07         0.22 o                         
   3   2  15         50.79         46.78         0.94 o                         
   4   2  15        188.33        184.93         2.45 o                         
 -10   3  15        318.79        284.93         4.56 o                         
  -9   3  15         97.39        101.23         1.91 o                         
  -8   3  15        431.39        438.75         3.87 o                         
  -7   3  15         87.72         89.99         1.08 o                         
  -6   3  15          7.50         11.76         0.46 o                         
  -5   3  15        130.48        131.48         1.50 o                         
  -4   3  15         12.99         11.74         0.45 o                         
  -3   3  15          5.72          4.18         0.35 o                         
  -2   3  15        421.31        417.61         3.34 o                         
  -1   3  15        300.51        304.36         2.59 o                         
   0   3  15         25.43         19.28         0.52 o                         
   1   3  15         14.24         14.92         0.47 o                         
   2   3  15         32.39         34.10         0.67 o                         
   3   3  15          0.18          0.44         0.24 o                         
   4   3  15        127.32        124.05         2.86 o                         
  -9   4  15         21.73         22.28         0.73 o                         
  -8   4  15        113.13        112.17         2.98 o                         
  -7   4  15         12.94         10.46         0.44 o                         
  -6   4  15        126.07        124.91         1.95 o                         
  -5   4  15         61.46         63.67         1.22 o                         
  -4   4  15        354.07        367.91         2.79 o                         
  -3   4  15          5.91          4.65         0.38 o                         
  -2   4  15         41.13         47.68         0.90 o                         
  -1   4  15         27.24         28.80         0.66 o                         
   0   4  15         25.27         27.50         0.66 o                         
   1   4  15          0.02          0.40         0.26 o                         
   2   4  15         22.56         25.57         0.66 o                         
   3   4  15         40.78         41.99         0.81 o                         
   4   4  15          2.54          3.46         0.25 o                         
  -9   5  15        162.82        138.58         3.73 o                         
  -8   5  15        142.66        143.90         2.21 o                         
  -7   5  15         10.92         10.33         0.44 o                         
  -6   5  15        148.83        149.54         2.10 o                         
  -5   5  15        247.05        253.13         3.42 o                         
  -4   5  15         41.81         36.18         0.94 o                         
  -3   5  15         61.20         60.43         1.14 o                         
  -2   5  15         15.61         16.95         0.57 o                         
  -1   5  15          0.09          0.49         0.27 o                         
   0   5  15          5.89          4.58         0.37 o                         
   1   5  15         14.60         14.55         0.60 o                         
   2   5  15         17.44         21.56         0.67 o                         
   3   5  15         12.95         10.54         0.40 o                         
  -8   6  15         61.28         53.54         1.10 o                         
  -7   6  15        156.02        163.13         2.22 o                         
  -6   6  15        537.52        558.92         5.10 o                         
  -5   6  15         79.78         74.63         1.38 o                         
  -4   6  15          0.27          0.85         0.25 o                         
  -3   6  15        237.25        237.23         4.19 o                         
  -2   6  15         68.70         75.73         1.40 o                         
  -1   6  15        272.52        288.51         2.65 o                         
   0   6  15        529.41        521.21         4.24 o                         
   1   6  15         17.85         18.56         0.53 o                         
   2   6  15        122.17        118.64         1.30 o                         
  -7   7  15        129.92        119.16         1.51 o                         
  -6   7  15        152.46        153.79         2.71 o                         
  -5   7  15         10.52         10.29         0.59 o                         
  -4   7  15         18.13         18.38         0.72 o                         
  -3   7  15         14.21          8.90         0.49 o                         
  -2   7  15         63.59         65.90         1.39 o                         
  -1   7  15         36.83         36.58         0.73 o                         
   0   7  15         55.45         50.58         0.95 o                         
   1   7  15        111.20         99.71         1.72 o                         
  -6   8  15        227.42        191.52         4.90 o                         
  -5   8  15          1.46          3.35         0.36 o                         
  -4   8  15        183.01        176.55         3.03 o                         
  -3   8  15        202.91        213.14        11.02 o                         
  -2   8  15          3.72          1.70         0.23 o                         
  -1   8  15         48.02         39.78         0.90 o                         
   0   8  15         80.84         80.65         1.31 o                         
  -9   0  16        388.85        396.31         4.50 o                         
  -8   0  16         35.48         34.61         1.00 o                         
  -7   0  16        174.95        178.38         2.38 o                         
  -6   0  16       1125.60       1080.83        19.22 o                         
  -5   0  16          8.35          6.69         0.64 o                         
  -4   0  16         28.66         39.02         1.06 o                         
  -3   0  16        150.90        158.37         2.46 o                         
  -2   0  16          0.23          0.23         0.26 o                         
  -1   0  16        103.18        110.41         1.67 o                         
   0   0  16          3.25          4.20         0.37 o                         
   1   0  16        705.55        720.76         7.86 o                         
   2   0  16         32.76         32.87         1.08 o                         
   3   0  16        161.22        158.67         3.19 o                         
  -9   1  16         13.35         15.13         0.44 o                         
  -8   1  16         37.27         37.32         0.63 o                         
  -7   1  16        145.97        142.35         1.42 o                         
  -6   1  16         10.76          9.37         0.44 o                         
  -5   1  16        147.00        137.78         1.77 o                         
  -4   1  16         19.68         19.81         0.56 o                         
  -3   1  16        100.83         87.76         1.19 o                         
  -2   1  16        330.72        309.20         2.53 o                         
  -1   1  16         51.76         43.34         0.68 o                         
   0   1  16          1.93          3.37         0.23 o                         
   1   1  16         20.56         20.98         0.46 o                         
   2   1  16         18.69         20.68         0.55 o                         
   3   1  16        139.88        139.06         2.03 o                         
  -9   2  16        130.23        123.57         1.66 o                         
  -8   2  16         20.94         21.48         0.56 o                         
  -7   2  16         32.09         30.48         0.59 o                         
  -6   2  16        115.40        112.69         1.31 o                         
  -5   2  16        211.73        210.77         2.10 o                         
  -4   2  16        232.48        223.59         1.98 o                         
  -3   2  16         32.66         41.95         0.96 o                         
  -2   2  16          0.03          0.49         0.24 o                         
  -1   2  16         31.72         27.84         0.65 o                         
   0   2  16          0.05          0.55         0.18 o                         
   1   2  16          3.53          2.43         0.23 o                         
   2   2  16          0.11          0.82         0.22 o                         
   3   2  16         19.13         20.55         0.65 o                         
  -9   3  16        202.52        175.53         3.20 o                         
  -8   3  16          0.61          0.57         0.20 o                         
  -7   3  16         46.49         50.37         0.92 o                         
  -6   3  16         16.23         15.73         0.44 o                         
  -5   3  16         81.22         81.70         1.09 o                         
  -4   3  16         91.63        106.08         1.37 o                         
  -3   3  16        166.99        173.61         1.87 o                         
  -2   3  16        225.35        222.65         2.10 o                         
  -1   3  16         43.43         42.50         0.73 o                         
   0   3  16         11.05         11.80         0.39 o                         
   1   3  16        205.56        194.61         2.07 o                         
   2   3  16         21.47         19.89         0.52 o                         
   3   3  16        110.48        106.77         3.32 o                         
  -8   4  16          5.39          5.09         0.31 o                         
  -7   4  16         14.73         12.94         0.63 o                         
  -6   4  16         11.16         10.88         0.48 o                         
  -5   4  16        534.44        523.35         4.64 o                         
  -4   4  16         68.30         75.00         1.26 o                         
  -3   4  16          9.04          8.62         0.41 o                         
  -2   4  16         74.98         80.33         1.18 o                         
  -1   4  16          0.22          0.36         0.22 o                         
   0   4  16         44.97         38.35         0.73 o                         
   1   4  16          3.10          4.21         0.32 o                         
   2   4  16        167.16        177.67         1.96 o                         
  -8   5  16         24.33         20.51         0.87 o                         
  -7   5  16        163.06        162.01         2.06 o                         
  -6   5  16        196.68        200.09         2.32 o                         
  -5   5  16          1.63          0.75         0.26 o                         
  -4   5  16        257.14        247.94         3.06 o                         
  -3   5  16         34.51         38.79         0.84 o                         
  -2   5  16        121.88        129.58         1.90 o                         
  -1   5  16        216.79        220.95         2.59 o                         
   0   5  16         28.42         28.67         0.72 o                         
   1   5  16         19.46         16.23         0.74 o                         
   2   5  16         39.66         42.95         0.72 o                         
  -7   6  16        238.87        217.37         2.56 o                         
  -6   6  16         21.25         16.80         0.62 o                         
  -5   6  16          2.04          3.76         0.26 o                         
  -4   6  16         54.27         56.17         1.17 o                         
  -3   6  16        129.86        130.01         1.85 o                         
  -2   6  16          2.22          3.53         0.33 o                         
  -1   6  16          2.75          2.61         0.27 o                         
   0   6  16          1.10          0.48         0.19 o                         
   1   6  16         12.88         12.50         0.51 o                         
  -5   7  16         70.61         74.90         1.84 o                         
  -4   7  16         65.30         80.28         1.94 o                         
  -3   7  16         65.65         64.66         2.49 o                         
  -2   7  16          5.74          8.83         0.50 o                         
  -1   7  16         14.26          5.91         0.35 o                         
   0   7  16        314.93        277.41         6.13 o                         
  -8   1  17        155.05        145.11         4.71 o                         
  -7   1  17         10.43          9.18         0.43 o                         
  -6   1  17          2.98          3.11         0.24 o                         
  -5   1  17          1.29          0.91         0.23 o                         
  -4   1  17         69.31         73.81         1.07 o                         
  -3   1  17        281.84        295.92         2.42 o                         
  -2   1  17         60.10         60.83         0.98 o                         
  -1   1  17        147.38        158.18         1.43 o                         
   0   1  17         85.44         82.32         1.08 o                         
   1   1  17         93.00        108.95         1.40 o                         
   2   1  17        272.10        277.22         3.18 o                         
  -8   2  17          9.94          7.82         0.39 o                         
  -7   2  17         79.84         77.36         1.39 o                         
  -6   2  17         46.69         47.60         0.80 o                         
  -5   2  17        191.92        188.44         1.80 o                         
  -4   2  17          0.10          0.23         0.24 o                         
  -3   2  17          0.86          2.74         0.28 o                         
  -2   2  17         56.68         53.03         0.83 o                         
  -1   2  17        640.87        618.85         3.83 o                         
   0   2  17        121.57        127.37         1.26 o                         
   1   2  17         11.59         15.59         0.48 o                         
   2   2  17        293.81        285.82         3.15 o                         
  -8   3  17         18.13         13.24         0.69 o                         
  -7   3  17         43.99         43.08         0.96 o                         
  -6   3  17         10.64         13.91         0.68 o                         
  -5   3  17          6.84          8.29         0.43 o                         
  -4   3  17         13.86          9.92         0.43 o                         
  -3   3  17        190.93        189.07         2.43 o                         
  -2   3  17         47.59         39.03         0.65 o                         
  -1   3  17         68.39         62.89         0.88 o                         
   0   3  17        243.33        248.18         2.31 o                         
   1   3  17        375.57        368.49         4.20 o                         
  -7   4  17         84.99         76.60         2.20 o                         
  -6   4  17         88.36         93.24         1.62 o                         
  -5   4  17          2.24          1.54         0.29 o                         
  -4   4  17         51.77         47.90         2.00 o                         
  -3   4  17         31.57         30.32         0.72 o                         
  -2   4  17         23.20         24.44         0.59 o                         
  -1   4  17          6.78          6.73         0.33 o                         
   0   4  17         27.37         28.46         0.69 o                         
   1   4  17        146.25        128.21         1.35 o                         
  -6   5  17          0.20          0.36         0.18 o                         
  -5   5  17         33.28         35.06         1.12 o                         
  -4   5  17        184.93        174.44         2.43 o                         
  -3   5  17        219.87        222.12         2.58 o                         
  -2   5  17         23.03         24.97         0.67 o                         
  -1   5  17         41.45         45.01         0.78 o                         
   0   5  17          0.22          0.53         0.17 o                         
  -5   6  17         30.60         23.94         0.90 o                         
  -4   6  17        302.02        309.54         5.51 o                         
  -3   6  17          0.54          2.24         0.56 o                         
  -2   6  17          5.92          5.91         0.51 o                         
  -1   6  17          2.46          1.43         0.60 o                         
  -7   0  18         12.93         12.10         0.98 o                         
  -6   0  18        303.50        302.20        19.44 o                         
  -5   0  18        102.97        109.57         2.67 o                         
  -4   0  18         50.62         45.88         1.99 o                         
  -3   0  18          4.04          7.04         0.67 o                         
  -2   0  18        162.95        136.83         3.24 o                         
  -1   0  18        727.11        754.15        35.19 o                         
   0   0  18        775.54        781.10        12.33 o                         
  -7   1  18        146.68        131.87         2.66 o                         
  -6   1  18          6.44          5.40         0.49 o                         
  -5   1  18         25.41         28.34         1.37 o                         
  -4   1  18         16.06         20.34         0.93 o                         
  -3   1  18         14.03         13.92         0.63 o                         
  -2   1  18         12.51         13.60         0.59 o                         
  -1   1  18        202.53        186.71         2.31 o                         
   0   1  18          9.72         12.52         0.51 o                         
  -7   2  18         59.70         53.83         1.44 o                         
  -6   2  18          6.33          7.55         0.50 o                         
  -5   2  18        107.08         81.44         5.98 o                         
  -4   2  18         12.45          8.96         0.55 o                         
  -3   2  18         94.05         94.26         1.67 o                         
  -2   2  18        253.92        241.79         2.80 o                         
  -1   2  18        611.02        640.18         5.79 o                         
   0   2  18         14.51         20.68         0.75 o                         
  -6   3  18        303.59        262.98         3.56 o                         
  -5   3  18         67.97         62.27         1.47 o                         
  -4   3  18         36.64         31.51         0.86 o                         
  -3   3  18        130.41        124.77         2.41 o                         
  -2   3  18         37.68         47.54         0.73 o                         
  -1   3  18        105.87        113.21         1.70 o                         
   0   3  18         22.58         23.13         0.84 o                         
  -5   4  18         42.81         35.87         1.11 o                         
  -4   4  18         10.63          9.58         0.49 o                         
  -3   4  18         10.10          9.21         0.44 o                         
  -2   4  18        124.77        114.74         1.91 o                         
  -1   4  18         34.37         27.57         1.33 o                         
  -4   1  19         72.00         73.33         1.38 o                         
  -3   1  19        424.73        429.27         4.41 o                         
                                                                                
